# Supplementary material for: Rhizobial nitrogen fixation efficiency shapes endosphere bacterial communities and Medicago truncatula host growth
Source: Microbiome. 2023 Jul 3;11:146. doi: 10.1186/s40168-023-01592-0 (PMC10316601; doi:10.1186/s40168-023-01592-0)
Supplement: Supplementary file 7 — Additional file 6: Table S1. Plant aboveground dry weight values and statistical analysis. [file 40168_2023_1592_MOESM6_ESM.xlsx]

## Sheet: Table S1A. Dry weight values
Table S1A. Dry weight data obtained in this study. Plant dry weight samples comparing all treatments in all soil types and for all experimental replicates.
Treatment	Soil	ExpRep	Dry_weight
WSM419	SP	1	0.6836
WSM419	SP	1	0.3748
WSM419	SP	1	0.4442
WSM419	SP	1	0.1448
WSM419	SP	1	0.399
WSM419	SP	1	0.297
WSM419	SP	1	0.2005
WSM419	SP	1	0.479
WSM419	WS	1	1.0691
WSM419	WS	1	0.4916
WSM419	WS	1	0.5602
WSM419	WS	1	0.332
WSM419	WS	1	0.64
WSM419	WS	1	0.0864
WSM419	WS	1	1.0815
WSM419	WS	1	0.8112
WSM419	WG	1	0.4235
WSM419	WG	1	0.0787
WSM419	WG	1	0.1714
WSM419	WG	1	0.3585
WSM419	WG	1	0.778
WSM419	WG	1	0.5763
WSM419	WG	1	0.1303
WSM419	WG	1	0.8383
Sm1021	SP	1	0.5894
Sm1021	SP	1	0.2811
Sm1021	SP	1	0.5262
Sm1021	SP	1	0.1312
Sm1021	SP	1	0.1826
Sm1021	SP	1	0.304
Sm1021	SP	1	0.2371
Sm1021	SP	1	0.5852
Sm1021	WS	1	0.477
Sm1021	WS	1	0.0804
Sm1021	WS	1	0.0643
Sm1021	WS	1	0.0595
Sm1021	WS	1	0.7966
Sm1021	WS	1	0.1338
Sm1021	WS	1	0.1251
Sm1021	WS	1	0.0414
Sm1021	WG	1	0.1482
Sm1021	WG	1	0.1247
Sm1021	WG	1	0.2062
Sm1021	WG	1	0.031
Sm1021	WG	1	0.2121
Sm1021	WG	1	0.2309
Sm1021	WG	1	0.0229
Sm1021	WG	1	0.0116
Mock	SP	1	0.2556
Mock	SP	1	0.1436
Mock	SP	1	0.47
Mock	SP	1	0.9535
Mock	SP	1	0.7806
Mock	SP	1	0.7291
Mock	SP	1	0.4516
Mock	SP	1	0.1218
Mock	WS	1	0.0972
Mock	WS	1	0.083
Mock	WS	1	0.1382
Mock	WS	1	0.1005
Mock	WS	1	0.1148
Mock	WS	1	0.1564
Mock	WS	1	0.0992
Mock	WS	1	0.0493
Mock	WG	1	0.023
Mock	WG	1	0.0356
Mock	WG	1	0.0364
Mock	WG	1	0.0514
Mock	WG	1	0.0266
Mock	WG	1	0.0225
Mock	WG	1	0.0476
Mock	WG	1	0.0377
WSM1022	SP	1	0.9764
WSM1022	SP	1	0.5709
WSM1022	SP	1	1.0511
WSM1022	SP	1	0.743
WSM1022	SP	1	1.0646
WSM1022	SP	1	0.899
WSM1022	SP	1	1.1319
WSM1022	SP	1	0.6516
WSM1022	WS	1	0.6863
WSM1022	WS	1	0.9341
WSM1022	WS	1	1.0768
WSM1022	WS	1	1.292
WSM1022	WS	1	1.3753
WSM1022	WS	1	0.3441
WSM1022	WS	1	0.9399
WSM1022	WS	1	1.106
WSM1022	WG	1	0.5136
WSM1022	WG	1	0.6763
WSM1022	WG	1	0.425
WSM1022	WG	1	0.5136
WSM1022	WG	1	0.4355
WSM1022	WG	1	0.1406
WSM1022	WG	1	0.4815
WSM1022	WG	1	0.1616
Sm1021	WG	2	0.192
Sm1021	WG	2	0.0842
Sm1021	WG	2	0.0705
Sm1021	WG	2	0.083
Sm1021	WG	2	0.0266
Sm1021	WG	2	0.149
Sm1021	WG	2	0.064
Sm1021	WG	2	0.0254
Sm1021	WS	2	0.3523
Sm1021	WS	2	0.3539
Sm1021	WS	2	0.4379
Sm1021	WS	2	0.2004
Sm1021	WS	2	0.3928
Sm1021	WS	2	0.537
Sm1021	WS	2	0.088
Sm1021	WS	2	0.2522
Sm1021	SP	2	0.5453
Sm1021	SP	2	0.722
Sm1021	SP	2	0.3746
Sm1021	SP	2	0.2258
Sm1021	SP	2	0.5768
Sm1021	SP	2	0.3393
Sm1021	SP	2	0.4389
Sm1021	SP	2	NA
Mock	WG	2	0.0316
Mock	WG	2	0.0423
Mock	WG	2	0.0326
Mock	WG	2	0.0432
Mock	WG	2	0.0238
Mock	WG	2	0.0324
Mock	WG	2	0.0242
Mock	WG	2	0.03
Mock	WS	2	0.0824
Mock	WS	2	0.1275
Mock	WS	2	0.0762
Mock	WS	2	0.0913
Mock	WS	2	0.0796
Mock	WS	2	0.0794
Mock	WS	2	0.0971
Mock	WS	2	0.0904
Mock	SP	2	0.4822
Mock	SP	2	0.7031
Mock	SP	2	0.4379
Mock	SP	2	0.2538
Mock	SP	2	0.4369
Mock	SP	2	0.5322
Mock	SP	2	0.29
Mock	SP	2	0.3441
WSM419	WG	2	0.1889
WSM419	WG	2	0.1676
WSM419	WG	2	0.1294
WSM419	WG	2	0.0926
WSM419	WG	2	0.0368
WSM419	WG	2	0.1531
WSM419	WG	2	0.1151
WSM419	WG	2	0.748
WSM419	WS	2	0.4061
WSM419	WS	2	0.9353
WSM419	WS	2	0.6062
WSM419	WS	2	1.0299
WSM419	WS	2	1.5662
WSM419	WS	2	0.7086
WSM419	WS	2	0.4441
WSM419	WS	2	0.7809
WSM419	SP	2	0.6611
WSM419	SP	2	0.92
WSM419	SP	2	0.1075
WSM419	SP	2	0.6693
WSM419	SP	2	0.559
WSM419	SP	2	0.0507
WSM419	SP	2	0.3767
WSM419	SP	2	NA
WSM1022	WG	2	0.4729
WSM1022	WG	2	0.6175
WSM1022	WG	2	0.2967
WSM1022	WG	2	0.1533
WSM1022	WG	2	0.5956
WSM1022	WG	2	0.5103
WSM1022	WG	2	0.1977
WSM1022	WG	2	0.1768
WSM1022	WS	2	0.4912
WSM1022	WS	2	0.9755
WSM1022	WS	2	0.3755
WSM1022	WS	2	1.0748
WSM1022	WS	2	0.8397
WSM1022	WS	2	1.0277
WSM1022	WS	2	0.752
WSM1022	WS	2	0.7254
WSM1022	SP	2	0.6321
WSM1022	SP	2	1.1025
WSM1022	SP	2	0.4299
WSM1022	SP	2	0.2967
WSM1022	SP	2	0.1608
WSM1022	SP	2	0.4433
WSM1022	SP	2	0.3059
WSM1022	SP	2	0.5934
WSM1022	SP	3	0.502
WSM1022	SP	3	0.9147
WSM1022	SP	3	0.9616
WSM1022	SP	3	0.681
WSM1022	SP	3	0.9958
WSM1022	SP	3	1.0589
WSM1022	SP	3	0.564
WSM1022	SP	3	0.7006
WSM1022	WS	3	1.5364
WSM1022	WS	3	0.9912
WSM1022	WS	3	1.264
WSM1022	WS	3	0.3543
WSM1022	WS	3	0.6891
WSM1022	WS	3	1.2883
WSM1022	WS	3	1.0415
WSM1022	WS	3	0.747
WSM1022	WG	3	0.6472
WSM1022	WG	3	0.6775
WSM1022	WG	3	0.1824
WSM1022	WG	3	0.3529
WSM1022	WG	3	0.7292
WSM1022	WG	3	0.1538
WSM1022	WG	3	0.8769
WSM1022	WG	3	0.711
WSM419	SP	3	1.022
WSM419	SP	3	0.7748
WSM419	SP	3	1.43
WSM419	SP	3	0.8628
WSM419	SP	3	0.5946
WSM419	SP	3	0.265
WSM419	SP	3	0.7901
WSM419	SP	3	1.2278
WSM419	WS	3	1.2819
WSM419	WS	3	1.0406
WSM419	WS	3	1.0963
WSM419	WS	3	1.2863
WSM419	WS	3	1.0005
WSM419	WS	3	1.3544
WSM419	WS	3	0.6533
WSM419	WS	3	0.721
WSM419	WG	3	0.8315
WSM419	WG	3	0.1865
WSM419	WG	3	0.1878
WSM419	WG	3	0.2542
WSM419	WG	3	0.3276
WSM419	WG	3	0.6094
WSM419	WG	3	0.5408
WSM419	WG	3	0.628
Sm1021	SP	3	0.7714
Sm1021	SP	3	0.7578
Sm1021	SP	3	0.9089
Sm1021	SP	3	0.1267
Sm1021	SP	3	0.5048
Sm1021	SP	3	0.5143
Sm1021	SP	3	0.5828
Sm1021	SP	3	0.1562
Sm1021	WS	3	0.0265
Sm1021	WS	3	0.3338
Sm1021	WS	3	0.4093
Sm1021	WS	3	0.7886
Sm1021	WS	3	0.3035
Sm1021	WS	3	0.31
Sm1021	WS	3	0.3946
Sm1021	WS	3	0.5806
Sm1021	WG	3	0.1334
Sm1021	WG	3	0.3631
Sm1021	WG	3	0.1515
Sm1021	WG	3	0.2465
Sm1021	WG	3	0.0629
Sm1021	WG	3	0.0483
Sm1021	WG	3	0.3079
Sm1021	WG	3	0.1315
Mock	SP	3	0.4923
Mock	SP	3	0.5861
Mock	SP	3	0.3698
Mock	SP	3	0.3004
Mock	SP	3	0.821
Mock	SP	3	0.4232
Mock	SP	3	0.3365
Mock	SP	3	0.7884
Mock	WS	3	0.0369
Mock	WS	3	0.1329
Mock	WS	3	0.098
Mock	WS	3	0.2626
Mock	WS	3	0.1225
Mock	WS	3	0.0856
Mock	WS	3	0.0663
Mock	WS	3	0.177
Mock	WG	3	0.0361
Mock	WG	3	0.0217
Mock	WG	3	0.017
Mock	WG	3	0.027
Mock	WG	3	0.021
Mock	WG	3	0.0531
Mock	WG	3	0.0392
Mock	WG	3	0.05
WSM1022	SP	4	0.7008
WSM1022	SP	4	1.0918
WSM1022	SP	4	0.5648
WSM1022	SP	4	0.7774
WSM1022	SP	4	0.5505
WSM1022	SP	4	0.2462
WSM1022	SP	4	0.5529
WSM1022	SP	4	1.1698
WSM1022	WS	4	1.0398
WSM1022	WS	4	0.6348
WSM1022	WS	4	1.6011
WSM1022	WS	4	1.2713
WSM1022	WS	4	1.2032
WSM1022	WS	4	0.8762
WSM1022	WS	4	0.6729
WSM1022	WS	4	1.0895
WSM1022	WG	4	0.1631
WSM1022	WG	4	0.2273
WSM1022	WG	4	0.3648
WSM1022	WG	4	0.1437
WSM1022	WG	4	0.4612
WSM1022	WG	4	0.1093
WSM1022	WG	4	0.2172
WSM1022	WG	4	NA
WSM419	SP	4	0.7891
WSM419	SP	4	0.6
WSM419	SP	4	0.7971
WSM419	SP	4	0.444
WSM419	SP	4	0.2778
WSM419	SP	4	0.2121
WSM419	SP	4	0.4584
WSM419	SP	4	0.7224
WSM419	WS	4	0.6066
WSM419	WS	4	1.1044
WSM419	WS	4	1.3924
WSM419	WS	4	1.1493
WSM419	WS	4	1.0279
WSM419	WS	4	0.981
WSM419	WS	4	1.1161
WSM419	WS	4	0.9433
WSM419	WG	4	0.1758
WSM419	WG	4	0.548
WSM419	WG	4	0.7334
WSM419	WG	4	0.6221
WSM419	WG	4	0.5295
WSM419	WG	4	0.2746
WSM419	WG	4	0.4072
WSM419	WG	4	0.3034
Sm1021	SP	4	0.2314
Sm1021	SP	4	0.7385
Sm1021	SP	4	0.696
Sm1021	SP	4	0.9352
Sm1021	SP	4	0.8256
Sm1021	SP	4	0.9142
Sm1021	SP	4	0.7502
Sm1021	SP	4	NA
Sm1021	WS	4	0.3376
Sm1021	WS	4	0.3588
Sm1021	WS	4	0.2565
Sm1021	WS	4	0.3071
Sm1021	WS	4	0.3212
Sm1021	WS	4	0.3042
Sm1021	WS	4	0.3262
Sm1021	WS	4	0.4833
Sm1021	WG	4	0.1788
Sm1021	WG	4	0.1826
Sm1021	WG	4	0.2031
Sm1021	WG	4	0.0629
Sm1021	WG	4	0.0907
Sm1021	WG	4	0.2994
Sm1021	WG	4	0.098
Sm1021	WG	4	0.1965
Mock	SP	4	0.4378
Mock	SP	4	0.7082
Mock	SP	4	0.311
Mock	SP	4	0.6464
Mock	SP	4	0.5148
Mock	SP	4	0.4234
Mock	SP	4	0.776
Mock	SP	4	NA
Mock	WS	4	0.0762
Mock	WS	4	0.0966
Mock	WS	4	0.1003
Mock	WS	4	0.0956
Mock	WS	4	0.0886
Mock	WS	4	0.077
Mock	WS	4	0.1294
Mock	WS	4	NA
Mock	WG	4	0.0405
Mock	WG	4	0.0418
Mock	WG	4	0.0421
Mock	WG	4	0.0258
Mock	WG	4	0.0269
Mock	WG	4	0.049
Mock	WG	4	0.0219
Mock	WG	4	0.039

## Sheet: Table S1B. Statistical tests
Table S1B. Statistical tests performed for the dry weight data obtained in this study. ANOVA and TukeyHSD statistical test resullts for plant dry weight samples comparing all treatments in all soil types. ANOVA results show degrees of freedom (Df), Sum of squares (Sum Sq), mean squares (Mean) test statistic value (F value) and the p value (Pr(>F)). TukeyHSD results show the difference in means be…
Anova Treatment_Soil
	Df	Sum Sq	Mean Sq	F value	Pr(>F)
Treatment_Soil	11	30.05	2.7316	48.52	2e-16	***
Residuals	366	20.61	0.0563
Anova Soil*Treatment
	Df	Sum Sq	Mean Sq	F value	Pr(>F)
Soil	2	9.486	4.743	84.25	2e-16	***
Treatment	3	14.829	4.943	87.8	2e-16	***
Soil:Treatment	6	5.732	0.955	16.97	2e-16	***
Residuals	366	20.607	0.056
Tukey Soil
	diff	lwr	upr	p adj
WG-SP	-0.340011	-0.410507	-0.269515	0
WS-WG	0.330702	0.260629	0.400776	0
WS-SP	-0.00930885	-0.0798046	0.0611869	0.948171
Tukey Treatment
	diff	lwr	upr	p adj
WSM1022-Mock	0.479034	0.389943	0.568125	0
WSM419-Mock	0.401532	0.312441	0.490623	0
WSM1022-Sm1021	0.366967	0.277876	0.456058	0
WSM419-Sm1021	0.289465	0.200374	0.378556	0
Sm1021-Mock	0.112067	0.0227404	0.201394	0.00716312
WSM419-WSM1022	-0.077502	-0.166357	0.0113533	0.111682
Tukey Soil*Treatment
	diff	lwr	upr	p adj
Sm1021_SP-Mock_WG	0.481627	0.283273	0.679981	0
WSM1022_SP-Mock_WG	0.687278	0.49215	0.882407	0
WSM1022_WS-Mock_WG	0.913247	0.718118	1.10838	0
WSM419_SP-Mock_WG	0.534721	0.338025	0.731417	0
WSM419_WS-Mock_WG	0.850363	0.655234	1.04549	0
WSM1022_SP-Mock_WS	0.61795	0.421255	0.814646	0
WSM1022_WS-Mock_WS	0.843919	0.647223	1.04062	0
WSM419_WS-Mock_WS	0.781035	0.584339	0.977731	0
WSM1022_SP-Sm1021_WG	0.582703	0.387575	0.777832	0
WSM1022_WS-Sm1021_WG	0.808672	0.613543	1.0038	0
WSM419_WS-Sm1021_WG	0.745788	0.550659	0.940916	0
WSM1022_WS-Sm1021_WS	0.627578	0.43245	0.822707	0
WSM419_WS-Sm1021_WS	0.564694	0.369565	0.759822	0
WSM1022_WS-WSM1022_WG	0.547855	0.351159	0.744551	0
WSM419_WS-WSM1022_WG	0.48497	0.288275	0.681666	0
WSM419_WG-WSM1022_WS	-0.567831	-0.76296	-0.372703	0
WSM419_WS-WSM419_WG	0.504947	0.309818	0.700075	0
WSM419_SP-Mock_WS	0.465394	0.267143	0.663644	1.48e-12
Mock_WG-Mock_SP	-0.460079	-0.656775	-0.263383	2.97e-12
WSM1022_WS-Mock_SP	0.453168	0.256472	0.649863	1.33e-11
WSM419_SP-Sm1021_WG	0.430146	0.23345	0.626842	2.31e-10
WSM1022_WS-Sm1021_SP	0.43162	0.233266	0.629974	2.92e-10
Sm1021_SP-Mock_WS	0.412299	0.212403	0.612195	3.09e-09
WSM1022_SP-Sm1021_WS	0.401609	0.206481	0.596738	3.37e-09
WSM419_WS-Mock_SP	0.390283	0.193587	0.586979	1.48e-08
Mock_WS-Mock_SP	-0.390752	-0.589002	-0.192501	1.91e-08
WSM419_SP-WSM1022_WS	-0.378526	-0.575222	-0.18183	4.71e-08
Sm1021_WG-Sm1021_SP	-0.377052	-0.575406	-0.178698	7.38e-08
WSM419_WS-Sm1021_SP	0.368735	0.170381	0.567089	1.63e-07
WSM1022_WG-Mock_WG	0.365392	0.168696	0.562088	1.67e-07
Sm1021_WG-Mock_SP	-0.355504	-0.5522	-0.158808	4.22e-07
WSM419_WG-Mock_WG	0.345416	0.150287	0.540544	8.27e-07
WSM419_WG-WSM1022_SP	-0.341863	-0.536991	-0.146734	1.15e-06
WSM1022_WG-WSM1022_SP	-0.321886	-0.518582	-0.12519	8.48e-06
WSM419_WS-WSM419_SP	0.315641	0.118946	0.512337	1.44e-05
WSM1022_WG-Mock_WS	0.296065	0.0978138	0.494315	8.6e-05
Sm1021_WS-Mock_WG	0.285669	0.0905403	0.480797	0.000135
WSM419_WG-Mock_WS	0.276088	0.0793922	0.472784	0.000333
WSM1022_WG-Sm1021_WG	0.260817	0.0641213	0.457513	0.00101
WSM419_SP-Sm1021_WS	0.249052	0.0523566	0.445748	0.00227
WSM419_WG-Sm1021_WG	0.240841	0.0457121	0.435969	0.00344
WSM1022_WS-WSM1022_SP	0.225969	0.0308403	0.421097	0.00886
WSM1022_SP-Mock_SP	0.227199	0.0305031	0.423895	0.00918
Sm1021_WS-Mock_WS	0.216341	0.0196453	0.413037	0.0174
WSM1022_SP-Sm1021_SP	0.205651	0.00729707	0.404005	0.0344
Sm1021_WS-Sm1021_SP	-0.195958	-0.394312	0.00239564	0.0563
WSM419_WG-WSM419_SP	-0.189306	-0.386001	0.00739027	0.0718
Sm1021_WS-Sm1021_WG	0.181094	-0.0140347	0.376222	0.098
Sm1021_WS-Mock_SP	-0.17441	-0.371106	0.0222853	0.139
WSM419_SP-WSM1022_WG	0.169329	-0.0289217	0.36758	0.18
WSM419_WS-WSM1022_SP	0.163084	-0.0320441	0.358213	0.207
WSM419_SP-WSM1022_SP	-0.152557	-0.349253	0.0441389	0.312
WSM419_WG-Sm1021_SP	-0.136211	-0.334565	0.0621425	0.508
WSM419_WG-Mock_SP	-0.114664	-0.311359	0.0820322	0.748
WSM1022_WG-Sm1021_SP	-0.116235	-0.316131	0.0836611	0.751
Sm1021_WG-Mock_WG	0.104575	-0.0905535	0.299703	0.837
WSM1022_WG-Mock_SP	-0.0946871	-0.292938	0.103564	0.918
WSM1022_WG-Sm1021_WS	0.0797234	-0.116972	0.276419	0.974
WSM419_SP-Mock_SP	0.0746419	-0.123609	0.272893	0.985
Mock_WS-Mock_WG	0.0693276	-0.127368	0.266023	0.992
WSM419_WS-WSM1022_WS	-0.0628844	-0.258013	0.132244	0.996
WSM419_WG-Sm1021_WS	0.0597469	-0.135382	0.254875	0.997
WSM419_SP-Sm1021_SP	0.0530941	-0.146802	0.25299	0.999
Sm1021_WG-Mock_WS	0.0352474	-0.161448	0.231943	1
Sm1021_SP-Mock_SP	0.0215479	-0.178348	0.221444	1
WSM419_WG-WSM1022_WG	-0.0199765	-0.216672	0.176719	1
