# Supplementary material for: Rhizobial nitrogen fixation efficiency shapes endosphere bacterial communities and Medicago truncatula host growth
Source: Microbiome. 2023 Jul 3;11:146. doi: 10.1186/s40168-023-01592-0 (PMC10316601; doi:10.1186/s40168-023-01592-0)
Supplement: Supplementary file 8 — Additional file 7: Table S2. Percentages of microbial diversity variation explained by soil type, soil nutrition and plant nutrition. [file 40168_2023_1592_MOESM7_ESM.xlsx]

## Sheet: Table S2. Microbial diversity 
Table S2. Summary of percentages of variation explained by soil type, each one of the soil edaphic factor clusters, treatment or each one of the plant mineral analysis clusters.
	Bacterial communities			Fungal communities
Variable	Bulk soil	Rhizosphere	Endosphere	Bulk soil	Rhizosphere	Endosphere
Soil type	60.4	47.6	47.6	78.7	64.8	33
Cluster 1S: Ba, Al, Sr, Na, Ca, C, Ti_sq, Cr, K, Mg, P, U, Tl, V, Cd, N, pH, Cu, As, Be	12.6	11.4	6.6	16	10.2	5.2		% of variation in bacterial communities explained by the factors analysed in this study			% of variation in fungal communities explained by the factors analysed in this study
Cluster 2S: F-, Co, Cs, Fe, Mn, Li, Mo, Se	0	0	0	0	0	0		Bulk soil	Rhizosphere	Endosphere	Bulk soil	Rhizosphere	Endosphere
Cluster 3S: Ag, Ni, Zn	0	0	0	3.6	0	0		60.4	55.5	60.3	78.7	64.8	33
Cluster 4S: Rb, B, PO43-	4.5	6.8	5.2	7	8.5	4.1
Cluster 5S: NO3-, Conductivity, SO42-	4.5	0	0	4.4	0	0
Cluster 6S: NO2-, Pb	0	7.8	6.6	6.9	9.9	4.3
Treatment	0	7.9	12.7	0	0	0
Cluster 1P: U, Li, As, Mo	8	7	5.7	5.9	0	4.2
Cluster 2P: Fe, Al, Cr, V	0	0	0	0	0	0
Cluster 3P: S< P, Co, Ba, Sr, Se, K, N, Mn, C, Mg, Ti_sq, Cu, Ca, B	15.4	12.1	11.4	18.8	14.3	5.6
Cluster 4P: Pb, Ni, Cd, Zn, Be	0	7.5	6.8	0	5.6	0
Cluster 5P: Tl, Na, Rb, Cs	0	6.6	6.7	9.1	9.9	3.9
Cluster 6P: Ag	0	0	0	0	0	0
