# Supplementary material for: Rhizobial nitrogen fixation efficiency shapes endosphere bacterial communities and Medicago truncatula host growth
Source: Microbiome. 2023 Jul 3;11:146. doi: 10.1186/s40168-023-01592-0 (PMC10316601; doi:10.1186/s40168-023-01592-0)
Supplement: Supplementary file 9 — Additional file 8: Table S3. RNAseq values and analysis for nodule and root samples. [file 40168_2023_1592_MOESM8_ESM.xlsx]

## Sheet: Table S3A. Nodules 21dai
Table S3A. Differentially expressed genes in M. truncatula nodules inoculated with Sm1021, WSM419 and WSM1022. Arabidopsis thaliana descriptors are from homologs identified in phytomine (https://phytozome-next.jgi.doe.gov/phytomine/begin.do). Cluster 1 genes are expressed more highly in either WSM419 or WSM1022 than in Sm1021 and cluster 2 genes have higher expression in the Sm1021 samples. GO te…
GeneID	Athaliana homolog	Athaliana gene description	Athaliana gene name	Description	Cluster	GO Terms	Pathways	Protein Domains	log2FoldChange 1021vs419	pvalue 1021vs419	padj 1021vs419	log2FoldChange 1021vs1022	pvalue 1021vs1022	padj 1021vs1022	Raw Counts:	A1_sm1021_d21	A12_sm1021_d21	A8_WSM419_d21	A13_WSM419_d21	A9_WSM1022_d21	A14_WSM1022_d21
Medtr0002s1060				(1 of 17) PTHR11177//PTHR11177:SF190 - CHITINASE // SUBFAMILY NOT NAMED	1	NA	chitin degradation II	2S globulin, Glycoside hydrolase, catalytic domain, Glycoside hydrolase family 18, catalytic domain, Glycoside hydrolase superfamily	2.07452	5.87174e-05	0.0102841	NA	NA	NA		221	260	1043	726	373	128
Medtr0009s0480				(1 of 11) 1.14.11.31 - Thebaine 6-O-demethylase	1	oxidation-reduction process, oxidoreductase activity	NA	Isopenicillin N synthase-like, Non-haem dioxygenase N-terminal domain, Oxoglutarate/iron-dependent dioxygenase, NA	1.35056	4.90208e-07	0.000173124	1.6021	2.40175e-09	1.78487e-06		1310	1096	2398	2822	2520	3116
Medtr0012s0110				(1 of 3) PTHR19846 - WD40 REPEAT PROTEIN	2	NA	NA	Pre-mRNA processing factor 4 (PRP4)-like, Splicing factor motif, Translation initiation factor 2, alpha subunit, C-terminal, U4/U6 small nuclear ribonucleoprotein Prp4, NA	NA	NA	NA	-3.00264	0.000766628	0.03759		144	39	16	16	8	7
Medtr0015s0130	AT2G37620	actin 1	ACT1	(1 of 3) PTHR11937//PTHR11937:SF255 - ACTIN // SUBFAMILY NOT NAMED	1	NA	NA	Actin family, NA	NA	NA	NA	1.97807	0.000518986	0.0299625		41	43	79	58	116	145
Medtr0019s0020	AT3G59140	multidrug resistance-associated protein 14	ABCC10	(1 of 13) PTHR24223:SF192 - ABC TRANSPORTER C FAMILY MEMBER 10	2	NA	NA	AAA+ ATPase domain, ABC transporter-like, ABC transporter type 1, transmembrane domain, P-loop containing nucleoside triphosphate hydrolase, NA	NA	NA	NA	-2.05533	0.000953764	0.0424747		408	65	96	85	30	43
Medtr0021s0160				NA	1	DNA binding, DNA repair, methyltransferase activity, regulation of transcription, DNA-templated, zinc ion binding	NA	Ada DNA repair, metal-binding	NA	NA	NA	5.1205	0.000612904	0.0327583		3	0	3	10	18	55
Medtr0031s0060				(1 of 1) PTHR11785//PTHR11785:SF355 - AMINO ACID TRANSPORTER // SUBFAMILY NOT NAMED	1	amino acid transmembrane transport, amino acid transmembrane transporter activity, membrane	NA	Amino acid/polyamine transporter I, NA	NA	NA	NA	5.7848	0.000695112	0.0348744		2	0	2	4	57	8
Medtr0032s0170				(1 of 603) PF07127 - Late nodulin protein (Nodulin_late)	1	NA	NA	Late nodulin	NA	NA	NA	0.813844	0.00118232	0.0479808		25267	17216	20490	26967	20231	37536
Medtr0034s0170	AT1G78580	trehalose-6-phosphate synthase	TPS1	(1 of 4) PTHR10788:SF6 - BCDNA.GH08860	2	alpha,alpha-trehalose-phosphate synthase (UDP-forming) activity, catalytic activity, trehalose biosynthetic process	NA	Alpha,alpha-trehalose-phosphate synthase, Glycosyl transferase, family 20, HAD-like domain, Trehalose-phosphatase, NA	-1.52544	4.5164e-05	0.0084606	NA	NA	NA		927	621	214	228	173	469
Medtr0042s0040				(1 of 7) K04120 - ent-copalyl diphosphate synthase (E5.5.1.13)	1	NA	<i>ent</i>-kaurene biosynthesis I, kauralexin biosynthesis, superpathway of gibberellin GA<sub>12</sub> biosynthesis	Isoprenoid synthase domain	1.44789	0.000198989	0.0247221	1.69529	1.30297e-05	0.00227838		119	105	243	277	232	335
Medtr0542s0020	AT3G30725	glutamine dumper 6	GDU6	(1 of 3) PTHR33228:SF3 - PROTEIN GLUTAMINE DUMPER 7	1	NA	NA	P-loop containing nucleoside triphosphate hydrolase	2.66376	2.59761e-07	0.00010363	2.87186	2.76459e-08	1.46099e-05		26	26	128	154	133	162
Medtr0088s0100				(1 of 4) 3.5.3.1 - Arginase / Canavanase	1	metal ion binding	canavanine degradation, L-arginine degradation VI (arginase 2 pathway), urea cycle	Ureohydrolase, Ureohydrolase domain, NA	1.39788	5.06899e-05	0.00925435	NA	NA	NA		549	488	1180	1146	599	479
Medtr0107s0100				(1 of 603) PF07127 - Late nodulin protein (Nodulin_late)	1	NA	NA	Late nodulin	1.18258	0.000379388	0.0398691	1.37249	3.70827e-05	0.00495429		1258	1235	2764	2078	1795	3473
Medtr0230s0010				(1 of 70) PTHR23155//PTHR23155:SF505 - LEUCINE-RICH REPEAT-CONTAINING PROTEIN // SUBFAMILY NOT NAMED	2	NA	NA	NB-ARC, P-loop containing nucleoside triphosphate hydrolase, NA	NA	NA	NA	-2.46726	0.000102699	0.0105271		425	85	44	37	19	43
Medtr0337s0030				(1 of 603) PF07127 - Late nodulin protein (Nodulin_late)	1	NA	NA	Late nodulin	NA	NA	NA	0.88398	0.000123377	0.0118308		142413	96622	150254	178715	130438	206633
Medtr0337s0090				(1 of 603) PF07127 - Late nodulin protein (Nodulin_late)	1	NA	NA	Late nodulin	1.17251	3.55775e-07	0.000132146	1.2957	1.8438e-08	9.96532e-06		15898	10009	23476	24040	18650	29416
Medtr0419s0040				(1 of 139) PTHR11017//PTHR11017:SF171 - LEUCINE-RICH REPEAT-CONTAINING PROTEIN // SUBFAMILY NOT NAMED	2	protein binding, signal transduction	NA	NB-ARC, P-loop containing nucleoside triphosphate hydrolase, Toll/interleukin-1 receptor homology (TIR) domain, NA	NA	NA	NA	-3.58981	0.000161687	0.0141946		203	56	23	38	0	16
Medtr1g072540	AT3G63110	isopentenyltransferase 3	IPT3	(1 of 1) PTHR11088:SF30 - ADENYLATE ISOPENTENYLTRANSFERASE 3, CHLOROPLASTIC	1	NA	<i>trans</i>-zeatin biosynthesis	P-loop containing nucleoside triphosphate hydrolase, tRNA dimethylallyltransferase	2.28164	1.97701e-08	1.05601e-05	2.4712	1.18984e-09	1.08829e-06		82	97	365	401	293	523
Medtr0459s0020	AT1G15460	HCO3- transporter family	BOR4	(1 of 2) PTHR11453:SF48 - BORON TRANSPORTER 4-RELATED	2	anion transport, inorganic anion exchanger activity, integral component of membrane, membrane	NA	Bicarbonate transporter, C-terminal, Bicarbonate transporter, eukaryotic, Cytochrome c oxidase, subunit IV, bacterial aa3 type	NA	NA	NA	-1.58634	0.00116515	0.0476091		813	159	171	187	75	140
Medtr1g074070				(1 of 88) PF00892 - EamA-like transporter family (EamA)	1	integral component of membrane, membrane, transmembrane transporter activity	NA	EamA domain, WAT1-related protein	2.44921	5.24199e-10	4.03315e-07	2.58807	5.25792e-11	6.58098e-08		100	135	491	669	467	702
Medtr0674s0020				(1 of 603) PF07127 - Late nodulin protein (Nodulin_late)	2	NA	NA	Late nodulin	NA	NA	NA	-3.19847	0.00109474	0.0460779		303	13	24	20	7	14
Medtr0929s0010				(1 of 64) PF14416 - PMR5 N terminal Domain (PMR5N)	2	NA	NA	PMR5 N-terminal domain, Trichome birefringence-like family	-2.37012	0.000362737	0.0390722	NA	NA	NA		210	80	27	15	68	47
Medtr1643s0010				(1 of 10) PTHR23155//PTHR23155:SF580 - LEUCINE-RICH REPEAT-CONTAINING PROTEIN // SUBFAMILY NOT NAMED	2	NA	NA	NA	NA	NA	NA	-6.88867	0.00059165	0.0321969		62	8	10	9	0	0
Medtr1g007840				(1 of 4) PTHR33868:SF2 - EXPRESSED PROTEIN	2	NA	NA	NA	NA	NA	NA	-1.39202	0.000646421	0.0334185		740	363	191	306	173	116
Medtr1g009030	AT4G31330	transmembrane protein, putative (Protein of unknown function, DUF599)	0	(1 of 12) PF04654 - Protein of unknown function, DUF599 (DUF599)	1	NA	NA	Protein of unknown function DUF599	NA	NA	NA	1.62133	0.000187898	0.0155153		113	53	137	197	143	229
Medtr1g010300	AT2G25660	embryo defective 2410	emb2410	(1 of 2) PTHR34457:SF1 - EMBRYO DEFECTIVE 2410 PROTEIN	2	NA	NA	Protein of unknown function DUF490	-1.15962	0.000436235	0.0445394	-1.24513	0.0001641	0.014319		1841	642	392	448	351	358
Medtr1g012520	AT2G25490	EIN3-binding F box protein 1	EBF1	(1 of 1) PF00646//PF13516 - F-box domain (F-box) // Leucine Rich repeat (LRR_6)	2	protein binding	NA	F-box domain	NA	NA	NA	-1.65707	0.000468152	0.0280431		2159	305	411	398	221	268
Medtr1g016120				(1 of 2) PTHR11040//PTHR11040:SF52 - ZINC/IRON TRANSPORTER // SUBFAMILY NOT NAMED	1	integral component of membrane, zinc II ion transmembrane transport, zinc ion transmembrane transporter activity	NA	Zinc/iron permease, Zinc/iron permease, fungal/plant	NA	NA	NA	2.58461	2.5004e-09	1.80188e-06		153	90	370	173	384	720
Medtr1g081660				(1 of 20) 2.3.1.196 - Benzyl alcohol O-benzoyltransferase	1	NA	volatile benzenoid biosynthesis I (ester formation), volatile esters biosynthesis (during fruit ripening)	Chloramphenicol acetyltransferase-like domain, Transferase	1.93785	1.22673e-05	0.00314613	1.81924	4.22615e-05	0.00549178		76	60	176	265	182	177
Medtr1g016850				NA	1	NA	NA	NA	NA	NA	NA	0.977645	0.000170319	0.0145785		5490	4484	6349	7613	5846	9600
Medtr1g017990	AT1G10220	(1 of 2) PTHR35275:SF1 - F14N23.10	ZCF37	(1 of 2) PTHR35275:SF1 - F14N23.10	2	NA	NA	NA	NA	NA	NA	-1.94472	0.00104873	0.0448557		150	115	57	85	18	36
Medtr1g018760	AT3G16150	N-terminal nucleophile aminohydrolases (Ntn hydrolases) superfamily protein	ASPGB1	(1 of 4) 3.5.1.1 - Asparaginase / L-asparagine amidohydrolase	2	hydrolase activity	L-asparagine degradation I	Nucleophile aminohydrolases, N-terminal, Peptidase T2, asparaginase 2	NA	NA	NA	-0.839668	0.000628618	0.0330734		10361	5667	4141	3637	2914	3601
Medtr1g019550				(1 of 139) PTHR11017//PTHR11017:SF171 - LEUCINE-RICH REPEAT-CONTAINING PROTEIN // SUBFAMILY NOT NAMED	2	protein binding, signal transduction	NA	Leucine-rich repeat, typical subtype, NB-ARC, P-loop containing nucleoside triphosphate hydrolase, Toll/interleukin-1 receptor homology (TIR) domain, NA	NA	NA	NA	-3.30393	0.000807359	0.0387875		217	17	19	28	8	6
Medtr1g022235	AT1G75200	flavodoxin family protein / radical SAM domain-containing protein	0	(1 of 2) 4.1.3.44 - tRNA 4-demethylwyosine synthase (AdoMet-dependent)	2	FMN binding, iron ion binding, oxidation-reduction process	7-(3-amino-3-carboxypropyl)-wyosine biosynthesis, wybutosine biosynthesis	Flavodoxin, Flavodoxin/nitric oxide synthase, Flavoprotein-like, NA	NA	NA	NA	-2.7125	0.000160123	0.0141946		224	65	25	27	16	13
Medtr1g022420				(1 of 2) 2.1.3.3 - Ornithine carbamoyltransferase / OTCase	2	carboxyl- or carbamoyltransferase activity, cellular amino acid metabolic process	L-arginine biosynthesis II (acetyl cycle), L-arginine biosynthesis I (via L-ornithine), L-citrulline degradation, urea cycle	Aspartate carbamoyltransferase, Aspartate/ornithine carbamoyltransferase, Aspartate/ornithine carbamoyltransferase, Asp/Orn-binding domain, Aspartate/ornithine carbamoyltransferase, carbamoyl-P binding, Ornithine/putrescine carbamoyltransferase, NA	NA	NA	NA	-6.78925	0.000965195	0.0426108		50	12	4	7	0	0
Medtr1g022495	AT4G34590	G-box binding factor 6	GBF6	(1 of 5) PTHR22952//PTHR22952:SF182 - CAMP-RESPONSE ELEMENT BINDING PROTEIN-RELATED // SUBFAMILY NOT NAMED	1	regulation of transcription, DNA-templated, sequence-specific DNA binding, transcription factor activity, sequence-specific DNA binding	NA	Basic-leucine zipper domain, NA	1.03991	0.00026112	0.0307394	1.2256	1.68195e-05	0.00270503		1181	730	1442	1768	1103	2336
Medtr1g023510	AT4G16310	LSD1-like 3	LDL3	(1 of 2) PTHR10742:SF284 - LYSINE-SPECIFIC HISTONE DEMETHYLASE 1A	2	DNA binding, protein binding	spermine and spermidine degradation III	Homeodomain-like, SWIRM domain, Transcription factor IIS, N-terminal, NA	NA	NA	NA	-1.75561	0.000832998	0.0392268		1348	185	154	190	151	125
Medtr1g023730	AT2G02580	cytochrome P450, family 71, subfamily B, polypeptide 9	CYP71B9	(1 of 20) PTHR24298:SF86 - CYTOCHROME P450 71B21-RELATED	2	heme binding, iron ion binding, oxidation-reduction process, oxidoreductase activity, acting on paired donors, with incorporation or reduction of molecular oxygen	NA	Cytochrome P450, Cytochrome P450, E-class, group I, Cytochrome P450, E-class, group IV	NA	NA	NA	-2.56443	2.1096e-05	0.00325768		334	113	34	81	26	25
Medtr1g025250	AT1G75750	GAST1 protein homolog 1	GASA1	(1 of 4) PTHR23201:SF2 - GIBBERELLIN-REGULATED PROTEIN 1-RELATED	1	NA	NA	Gibberellin regulated protein	NA	NA	NA	1.93965	0.000899983	0.041001		54	189	193	241	457	361
Medtr1g025950				(1 of 1) PTHR11695//PTHR11695:SF608 - ALCOHOL DEHYDROGENASE RELATED // SUBFAMILY NOT NAMED	2	oxidation-reduction process, oxidoreductase activity	NA	Alcohol dehydrogenase, C-terminal, Alcohol dehydrogenase, N-terminal, Alcohol dehydrogenase superfamily, zinc-type, GroES-like, NAD(P)-binding domain, Polyketide synthase, enoylreductase domain	NA	NA	NA	-2.73683	0.000192824	0.0158122		97	77	53	50	9	11
Medtr1g026075				(1 of 7) PTHR24349:SF89 - CALCIUM-DEPENDENT PROTEIN KINASE 29	2	NA	NA	Protein kinase domain, Protein kinase-like domain, Serine-threonine/tyrosine-protein kinase catalytic domain, Tyrosine-protein kinase, catalytic domain	NA	NA	NA	-4.67732	0.000431206	0.0264957		103	23	12	17	3	0
Medtr1g026380				(1 of 2) K01322 - prolyl oligopeptidase [EC:3.4.21.26] (E3.4.21.26, PREP)	1	proteolysis, serine-type endopeptidase activity	NA	Alpha/Beta hydrolase fold, Peptidase S9A, N-terminal domain, Peptidase S9A, prolyl oligopeptidase, Peptidase S9, prolyl oligopeptidase, catalytic domain, NA	NA	NA	NA	2.18789	0.000306945	0.0213434		60	45	53	58	71	323
Medtr1g030580	AT1G44800	nodulin MtN21 /EamA-like transporter family protein	SIAR1	(1 of 88) PF00892 - EamA-like transporter family (EamA)	1	integral component of membrane, membrane, transmembrane transporter activity	NA	EamA domain, WAT1-related protein	0.921673	6.9383e-05	0.0116775	1.12194	1.27964e-06	0.000358012		24327	14433	24331	35743	27279	34955
Medtr1g030820				(1 of 36) PF00407 - Pathogenesis-related protein Bet v I family (Bet_v_1)	2	NA	NA	Bet v I/Major latex protein, Major latex protein domain, START-like domain	NA	NA	NA	-1.12658	9.4015e-05	0.00989279		1968	1038	659	1022	478	508
Medtr1g031880	AT1G23220	Dynein light chain type 1 family protein	0	(1 of 2) PTHR11886:SF39 - DYNEIN LIGHT CHAIN TYPE 1-LIKE PROTEIN	1	microtubule associated complex, microtubule-based process	NA	Dynein light chain, type 1/2, NA	NA	NA	NA	1.43287	0.00010101	0.0104055		259	236	466	393	523	498
Medtr1g032740				NA	2	NA	NA	NA	NA	NA	NA	-7.62715	3.5771e-05	0.0048577		78	28	4	8	0	0
Medtr1g033590				NA	2	NA	NA	NA	NA	NA	NA	-6.71854	0.00108962	0.0460252		24	25	3	14	0	0
Medtr1g034120				(1 of 10) PTHR10209//PTHR10209:SF98 - OXIDOREDUCTASE, 2OG-FE II OXYGENASE FAMILY PROTEIN // SUBFAMILY NOT NAMED	2	iron ion binding, oxidation-reduction process, oxidoreductase activity	NA	Isopenicillin N synthase, Isopenicillin N synthase-like, Non-haem dioxygenase N-terminal domain, Oxoglutarate/iron-dependent dioxygenase, NA	NA	NA	NA	-8.69117	8.96794e-07	0.000269958		166	57	2	39	0	0
Medtr1g034290	AT2G15960	stress-induced protein	0	(1 of 4) PTHR36346:SF1 - EXPRESSED PROTEIN	1	NA	NA	NA	NA	NA	NA	1.98977	1.0793e-06	0.000309339		231	335	487	567	980	831
Medtr1g036510				(1 of 18) 2.1.1.154 - Isoliquiritigenin 2'-O-methyltransferase / CHMT	1	methyltransferase activity, O-methyltransferase activity	echinatin biosynthesis, isoflavonoid biosynthesis I	O-methyltransferase COMT-type, O-methyltransferase, family 2, Plant methyltransferase dimerisation, S-adenosyl-L-methionine-dependent methyltransferase, NA	NA	NA	NA	1.35334	0.000224373	0.0174373		277	128	256	251	258	504
Medtr1g037670				(1 of 603) PF07127 - Late nodulin protein (Nodulin_late)	1	defense response	NA	Knottin, scorpion toxin-like, Late nodulin	1.25268	0.000336433	0.0369784	1.14221	0.00108474	0.0459007		769	807	1889	1346	1024	1822
Medtr1g039435				(1 of 603) PF07127 - Late nodulin protein (Nodulin_late)	1	NA	NA	Knottin, scorpion toxin-like, Late nodulin	0.863432	0.000319901	0.0355238	NA	NA	NA		4869	2864	5890	5401	3254	4684
Medtr1g040155	AT5G35970	P-loop containing nucleoside triphosphate hydrolases superfamily protein	0	(1 of 1) PTHR10887:SF320 - P-LOOP CONTAINING NUCLEOSIDE TRIPHOSPHATE HYDROLASES SUPERFAMILY PROTEIN	2	NA	NA	Helicase superfamily 1/2, ATP-binding domain, P-loop containing nucleoside triphosphate hydrolase, NA	NA	NA	NA	-3.38132	0.000259762	0.0191845		183	42	9	23	3	12
Medtr1g041695	AT3G23430	phosphate 1	PHO1	(1 of 2) PTHR10783:SF53 - PHOSPHATE TRANSPORTER PHO1	2	integral component of membrane	NA	Cytochrome C oxidase subunit II, transmembrane domain, EXS, C-terminal, SPX domain, NA	NA	NA	NA	-1.70235	2.70951e-05	0.00392198		1575	402	328	555	142	273
Medtr1g043040	AT1G04410	Lactate/malate dehydrogenase family protein	c-NAD-MDH1	(1 of 3) K00025 - malate dehydrogenase (MDH1)	1	carboxylic acid metabolic process, L-malate dehydrogenase activity, malate metabolic process, oxidation-reduction process, oxidoreductase activity, acting on the CH-OH group of donors, NAD or NADP as acceptor	C4 photosynthetic carbon assimilation cycle, NAD-ME type, gluconeogenesis I, gluconeogenesis III, glyoxylate cycle, superpathway of cytosolic glycolysis (plants), pyruvate dehydrogenase and TCA cycle, superpathway of glyoxylate cycle and fatty acid degradation, TCA cycle II (plants and fungi)	Lactate dehydrogenase/glycoside hydrolase, family 4, C-terminal, Lactate/malate dehydrogenase, C-terminal, Lactate/malate dehydrogenase, N-terminal, L-lactate/malate dehydrogenase, Malate dehydrogenase, NAD-dependent, cytosolic, Malate dehydrogenase, type 2	0.992568	5.16906e-05	0.00935774	0.927898	0.000154587	0.0139252		7314	5116	10484	9876	8015	9773
Medtr1g043610				NA	2	NA	NA	NA	NA	NA	NA	-7.51699	4.24914e-05	0.00549178		53	37	6	14	0	0
Medtr1g044135	AT3G23160	Protein of unknown function (DUF668)	0	(1 of 2) PTHR31371:SF2 - GENOMIC DNA, CHROMOSOME 3, TAC CLONE:K14B15	2	NA	NA	Protein of unknown function DUF3475, Protein of unknown function DUF668	NA	NA	NA	-1.16118	0.000621438	0.0328589		889	402	198	282	161	256
Medtr1g046005				(1 of 603) PF07127 - Late nodulin protein (Nodulin_late)	2	NA	NA	Late nodulin	NA	NA	NA	-5.72595	7.64569e-05	0.00843061		107	39	4	14	0	2
Medtr1g048610	AT5G61600	ethylene response factor 104	ERF104	(1 of 39) K09286 - EREBP-like factor (EREBP)	2	regulation of transcription, DNA-templated, transcription factor activity, sequence-specific DNA binding	NA	AP2/ERF domain, DNA-binding domain	-1.48574	4.13389e-06	0.00127223	-1.7245	1.02815e-07	4.28954e-05		1562	952	335	396	179	407
Medtr1g050472	AT3G27060	Ferritin/ribonucleotide reductase-like family protein	TSO2	(1 of 5) K10808 - ribonucleoside-diphosphate reductase subunit M2 (RRM2)	1	deoxyribonucleoside diphosphate metabolic process, oxidation-reduction process	adenosine deoxyribonucleotides <i>de novo</i> biosynthesis, guanosine deoxyribonucleotides <i>de novo</i> biosynthesis I, pyrimidine deoxyribonucleotides biosynthesis from CTP, pyrimidine deoxyribonucleotides <i>de novo</i> biosynthesis I, pyrimidine deoxyribonucleotides <i>de novo</i> biosynthesis III, superpathway of adenosine nucleotides <i>de novo</i> biosynthesis I, superpathway of guanosine…	Ferritin-like superfamily, Ribonucleotide reductase-related, Ribonucleotide reductase small subunit	NA	NA	NA	1.42511	4.21032e-05	0.00549178		924	901	1905	1181	1761	2091
Medtr1g051205	AT3G42630	Pentatricopeptide repeat (PPR) superfamily protein	0	(1 of 109) PF13812 - Pentatricopeptide repeat domain (PPR_3)	2	NA	NA	Pentatricopeptide repeat, NA	NA	NA	NA	-6.84328	0.00117676	0.0478369		51	13	1	18	0	0
Medtr1g053900	AT2G42180	cotton fiber protein	0	(1 of 50) PF05553 - Cotton fibre expressed protein (DUF761)	2	NA	NA	Protein of unknown function DUF761, plant	NA	NA	NA	-8.32824	6.72452e-07	0.000213221		72	77	19	31	0	0
Medtr1g054100	AT5G09580	heat shock protein	0	(1 of 3) PTHR13734//PTHR13734:SF46 - TRNA-NUCLEOTIDYLTRANSFERASE/POLY A POLYMERASE FAMILY MEMBER // SUBFAMILY NOT NAMED	2	NA	NA	Double-stranded RNA-binding domain	NA	NA	NA	-4.16675	0.000275911	0.0200044		89	32	39	24	0	5
Medtr1g054310	AT2G37270	ribosomal protein 5B	RPS5B	(1 of 4) K02989 - small subunit ribosomal protein S5e (RP-S5e, RPS5)	1	NA	NA	Ribosomal protein S5/S7, Ribosomal protein S5/S7, eukaryotic/archaeal, Ribosomal protein S7 domain, NA	NA	NA	NA	0.932848	0.000443588	0.0268619		4836	4238	6316	6872	5889	7625
Medtr1g056550				(1 of 3) PTHR19957:SF69 - SYNTAXIN-121-RELATED	2	protein binding	NA	Syntaxin, N-terminal domain, Target SNARE coiled-coil homology domain, t-SNARE	NA	NA	NA	-2.23304	0.00037164	0.0242801		151	110	36	54	19	23
Medtr1g060310	AT3G52770	binding protein	ZPR3	NA	1	NA	NA	NA	NA	NA	NA	1.83848	5.2379e-05	0.00652159		73	65	143	165	142	249
Medtr1g061050	AT2G36460	Aldolase superfamily protein	FBA6	(1 of 9) K01623 - fructose-bisphosphate aldolase, class I (ALDO)	1	catalytic activity, fructose-bisphosphate aldolase activity, glycolytic process	Calvin-Benson-Bassham cycle, gluconeogenesis I, gluconeogenesis III, glycolysis III (from glucose), glycolysis IV (plant cytosol), homolactic fermentation, sucrose biosynthesis I (from photosynthesis), sucrose degradation V (sucrose &alpha;-glucosidase), superpathway of cytosolic glycolysis (plants), pyruvate dehydrogenase and TCA cycle	Aldolase-type TIM barrel, Fructose-bisphosphate aldolase, class-I, Fructose-bisphosphate aldolase class-I, eukaryotic-type	0.868632	0.000202864	0.0248313	0.91225	9.54506e-05	0.00999961		21195	12969	23185	27671	17818	30925
Medtr1g084050	AT1G09240	nicotianamine synthase 3	NAS3	(1 of 4) 2.5.1.43 - Nicotianamine synthase	1	nicotianamine biosynthetic process, nicotianamine synthase activity	L-nicotianamine biosynthesis	Nicotianamine synthase, S-adenosyl-L-methionine-dependent methyltransferase	2.95668	4.60051e-24	1.98218e-20	2.83602	2.92093e-22	1.15771e-18		1030	1042	6261	7821	4642	7292
Medtr1g063210	AT5G03380	Heavy metal transport/detoxification superfamily protein	0	(1 of 3) PTHR22814:SF113 - HEAVY-METAL-ASSOCIATED DOMAIN-CONTAINING PROTEIN-RELATED	1	metal ion binding, metal ion transport	NA	Heavy metal-associated domain, HMA, NA	NA	NA	NA	0.996169	9.29213e-05	0.00982116		4667	3657	4878	4866	5216	7655
Medtr1g064090	AT2G37040	PHE ammonia lyase 1	PAL1	(1 of 5) K10775 - phenylalanine ammonia-lyase (E4.3.1.24)	2	ammonia-lyase activity, catalytic activity, cytoplasm, L-phenylalanine catabolic process	phenylpropanoid biosynthesis, initial reactions, suberin monomers biosynthesis, superpathway of scopolin and esculin biosynthesis	Aromatic amino acid lyase, L-Aspartase-like, Phenylalanine ammonia-lyase	NA	NA	NA	-1.42379	0.00113128	0.0467879		1009	251	198	245	164	138
Medtr1g064500	AT2G37190	Ribosomal protein L11 family protein	0	(1 of 3) K02870 - large subunit ribosomal protein L12e (RP-L12e, RPL12)	1	ribosome, structural constituent of ribosome, translation	NA	Ribosomal protein L11, C-terminal, Ribosomal protein L11/L12, Ribosomal protein L11, N-terminal, NA	1.03176	0.000501676	0.0493498	1.13228	0.000134185	0.0125366		1875	1904	3331	3389	2840	3766
Medtr1g069560				(1 of 1) K17769 - mitochondrial import receptor subunit TOM22 (TOM22)	1	NA	NA	Mitochondrial import receptor subunit Tom22	NA	NA	NA	0.985277	0.00110391	0.0462183		793	736	1035	1206	1078	1284
Medtr1g070135				(1 of 10) PTHR10209//PTHR10209:SF124 - OXIDOREDUCTASE, 2OG-FE II OXYGENASE FAMILY PROTEIN // SUBFAMILY NOT NAMED	1	oxidation-reduction process, oxidoreductase activity	flavonoid biosynthesis, flavonoid biosynthesis (in equisetum), leucodelphinidin biosynthesis, leucopelargonidin and leucocyanidin biosynthesis, pinobanksin biosynthesis	Isopenicillin N synthase-like, Non-haem dioxygenase N-terminal domain, Oxoglutarate/iron-dependent dioxygenase, NA	NA	NA	NA	1.09741	0.001017	0.0442625		267	169	358	430	327	359
Medtr1g071890				(1 of 603) PF07127 - Late nodulin protein (Nodulin_late)	1	NA	NA	Late nodulin	1.07982	0.000190472	0.0241373	NA	NA	NA		3379	1950	5268	3654	2576	4435
Medtr1g085570	AT3G62040	Haloacid dehalogenase-like hydrolase (HAD) superfamily protein	0	(1 of 1) PTHR12725//PTHR12725:SF49 - HALOACID DEHALOGENASE-LIKE HYDROLASE // SUBFAMILY NOT NAMED	1	hydrolase activity, metabolic process	pyridoxal 5'-phosphate salvage II (plants)	HAD hydrolase, subfamily IA, HAD-like domain, Pyrimidine 5-nucleotidase, NA	1.62368	2.02115e-08	1.05601e-05	1.5727	5.58722e-08	2.50698e-05		1331	464	1964	2218	1696	1951
Medtr1g073770	AT3G23123	transmembrane protein	0	NA	2	NA	NA	NA	NA	NA	NA	-6.96312	0.000875629	0.0404173		12	39	2	12	0	0
Medtr2g022320				(1 of 14) PTHR13683:SF268 - EUKARYOTIC ASPARTYL PROTEASE FAMILY PROTEIN	1	aspartic-type endopeptidase activity, proteolysis	NA	Aspartic peptidase, Aspartic peptidase domain, NA	3.5408	2.27486e-07	9.24668e-05	3.71587	5.56842e-08	2.50698e-05		7	12	111	82	93	107
Medtr2g084180				NA	1	NA	NA	NA	7.62518	7.09224e-05	0.011844	6.69782	0.000516686	0.0299625		0	0	15	48	4	28
Medtr1g074160				(1 of 88) PF00892 - EamA-like transporter family (EamA)	1	integral component of membrane, membrane, transmembrane transporter activity	NA	EamA domain, WAT1-related protein	1.2571	3.46529e-05	0.00697689	1.16972	0.000118862	0.0116804		507	420	949	917	732	868
Medtr1g074860				(1 of 603) PF07127 - Late nodulin protein (Nodulin_late)	1	NA	NA	Late nodulin	1.03258	3.28454e-05	0.00672168	NA	NA	NA		1977	920	2213	2427	1325	1947
Medtr1g076280	AT5G43710	Glycosyl hydrolase family 47 protein	0	(1 of 1) K10085 - ER degradation enhancer, mannosidase alpha-like 2 (EDEM2)	2	calcium ion binding, mannosyl-oligosaccharide 1,2-alpha-mannosidase activity, membrane	NA	Glycoside hydrolase, family 47	NA	NA	NA	-3.16094	0.00117349	0.0478369		174	30	32	33	1	15
Medtr1g076430	AT1G04220	3-ketoacyl-CoA synthase 2	KCS2	(1 of 4) PTHR31561:SF25 - 3-KETOACYL-COA SYNTHASE 17-RELATED	2	catalytic activity, lipid biosynthetic process, metabolic process, transferase activity, transferring acyl groups other than amino-acyl groups	arachidonate biosynthesis IV (8-detaturase, lower eukaryotes), hydroxylated fatty acid biosynthesis (plants), juniperonate biosynthesis, sciadonate biosynthesis, very long chain fatty acid biosynthesis I, very long chain fatty acid biosynthesis II	3-Oxoacyl-[acyl-carrier-protein (ACP)]synthase III C-terminal, FAE1/Type III polyketide synthase-like protein, Thiolase-like, Very-long-chain 3-ketoacyl-CoA synthase, NA	NA	NA	NA	-1.70132	0.000739531	0.0367156		286	118	86	144	40	47
Medtr1g077000	AT4G33420	Peroxidase superfamily protein	0	(1 of 4) PTHR31235:SF22 - PEROXIDASE 47	1	heme binding, oxidation-reduction process, peroxidase activity, response to oxidative stress	baicalein degradation (hydrogen peroxide detoxification), justicidin B biosynthesis, luteolin triglucuronide degradation, matairesinol biosynthesis	Haem peroxidase, Haem peroxidase, plant/fungal/bacterial, Plant ascorbate peroxidase, Plant peroxidase, NA	1.32378	2.37306e-05	0.0052704	NA	NA	NA		341	189	498	567	291	478
Medtr1g077840	AT4G24120	YELLOW STRIPE like 1	YSL1	(1 of 1) PTHR31645:SF11 - METAL-NICOTIANAMINE TRANSPORTER YSL1	2	transmembrane transport	NA	Oligopeptide transporter, OPT superfamily	NA	NA	NA	-2.02714	0.000803022	0.0387875		418	215	133	163	13	111
Medtr2g084200				NA	1	NA	NA	NA	3.40091	2.21145e-13	2.26863e-10	2.71825	5.8984e-09	3.89639e-06		44	18	240	271	106	191
Medtr1g081410	AT3G04920	Ribosomal protein S24e family protein	0	(1 of 1) K02974 - small subunit ribosomal protein S24e (RP-S24e, RPS24)	1	intracellular, ribosome, structural constituent of ribosome, translation	NA	Ribosomal protein L23/L15e core domain, Ribosomal protein S24e	NA	NA	NA	1.03098	0.000868701	0.0403488		8763	9842	13468	14783	14581	15699
Medtr2g091120	AT1G06225	CLAVATA3/ESR-RELATED 3	CLE3	NA	1	NA	NA	NA	2.24446	1.28904e-08	7.68311e-06	2.50008	2.29282e-10	2.59646e-07		81	63	222	355	253	373
Medtr1g083380	AT3G05540	Methionine sulfoxide reductase (MSS4-like) family protein	0	(1 of 5) PTHR11991 - TRANSLATIONALLY CONTROLLED TUMOR PROTEIN-RELATED	1	NA	NA	Mss4-like, Mss4/translationally controlled tumour-associated TCTP, Translationally controlled tumour protein	NA	NA	NA	1.50339	0.000432292	0.0264957		207	250	312	234	550	470
Medtr2g091125				NA	1	NA	NA	Metal-dependent hydrolase, composite domain	3.09716	2.74731e-05	0.00580248	2.64978	0.000355103	0.0236546		33	3	126	86	70	72
Medtr3g018780				(1 of 2) K17095 - annexin A7/11 (ANXA7_11)	1	calcium-dependent phospholipid binding, calcium ion binding	NA	Annexin, Annexin, plant, Annexin repeat	2.62036	4.66323e-19	1.25575e-15	2.96104	6.68622e-24	3.97513e-20		1023	822	5465	3956	4576	6572
Medtr1g086650	AT1G02390	glycerol-3-phosphate acyltransferase 2	GPAT2	(1 of 3) PTHR15486:SF18 - GLYCEROL-3-PHOSPHATE ACYLTRANSFERASE 2-RELATED	2	metabolic process, transferase activity, transferring acyl groups	CDP-diacylglycerol biosynthesis II, diacylglycerol and triacylglycerol biosynthesis, phosphatidylglycerol biosynthesis I (plastidic), superpathway of phosphatidate biosynthesis (yeast)	Phospholipid/glycerol acyltransferase	NA	NA	NA	-6.76794	0.00102785	0.0445233		42	16	5	4	0	0
Medtr1g088230	AT1G02820	Late embryogenesis abundant 3 (LEA3) family protein	LEA3	(1 of 4) PTHR33509:SF5 - LATE EMBRYOGENESIS ABUNDANT 3 (LEA3) FAMILY PROTEIN	1	response to stress	NA	Late embryogenesis abundant protein, LEA-5	1.27159	1.08674e-05	0.00285507	1.05909	0.000250689	0.0187473		1425	1230	2395	3104	1556	2861
Medtr1g090070				(1 of 6) PTHR11260//PTHR11260:SF227 - GLUTATHIONE S-TRANSFERASE, GST, SUPERFAMILY, GST DOMAIN CONTAINING // SUBFAMILY NOT NAMED	2	protein binding	glutathione-mediated detoxification II	Glutathione S-transferase, C-terminal-like, Glutathione S-transferase, N-terminal, Thioredoxin-like fold	-1.21051	0.000483433	0.0479936	-1.51051	1.47367e-05	0.00245923		1145	658	265	368	143	342
Medtr1g090140	AT3G23990	heat shock protein 60	HSP60	(1 of 2) PTHR11353//PTHR11353:SF80 - CHAPERONIN // SUBFAMILY NOT NAMED	1	ATP binding, cytoplasm, protein refolding	NA	Chaperone tailless complex polypeptide 1 (TCP-1), Chaperonin Cpn60, Chaperonin Cpn60/TCP-1 family, GroEL-like apical domain, GroEL-like equatorial domain	NA	NA	NA	0.942521	0.000115984	0.0115847		1486	888	1427	1573	1465	1908
Medtr1g090450				(1 of 5) PTHR14155:SF126 - RING-H2 FINGER PROTEIN ATL70	2	protein binding, zinc ion binding	NA	Zinc finger, RING/FYVE/PHD-type, Zinc finger, RING-type	NA	NA	NA	-1.24919	0.000430442	0.0264957		1026	494	284	586	182	283
Medtr1g093850				(1 of 3) PTHR31342:SF7 - PROTEIN CHUP1, CHLOROPLASTIC	2	NA	NA	6-phosphogluconate dehydrogenase, domain 3	-1.06104	2.60727e-05	0.00556123	-1.23922	9.34351e-07	0.000277748		5889	2688	1499	1715	997	1637
Medtr1g096910	AT1G22710	sucrose-proton symporter 2	SUC2	(1 of 8) K15378 - solute carrier family 45, member 1/2/4 (SLC45A1_2_4)	2	integral component of plasma membrane, sucrose transmembrane transporter activity, sucrose transport	NA	Major facilitator superfamily domain, Sucrose/H+ symporter, plant, NA	NA	NA	NA	-1.27713	0.000772963	0.0378227		1136	384	243	388	219	201
Medtr3g076960				NA	1	NA	NA	NA	5.36658	5.43938e-06	0.00158352	5.49327	3.25749e-06	0.000766994		4	0	22	105	23	108
Medtr1g099310				(1 of 3) PTHR11177//PTHR11177:SF161 - CHITINASE // SUBFAMILY NOT NAMED	2	NA	chitin degradation II	Glycoside hydrolase, catalytic domain, Glycoside hydrolase family 18, catalytic domain, Glycoside hydrolase superfamily	NA	NA	NA	-3.13821	0.000171036	0.0145785		249	42	17	16	6	16
Medtr1g099815	AT5G52740	Copper transport protein family	0	(1 of 17) PTHR22814:SF129 - COPPER TRANSPORT FAMILY PROTEIN-RELATED	2	metal ion binding, metal ion transport	NA	Heavy metal-associated domain, HMA, NA	NA	NA	NA	-7.51281	2.00136e-05	0.00313121		70	27	21	22	0	0
Medtr1g102500	AT5G07180	ERECTA-like 2	ERL2	(1 of 1) PTHR27000:SF84 - LRR RECEPTOR-LIKE SERINE/THREONINE-PROTEIN KINASE ERL1-RELATED	2	protein kinase activity, protein phosphorylation	NA	Leucine-rich repeat, Leucine-rich repeat-containing N-terminal, plant-type, Leucine-rich repeat, typical subtype, Protein kinase domain, Protein kinase-like domain, Serine-threonine/tyrosine-protein kinase catalytic domain, NA	NA	NA	NA	-7.44818	0.000218978	0.0171977		86	15	0	1	0	0
Medtr1g102860				(1 of 1) PTHR10015:SF139 - HEAT STRESS TRANSCRIPTION FACTOR A-6A-RELATED	2	NA	NA	Heat shock factor (HSF)-type, DNA-binding, Heat shock transcription factor family, Heat shock transcription factor, plant, Winged helix-turn-helix DNA-binding domain, NA	NA	NA	NA	-2.78458	2.09152e-05	0.00325088		180	81	64	101	16	10
Medtr1g105650	AT3G45860	cysteine-rich RLK (RECEPTOR-like protein kinase) 4	CRK4	(1 of 33) PF01657//PF07714 - Salt stress response/antifungal (Stress-antifung) // Protein tyrosine kinase (Pkinase_Tyr)	2	NA	NA	Gnk2-homologous domain, Protein kinase domain, Protein kinase-like domain, Serine/threonine/dual specificity protein kinase, catalytic domain, Serine-threonine/tyrosine-protein kinase catalytic domain, NA	NA	NA	NA	-7.47943	6.77495e-05	0.00774591		43	41	4	7	0	0
Medtr1g108830				NA	2	catalytic activity	NA	Aldolase-type TIM barrel	NA	NA	NA	-6.97515	0.0002883	0.0205779		25	32	7	23	0	0
Medtr1g114640	AT5G08350	GRAM domain-containing protein / ABA-responsive protein-related	0	(1 of 6) PTHR31969:SF1 - GEM-LIKE PROTEIN 4-RELATED	1	NA	NA	GRAM domain, Pleckstrin-homology domain (PH domain)/Phosphotyrosine-binding domain (PTB)	NA	NA	NA	1.26238	0.000164379	0.014319		261	151	265	294	314	414
Medtr1g115210	AT3G20015	Eukaryotic aspartyl protease family protein	0	(1 of 2) PTHR13683:SF265 - PROTEIN ASPARTIC PROTEASE IN GUARD CELL 2	1	aspartic-type endopeptidase activity, proteolysis	NA	Aspartic peptidase, Aspartic peptidase domain, NA	NA	NA	NA	1.41275	6.37752e-06	0.00127741		1744	1813	2815	3144	2674	5112
Medtr1g492710	AT5G16300	Vps51/Vps67 family (components of vesicular transport) protein	0	(1 of 1) PTHR31658:SF0 - CONSERVED OLIGOMERIC GOLGI COMPLEX SUBUNIT 1	2	intracellular, nucleic acid binding, ribosome, RNA binding, structural constituent of ribosome, translation	NA	30s ribosomal protein S13, C-terminal, Ribosomal protein S13, Ribosomal protein S13-like, H2TH, NA	NA	NA	NA	-2.50891	0.00115702	0.0475216		472	33	47	49	19	36
Medtr2g006910	AT1G11050	Protein kinase superfamily protein	0	(1 of 1760) 2.7.11.1 - Non-specific serine/threonine protein kinase / Threonine-specific protein kinase	2	NA	NA	Protein kinase domain, Protein kinase-like domain, Tyrosine-protein kinase, catalytic domain, NA	NA	NA	NA	-1.08346	0.000633635	0.0331246		1259	580	414	541	310	296
Medtr2g007990	AT1G25270	nodulin MtN21 /EamA-like transporter family protein	UMAMIT24	(1 of 88) PF00892 - EamA-like transporter family (EamA)	1	integral component of membrane, membrane, transmembrane transporter activity	NA	EamA domain, WAT1-related protein	NA	NA	NA	1.60009	4.36078e-05	0.00557547		307	186	365	270	617	442
Medtr3g104930	AT1G20160	Subtilisin-like serine endopeptidase family protein	ATSBT5.2	(1 of 7) PTHR10795//PTHR10795:SF328 - PROPROTEIN CONVERTASE SUBTILISIN/KEXIN // SUBFAMILY NOT NAMED	1	proteolysis, serine-type endopeptidase activity	NA	PA domain, Peptidase S8 propeptide/proteinase inhibitor I9, Peptidase S8/S53 domain, Peptidase S8, subtilisin-related, Proteinase inhibitor, propeptide	1.64159	7.38285e-06	0.00206557	1.63696	7.93079e-06	0.00150554		384	225	477	1099	482	958
Medtr2g009275				(1 of 3) 3.4.24.35 - Gelatinase B / Type V collagenase	1	NA	NA	NA	NA	NA	NA	1.61374	0.000583071	0.0318053		109	94	228	144	251	216
Medtr2g011080				(1 of 7) K03809 - NAD(P)H dehydrogenase (quinone) (wrbA)	2	FMN binding	NA	Flavodoxin/nitric oxide synthase, Flavoprotein-like, Flavoprotein WrbA, NADPH-dependent FMN reductase-like, NA	-1.66306	1.53718e-05	0.00376214	-1.35779	0.000414588	0.0260828		3734	5702	1041	1750	1114	2067
Medtr2g013650	AT2G33770	phosphate 2	PHO2	(1 of 2) KOG0895 - Ubiquitin-conjugating enzyme	2	NA	NA	Ubiquitin-conjugating enzyme E2, Ubiquitin-conjugating enzyme/RWD-like	-1.07658	5.00659e-06	0.00150407	-1.20623	3.18475e-07	0.000111377		18772	9165	4357	6178	3781	4925
Medtr3g464210	AT2G25680	molybdate transporter 1	MOT1	(1 of 4) PTHR31970:SF3 - MOLYBDATE TRANSPORTER 1	1	NA	NA	NA	1.99264	6.19677e-12	5.80422e-09	1.78696	7.28538e-10	6.93015e-07		739	451	2186	1601	1266	1798
Medtr2g019370	AT1G30040	gibberellin 2-oxidase	GA2OX2	(1 of 2) PTHR10209:SF171 - GIBBERELLIN 2-BETA-DIOXYGENASE 2-RELATED	2	iron ion binding, oxidation-reduction process, oxidoreductase activity	NA	Isopenicillin N synthase, Isopenicillin N synthase-like, Non-haem dioxygenase N-terminal domain, Oxoglutarate/iron-dependent dioxygenase	NA	NA	NA	-6.58929	0.0010942	0.0460779		20	24	15	7	0	0
Medtr2g020850	AT3G21550	transmembrane protein, putative (DUF679 domain membrane protein 2)	DMP2	(1 of 3) PTHR31621:SF1 - DUF679 DOMAIN MEMBRANE PROTEIN 1	2	NA	NA	Protein of unknown function DUF679	NA	NA	NA	-6.98281	0.000481446	0.0286231		48	19	4	5	0	0
Medtr4g026430				NA	1	NA	NA	NA	8.10098	5.64304e-06	0.00162091	6.83018	0.000143228	0.0131004		0	0	56	26	17	14
Medtr2g022460				(1 of 4) PTHR13683:SF379 - ASPARTYL PROTEASE-LIKE PROTEIN	1	aspartic-type endopeptidase activity, proteolysis	NA	Aspartic peptidase, Aspartic peptidase domain, NA	NA	NA	NA	1.21143	0.000499859	0.0294236		460	342	493	702	769	591
Medtr2g023070	AT1G11700	senescence regulator (Protein of unknown function, DUF584)	0	(1 of 10) PF04520 - Senescence regulator (Senescence_reg)	2	NA	NA	Senescence regulator S40	-1.02547	0.000372978	0.0396687	-1.21049	2.68486e-05	0.0039171		15562	4898	3495	4000	2555	3474
Medtr4g081130				(1 of 2) K03146 - thiamine thiazole synthase (THI4, THI1)	1	NA	NA	Thiazole biosynthetic enzyme Thi4 family	2.08021	5.87932e-14	7.03657e-11	1.74064	3.30462e-10	3.57214e-07		5524	4968	19924	17851	11499	16124
Medtr2g023860				(1 of 16) PF14476 - Petal formation-expressed (Chloroplast_duf)	2	NA	NA	Petal formation-expressed	NA	NA	NA	-6.85163	0.000532097	0.0301281		34	23	4	22	0	0
Medtr2g026390				(1 of 3) PF01426//PF05641 - BAH domain (BAH) // Agenet domain (Agenet)	2	chromatin binding	NA	Agenet-like domain, Bromo adjacent homology (BAH) domain	NA	NA	NA	-1.80838	2.2835e-05	0.00343696		715	223	190	255	93	85
Medtr2g029270	AT3G61110	ribosomal protein S27	RS27A	(1 of 3) K02978 - small subunit ribosomal protein S27e (RP-S27e, RPS27)	1	intracellular, ribosome, structural constituent of ribosome, translation	NA	Ribosomal protein S27e, Ribosomal protein S27e, zinc-binding domain, Zinc-binding ribosomal protein, NA	NA	NA	NA	1.30178	4.29893e-05	0.0055261		2155	2550	3488	3708	3996	5476
Medtr2g029750	AT2G38380	Peroxidase superfamily protein	0	(1 of 14) PTHR31388:SF22 - PEROXIDASE 22-RELATED	1	heme binding, oxidation-reduction process, peroxidase activity, response to oxidative stress	baicalein degradation (hydrogen peroxide detoxification), justicidin B biosynthesis, luteolin triglucuronide degradation, matairesinol biosynthesis	Haem peroxidase, Haem peroxidase, plant/fungal/bacterial, Plant ascorbate peroxidase, Plant peroxidase	0.985817	4.46351e-05	0.0084606	NA	NA	NA		5010	3674	6316	8106	4812	6498
Medtr2g033380				NA	1	NA	NA	NA	1.3102	0.000145738	0.0199976	1.44465	2.82025e-05	0.00404027		306	227	439	676	374	766
Medtr2g034780				NA	2	NA	NA	NA	NA	NA	NA	-4.49291	0.000817585	0.0389488		82	16	24	29	0	3
Medtr2g035190				(1 of 36) PF00407 - Pathogenesis-related protein Bet v I family (Bet_v_1)	1	NA	NA	Bet v I/Major latex protein, Bet v I type allergen, START-like domain	NA	NA	NA	1.95056	9.44109e-06	0.00176786		295	557	513	884	1441	1319
Medtr4g090520	AT4G21620	glycine-rich protein	0	NA	1	NA	NA	NA	2.61804	2.59726e-17	5.27166e-14	2.70284	2.42737e-18	4.81044e-15		259	188	1226	1028	1059	1110
Medtr2g035930	AT3G22230	Ribosomal L27e protein family	0	(1 of 3) K02901 - large subunit ribosomal protein L27e (RP-L27e, RPL27)	1	intracellular, ribosome, structural constituent of ribosome, translation	NA	KOW, Ribosomal protein L27e, Ribosomal protein L2 domain 2, Translation protein SH3-like domain	NA	NA	NA	1.17263	0.00122707	0.0490243		3806	5917	7650	7621	8280	10115
Medtr2g036490				(1 of 57) K04733 - interleukin-1 receptor-associated kinase 4 (IRAK4)	2	NA	NA	Protein kinase domain, Protein kinase-like domain, Tyrosine-protein kinase, catalytic domain	NA	NA	NA	-6.70195	0.000855545	0.0399719		51	9	8	14	0	0
Medtr2g037140				(1 of 31) PF00931//PF07725//PF13676 - NB-ARC domain (NB-ARC) // Leucine Rich Repeat (LRR_3) // TIR domain (TIR_2)	2	protein binding, signal transduction	NA	Leucine-rich repeat 3, NB-ARC, P-loop containing nucleoside triphosphate hydrolase, Toll/interleukin-1 receptor homology (TIR) domain	NA	NA	NA	-2.40221	0.000745004	0.0368335		201	66	60	40	21	12
Medtr2g038090	AT4G26020	0	0	NA	2	NA	NA	NA	NA	NA	NA	-4.17082	0.000509444	0.0298645		44	42	30	37	0	4
Medtr2g038250	AT2G01250	Ribosomal protein L30/L7 family protein	0	(1 of 4) K02937 - large subunit ribosomal protein L7e (RP-L7e, RPL7)	1	NA	NA	Ribosomal protein L30, ferredoxin-like fold domain, Ribosomal protein L30, N-terminal, Ribosomal protein L7, eukaryotic	NA	NA	NA	0.818737	0.0012178	0.0490024		5944	4388	7407	6941	6266	7532
Medtr4g129780				NA	1	NA	NA	NA	2.83947	7.3416e-23	2.636e-19	4.048	5.35001e-45	1.27229e-40		248	125	833	1312	1689	2865
Medtr2g039770				(1 of 70) PTHR11017//PTHR11017:SF155 - LEUCINE-RICH REPEAT-CONTAINING PROTEIN // SUBFAMILY NOT NAMED	2	protein binding, signal transduction	NA	NB-ARC, P-loop containing nucleoside triphosphate hydrolase, Toll/interleukin-1 receptor homology (TIR) domain	NA	NA	NA	-1.83171	0.000425198	0.0263324		312	127	79	72	30	59
Medtr4g133110				NA	1	NA	NA	NA	3.38099	6.70862e-15	1.11172e-11	3.54529	3.11544e-16	5.69909e-13		39	50	319	508	295	563
Medtr2g040970	AT5G20610	EEIG1/EHBP1 protein amino-terminal domain protein	0	(1 of 12) PF10358 - N-terminal C2 in EEIG1 and EHBP1 proteins (NT-C2)	2	NA	NA	EEIG1/EHBP1 N-terminal domain	NA	NA	NA	-1.33377	0.000871779	0.0404128		861	258	213	217	139	159
Medtr2g041070				(1 of 139) PTHR11017//PTHR11017:SF171 - LEUCINE-RICH REPEAT-CONTAINING PROTEIN // SUBFAMILY NOT NAMED	2	protein binding, signal transduction	NA	NB-ARC, P-loop containing nucleoside triphosphate hydrolase, Toll/interleukin-1 receptor homology (TIR) domain, NA	NA	NA	NA	-6.84771	0.000339157	0.0228968		39	20	9	21	0	0
Medtr2g042510				NA	1	NA	NA	NA	1.26445	5.79154e-05	0.0102268	1.19279	0.000148861	0.0135117		5685	5813	13128	10736	7642	13851
Medtr2g044140	AT1G19250	flavin-dependent monooxygenase 1	FMO1	(1 of 12) 1.14.13.8 - Flavin-containing monooxygenase / Ziegler's enzyme	2	NA	NA	Dimethylaniline monooxygenase, N-oxide-forming, Flavin monooxygenase FMO, NA	NA	NA	NA	-7.44203	0.000300811	0.021102		54	33	0	21	0	0
Medtr2g044720				NA	1	NA	NA	NA	NA	NA	NA	1.41825	0.000300514	0.021102		2072	3159	6244	3955	4522	7448
Medtr2g045280	AT5G28050	Cytidine/deoxycytidylate deaminase family protein	0	(1 of 5) 3.5.4.3 - Guanine deaminase / Guanine aminase	1	catalytic activity	guanosine nucleotides degradation II, guanosine nucleotides degradation III	Cytidine and deoxycytidylate deaminases, zinc-binding, Cytidine deaminase-like	NA	NA	NA	2.57262	5.03754e-06	0.00106962		63	131	282	417	654	266
Medtr2g048390	AT1G30440	Phototropic-responsive NPH3 family protein	0	(1 of 21) PF00651//PF03000 - BTB/POZ domain (BTB) // NPH3 family (NPH3)	2	protein binding	NA	BTB/POZ domain, NPH3 domain, POZ domain	NA	NA	NA	-2.46642	0.00110349	0.0462183		289	55	19	69	15	26
Medtr2g049640	AT1G29400	MEI2-like protein 5	ML5	(1 of 7) KOG4660 - Protein Mei2, essential for commitment to meiosis, and related proteins	2	nucleic acid binding, nucleotide binding	NA	Nucleotide-binding alpha-beta plait domain, RNA recognition motif 2, RNA recognition motif domain	-1.09158	1.08264e-05	0.00285507	-1.12081	6.39215e-06	0.00127741		3909	1910	1009	1145	786	1156
Medtr2g055920				NA	1	NA	NA	NA	NA	NA	NA	2.77261	0.000893986	0.0408059		20	3	44	50	47	56
Medtr2g060050	AT4G30890	ubiquitin-specific protease 24	UBP24	(1 of 1) K11841 - ubiquitin carboxyl-terminal hydrolase 10 [EC:3.4.19.12] (USP10, UBP3)	2	NA	NA	PAN2 domain, Ubiquitin specific protease domain	NA	NA	NA	-1.0052	0.000946925	0.0422492		1604	653	475	654	361	423
Medtr2g062220	AT2G31940	oxidoreductase/transition metal ion-binding protein	0	NA	1	NA	NA	NA	NA	NA	NA	1.3543	6.11741e-05	0.00723772		257	148	293	441	306	464
Medtr2g064310	AT3G12750	zinc transporter 1 precursor	ZIP1	(1 of 2) PTHR11040//PTHR11040:SF59 - ZINC/IRON TRANSPORTER // SUBFAMILY NOT NAMED	1	integral component of membrane, zinc II ion transmembrane transport, zinc ion transmembrane transporter activity	NA	Zinc/iron permease, Zinc/iron permease, fungal/plant, NA	NA	NA	NA	1.58115	0.000946416	0.0422492		179	174	382	214	216	669
Medtr2g066120	AT1G79550	phosphoglycerate kinase	PGK	(1 of 4) K00927 - phosphoglycerate kinase (PGK, pgk)	1	glycolytic process, phosphoglycerate kinase activity	Calvin-Benson-Bassham cycle, gluconeogenesis I, gluconeogenesis III, glycolysis III (from glucose), glycolysis IV (plant cytosol), homolactic fermentation, sucrose biosynthesis I (from photosynthesis), superpathway of cytosolic glycolysis (plants), pyruvate dehydrogenase and TCA cycle	Phosphoglycerate kinase, Phosphoglycerate kinase, C-terminal	NA	NA	NA	0.873305	0.000522077	0.0299625		8587	6780	11166	11564	9700	11845
Medtr5g017980	AT4G37180	Homeodomain-like superfamily protein	0	(1 of 1) PTHR31003//PTHR31003:SF2 - MYB FAMILY TRANSCRIPTION FACTOR // SUBFAMILY NOT NAMED	1	DNA binding	NA	Homeodomain-like, Myb domain, Myb domain, plants, SANT/Myb domain, NA	5.35323	5.12465e-12	5.0182e-09	4.43723	1.3061e-08	7.39532e-06		5	4	106	202	88	50
Medtr2g076670	AT1G53310	phosphoenolpyruvate carboxylase 1	PPC1	(1 of 7) K01595 - phosphoenolpyruvate carboxylase (ppc)	1	catalytic activity	C4 photosynthetic carbon assimilation cycle, NAD-ME type, C4 photosynthetic carbon assimilation cycle, NADP-ME type, C4 photosynthetic carbon assimilation cycle, PEPCK type, CO<sub>2</sub> fixation into oxaloacetate (anaplerotic)	Phosphoenolpyruvate carboxylase, Pyruvate/Phosphoenolpyruvate kinase-like domain	1.07	1.20074e-06	0.000386083	0.857928	9.91573e-05	0.0102972		18556	9563	21591	25371	15112	22135
Medtr2g078920	AT5G53880	hypothetical protein	0	NA	1	NA	NA	ClpP/crotonase-like domain	NA	NA	NA	1.22299	7.84465e-05	0.00859694		396	311	544	550	544	723
Medtr2g080010	AT1G52880	NAC (No Apical Meristem) domain transcriptional regulator superfamily protein	NAM	(1 of 1) PTHR31719:SF9 - ATNAC2-RELATED	2	DNA binding, regulation of transcription, DNA-templated	NA	NAC domain	-1.42304	0.000206642	0.0250095	-1.23833	0.00123277	0.0490243		538	276	114	127	118	129
Medtr2g081580	AT4G27280	Calcium-binding EF-hand family protein	0	(1 of 5) PTHR23050//PTHR23050:SF170 - CALCIUM BINDING PROTEIN // SUBFAMILY NOT NAMED	2	calcium ion binding	NA	EF-hand domain, EF-hand domain pair	NA	NA	NA	-1.93014	3.27583e-05	0.00452922		442	581	292	262	63	169
Medtr5g030340				NA	1	NA	NA	NA	6.61577	7.92131e-05	0.0131268	6.26675	0.000190523	0.0156776		1	0	58	18	27	29
Medtr5g098020				NA	1	NA	NA	NA	2.64678	2.69175e-17	5.27166e-14	2.73387	2.38524e-18	4.81044e-15		2711	2041	15253	9080	9716	14707
Medtr2g087760	AT1G26750	(1 of 1) K17402 - small subunit ribosomal protein S23 (MRPS23)	0	(1 of 1) K17402 - small subunit ribosomal protein S23 (MRPS23)	1	NA	NA	NA	1.23021	3.87461e-05	0.00772878	1.61166	6.68778e-08	2.89167e-05		327	224	495	572	543	726
Medtr2g088320	AT4G26960	hypothetical protein	0	NA	1	NA	NA	NA	NA	NA	NA	1.75101	0.000959487	0.0424944		60	136	184	253	273	294
Medtr2g089000				(1 of 1) PTHR23042//PTHR23042:SF56 - CIRCADIAN PROTEIN CLOCK/ARNT/BMAL/PAS // SUBFAMILY NOT NAMED	2	protein dimerization activity	NA	Myc-type, basic helix-loop-helix (bHLH) domain	NA	NA	NA	-1.17759	0.000360675	0.0238256		2601	773	711	944	409	609
Medtr2g089945	AT4G10265	Wound-responsive family protein	0	(1 of 22) PF12609 - Wound-induced protein (DUF3774)	1	NA	NA	Protein of unknown function wound-induced	NA	NA	NA	1.27448	0.0003976	0.0253494		278	230	283	331	483	441
Medtr2g090980				(1 of 42) PF07899 - Frigida-like protein (Frigida)	1	NA	NA	Frigida-like, Tropomyosin	NA	NA	NA	7.39637	0.000311287	0.0214572		0	0	4	6	7	45
Medtr6g013050	AT4G13700	purple acid phosphatase 23	PAP23	(1 of 1) 3.1.3.2//3.1.3.3//3.1.3.62//3.6.1.1//3.6.1.7 - Acid phosphatase / Phosphomonoesterase // Phosphoserine phosphatase // Multiple inositol-polyphosphate phosphatase / MIPP // Inorganic diphosphatase / Pyrophosphate phosphohydrolase // Acylphosphatase / Acylphosphate phosphohydrolase	1	hydrolase activity	D-<i>myo</i>-inositol (1,3,4)-trisphosphate biosynthesis, L-serine biosynthesis, NAD/NADH phosphorylation and dephosphorylation, phosphate acquisition, phytate degradation II, superpathway of D-<i>myo</i>-inositol (1,4,5)-trisphosphate metabolism, superpathway of L-serine and glycine biosynthesis I	Calcineurin-like phosphoesterase domain, apaH type, Iron/zinc purple acid phosphatase-like C-terminal domain, Metallo-dependent phosphatase-like, Purple acid phosphatase-like, N-terminal, NA	7.36125	0.000112054	0.016534	6.8839	0.000316753	0.0217081		0	0	9	44	15	18
Medtr6g033580	AT1G22710	sucrose-proton symporter 2	SUC2	(1 of 8) K15378 - solute carrier family 45, member 1/2/4 (SLC45A1_2_4)	1	integral component of plasma membrane, sucrose transmembrane transporter activity, sucrose transport	NA	Major facilitator superfamily domain, Sucrose/H+ symporter, plant, NA	1.97769	0.000254711	0.0301496	1.91597	0.000404156	0.0256577		93	24	169	170	169	115
Medtr7g029400				(1 of 2) PTHR22952//PTHR22952:SF133 - CAMP-RESPONSE ELEMENT BINDING PROTEIN-RELATED // SUBFAMILY NOT NAMED	1	regulation of transcription, DNA-templated, sequence-specific DNA binding, transcription factor activity, sequence-specific DNA binding	NA	Basic-leucine zipper domain, NA	2.73948	1.70772e-06	0.000533179	2.87823	4.98347e-07	0.0001646		39	11	135	114	88	172
Medtr2g096380	AT3G46130	myb domain protein 48	MYB48	(1 of 2) PTHR10641:SF484 - TRANSCRIPTION FACTOR MYB48-RELATED	2	DNA binding	NA	Homeodomain-like, Myb domain, Myb-like domain, SANT/Myb domain, NA	-1.35883	2.12805e-05	0.00482574	NA	NA	NA		1438	1013	295	510	346	615
Medtr2g096670	AT2G28780	P-hydroxybenzoic acid efflux pump subunit	0	(1 of 1) PTHR30509//PTHR30509:SF7 - P-HYDROXYBENZOIC ACID EFFLUX PUMP SUBUNIT-RELATED // SUBFAMILY NOT NAMED	1	NA	NA	NA	1.34807	0.000148654	0.0201412	1.33846	0.000168373	0.0145075		243	195	356	597	323	544
Medtr2g096740				(1 of 42) PF02701 - Dof domain, zinc finger (zf-Dof)	2	DNA binding, regulation of transcription, DNA-templated	NA	Zinc finger, Dof-type	NA	NA	NA	-1.72619	0.00068924	0.0346529		363	123	99	99	34	70
Medtr2g097463				(1 of 4) PTHR31636:SF46 - SCARECROW-LIKE PROTEIN 11-RELATED	2	NA	NA	Transcription factor GRAS	NA	NA	NA	-1.3941	9.84904e-05	0.0102728		1291	407	286	359	179	265
Medtr2g097467				(1 of 4) PTHR31636:SF46 - SCARECROW-LIKE PROTEIN 11-RELATED	2	NA	NA	Transcription factor GRAS	NA	NA	NA	-7.4984	0.000198954	0.0162032		97	11	10	1	0	0
Medtr2g097870	AT2G29530	Tim10/DDP family zinc finger protein	TIM10	(1 of 1) K17778 - mitochondrial import inner membrane translocase subunit TIM10 (TIM10)	1	NA	NA	Mitochondrial import inner membrane translocase subunit Tim10/Tim12, Tim10/DDP family zinc finger	NA	NA	NA	1.15772	0.00033532	0.0227561		703	630	1118	1139	1194	1066
Medtr2g098950	AT1G06020	pfkB-like carbohydrate kinase family protein	0	(1 of 2) PTHR10584:SF168 - F14I3.3 PROTEIN-RELATED	1	NA	D-sorbitol degradation I, sucrose degradation III (sucrose invertase), sucrose degradation II (sucrose synthase)	Carbohydrate kinase PfkB, Ribokinase, Ribokinase-like	NA	NA	NA	0.983529	0.000105374	0.010709		7853	6139	10983	10464	9031	12289
Medtr2g099850				(1 of 10) PTHR10359:SF22 - DEMETER-LIKE PROTEIN 2-RELATED	2	NA	NA	NA	NA	NA	NA	-7.06079	0.000205434	0.0165607		49	21	7	19	0	0
Medtr2g103670	AT2G41475	Embryo-specific protein 3, (ATS3)	0	(1 of 9) PF06232 - Embryo-specific protein 3, (ATS3) (ATS3)	1	protein binding	NA	Embryo-specific 3, PLAT/LH2 domain	1.04368	0.000219252	0.0263874	1.26105	7.97689e-06	0.00150554		2073	1783	3537	3187	3294	3836
Medtr2g104180	AT1G80510	Transmembrane amino acid transporter family protein	0	(1 of 5) PTHR22950:SF237 - AMINO ACID TRANSPORTER-RELATED	2	amino acid transmembrane transport	NA	Tryptophan/tyrosine permease	NA	NA	NA	-2.0837	0.000703783	0.0351611		349	92	74	64	42	24
Medtr2g105060	AT1G80840	WRKY DNA-binding protein 40	WRKY40	(1 of 4) PTHR31429:SF3 - WRKY TRANSCRIPTION FACTOR 40-RELATED	1	regulation of transcription, DNA-templated, sequence-specific DNA binding, transcription factor activity, sequence-specific DNA binding	NA	WRKY domain	NA	NA	NA	NA	NA	NA		63	16	3	8	169	55
Medtr2g435800	AT3G06810	acyl-CoA dehydrogenase-related	IBR3	(1 of 1) K00249 - acyl-CoA dehydrogenase (ACADM, acd)	2	flavin adenine dinucleotide binding, metabolic process, oxidation-reduction process, oxidoreductase activity, acting on the CH-CH group of donors	NA	Acyl-CoA dehydrogenase/oxidase, N-terminal, Acyl-CoA dehydrogenase/oxidase, N-terminal and middle domain, Aminoglycoside phosphotransferase, Protein kinase-like domain, NA	NA	NA	NA	-2.03149	0.00063592	0.033164		619	87	84	84	50	58
Medtr2g437380	AT3G21420	2-oxoglutarate (2OG) and Fe(II)-dependent oxygenase superfamily protein	LBO1	(1 of 1) PTHR10209//PTHR10209:SF169 - OXIDOREDUCTASE, 2OG-FE II OXYGENASE FAMILY PROTEIN // SUBFAMILY NOT NAMED	2	oxidation-reduction process, oxidoreductase activity	NA	Isopenicillin N synthase-like, Non-haem dioxygenase N-terminal domain, Oxoglutarate/iron-dependent dioxygenase, NA	-1.43496	0.000103306	0.0161651	-1.81052	1.13622e-06	0.000321673		883	732	231	277	110	261
Medtr2g437530	AT4G20260	plasma-membrane associated cation-binding protein 1	PCAP1	(1 of 1) PF05558 - DREPP plasma membrane polypeptide (DREPP)	2	anchored component of plasma membrane, cellular response to stimulus	NA	DREPP family, Transcriptional regulator TACO1-like, domain 2	NA	NA	NA	-1.30845	2.13299e-06	0.000533943		2033	1351	624	874	470	547
Medtr2g437990				(1 of 37) PTHR13068:SF28 - MITOCHONDRIAL TRANSCRIPTION TERMINATION FACTOR FAMILY PROTEIN-RELATED	2	NA	NA	Mitochodrial transcription termination factor, NA	NA	NA	NA	-6.61204	0.000805949	0.0387875		21	24	8	21	0	0
Medtr2g438720	AT3G54070	LOW protein: ankyrin repeat protein	0	(1 of 43) PF12796//PF13962 - Ankyrin repeats (3 copies) (Ank_2) // Domain of unknown function (PGG)	2	NA	NA	Ankyrin repeat, Ankyrin repeat-containing domain, Caskin/Ankyrin repeat-containing protein, PGG domain	NA	NA	NA	-3.40315	0.000364362	0.0238702		156	48	10	7	2	12
Medtr3g006820				(1 of 5) PTHR13683:SF316 - ASPARTYL PROTEASE FAMILY PROTEIN-RELATED	1	aspartic-type endopeptidase activity, proteolysis	NA	Aspartic peptidase, Aspartic peptidase domain, NA	NA	NA	NA	7.89116	1.18568e-05	0.00213611		1	0	17	3	144	6
Medtr3g008280	AT4G25160	U-box domain-containing protein kinase family protein	0	(1 of 2) PTHR27003:SF29 - U-BOX DOMAIN-CONTAINING PROTEIN 35-RELATED	2	protein ubiquitination, ubiquitin-protein transferase activity	NA	Protein kinase domain, Protein kinase-like domain, Serine-threonine/tyrosine-protein kinase catalytic domain, Tyrosine-protein kinase, catalytic domain, U box domain, Zinc finger, RING/FYVE/PHD-type, NA	NA	NA	NA	-1.9223	4.54656e-05	0.00575115		288	156	109	118	39	46
Medtr3g012420	AT5G07050	nodulin MtN21 /EamA-like transporter family protein	UMAMIT9	(1 of 88) PF00892 - EamA-like transporter family (EamA)	2	integral component of membrane, membrane, transmembrane transporter activity	NA	EamA domain, WAT1-related protein	NA	NA	NA	-0.882972	0.000246188	0.0186452		11148	5060	3516	3749	2507	3826
Medtr3g014705				(1 of 603) PF07127 - Late nodulin protein (Nodulin_late)	1	NA	NA	Late nodulin	1.07541	0.000249467	0.0296921	NA	NA	NA		6326	5110	11435	8646	6206	11088
Medtr3g015845				(1 of 603) PF07127 - Late nodulin protein (Nodulin_late)	1	NA	NA	Aspartate carbamoyltransferase regulatory subunit, C-terminal, Late nodulin	NA	NA	NA	1.31153	1.69052e-06	0.000441784		3403	3027	2863	3479	4854	7830
Medtr3g016290				NA	1	NA	NA	NA	NA	NA	NA	2.06932	2.16794e-05	0.00332618		137	207	159	342	686	463
Medtr3g016355				NA	1	NA	NA	NA	NA	NA	NA	1.57606	0.000705332	0.0351646		144	66	100	137	249	180
Medtr7g031847				NA	1	NA	NA	NA	4.26336	3.85967e-14	5.17422e-11	3.99677	1.38331e-12	1.93509e-09		56	22	170	1049	334	560
Medtr3g018930				(1 of 63) PTHR23155//PTHR23155:SF414 - LEUCINE-RICH REPEAT-CONTAINING PROTEIN // SUBFAMILY NOT NAMED	2	NA	NA	Leucine-rich repeat, typical subtype, NB-ARC, P-loop containing nucleoside triphosphate hydrolase, NA	NA	NA	NA	-1.50342	2.97534e-05	0.00416215		761	369	296	270	101	193
Medtr3g020660	AT1G17880	basic transcription factor 3	BTF3	(1 of 2) K01527 - nascent polypeptide-associated complex subunit beta (EGD1, BTF3)	1	NA	NA	Lysozyme domain, Nascent polypeptide-associated complex NAC domain	NA	NA	NA	1.05283	0.000604615	0.0326473		2780	2987	4495	4407	4393	5134
Medtr3g020880				(1 of 11) PF00280 - Potato inhibitor I family (potato_inhibit)	1	NA	NA	Proteinase inhibitor I13, potato inhibitor I	NA	NA	NA	1.94461	6.41712e-05	0.00751751		78	126	176	167	328	316
Medtr3g026190				(1 of 1) PTHR10629:SF11 - DNA (CYTOSINE-5)-METHYLTRANSFERASE 1	2	chromatin binding	NA	Bromo adjacent homology (BAH) domain, C-5 cytosine methyltransferase, DNA (cytosine-5)-methyltransferase 1, replication foci domain, S-adenosyl-L-methionine-dependent methyltransferase, NA	NA	NA	NA	-2.50838	0.000179427	0.0151848		460	75	41	53	36	21
Medtr3g026230				NA	2	NA	NA	NA	NA	NA	NA	-1.75389	0.000638008	0.0332002		238	171	114	81	33	61
Medtr7g034205				NA	1	NA	NA	NA	2.94761	1.07897e-09	7.52004e-07	3.62631	5.85074e-14	9.93832e-11		54	88	653	321	519	988
Medtr7g062580				(1 of 7) PTHR10209//PTHR10209:SF184 - OXIDOREDUCTASE, 2OG-FE II OXYGENASE FAMILY PROTEIN // SUBFAMILY NOT NAMED	1	iron ion binding, oxidation-reduction process, oxidoreductase activity	NA	Isopenicillin N synthase, Isopenicillin N synthase-like, Non-haem dioxygenase N-terminal domain, Oxoglutarate/iron-dependent dioxygenase, NA	2.42493	1.30936e-21	4.02964e-18	2.36154	1.51493e-20	5.14664e-17		470	284	1484	1811	1201	1682
Medtr3g035635				NA	1	NA	NA	NA	NA	NA	NA	2.26561	2.95974e-05	0.00416215		98	26	115	155	237	144
Medtr3g049400	AT5G54800	glucose 6-phosphate/phosphate translocator 1	GPT1	(1 of 2) PTHR11132:SF112 - GLUCOSE-6-PHOSPHATE/PHOSPHATE TRANSLOCATOR 1, CHLOROPLASTIC-RELATED	1	integral component of membrane, membrane, transport, transporter activity	NA	EamA domain, Triose phosphate/phosphoenolpyruvate translocator	NA	NA	NA	0.86439	0.000437457	0.0267433		6356	4678	8150	8062	6273	9156
Medtr3g053570				(1 of 603) PF07127 - Late nodulin protein (Nodulin_late)	2	NA	NA	Late nodulin	NA	NA	NA	-1.37305	6.93863e-05	0.0078575		1801	1308	450	707	269	687
Medtr3g056380	AT3G07040	NB-ARC domain-containing disease resistance protein	RPM1	(1 of 36) K13457 - disease resistance protein RPM1 (RPM1, RPS3)	2	NA	NA	NB-ARC, P-loop containing nucleoside triphosphate hydrolase	NA	NA	NA	-1.16891	0.00122037	0.0490229		827	309	204	257	157	193
Medtr3g057860				(1 of 174) KOG0156 - Cytochrome P450 CYP2 subfamily	2	heme binding, iron ion binding, oxidation-reduction process, oxidoreductase activity, acting on paired donors, with incorporation or reduction of molecular oxygen	NA	Cytochrome P450, Cytochrome P450, E-class, group I, Cytochrome P450, E-class, group IV	NA	NA	NA	-2.33891	0.000496412	0.029325		154	63	50	107	14	16
Medtr3g058720				(1 of 31) PF00931//PF07725//PF13676 - NB-ARC domain (NB-ARC) // Leucine Rich Repeat (LRR_3) // TIR domain (TIR_2)	2	protein binding, signal transduction	NA	AAA+ ATPase domain, Leucine-rich repeat 3, NB-ARC, P-loop containing nucleoside triphosphate hydrolase, Toll/interleukin-1 receptor homology (TIR) domain, NA	NA	NA	NA	-6.19365	0.000648396	0.033448		113	7	15	23	0	1
Medtr3g061750				(1 of 603) PF07127 - Late nodulin protein (Nodulin_late)	1	NA	NA	Late nodulin	NA	NA	NA	1.57173	2.7506e-06	0.000667469		2213	2706	4164	5735	4277	7999
Medtr3g062830				(1 of 603) PF07127 - Late nodulin protein (Nodulin_late)	1	NA	NA	Late nodulin	NA	NA	NA	1.01327	0.000564496	0.0313143		1158	892	1770	1463	1198	2034
Medtr3g067745				NA	1	NA	NA	NA	NA	NA	NA	1.53059	0.000578539	0.0317258		115	64	116	144	131	259
Medtr3g069210	AT3G07040	NB-ARC domain-containing disease resistance protein	RPM1	(1 of 36) K13457 - disease resistance protein RPM1 (RPM1, RPS3)	2	NA	NA	NB-ARC, P-loop containing nucleoside triphosphate hydrolase	NA	NA	NA	-4.46907	0.000558872	0.0312718		52	41	27	18	3	0
Medtr3g071360				NA	1	NA	NA	NA	1.13355	0.000293056	0.0334269	NA	NA	NA		912	487	1434	970	712	1112
Medtr3g072410	AT1G21880	lysm domain GPI-anchored protein 1 precursor	LYM1	(1 of 1) PTHR23354:SF75 - LYSM DOMAIN-CONTAINING GPI-ANCHORED PROTEIN 1	1	NA	NA	LysM domain	NA	NA	NA	1.21014	5.84087e-05	0.00704131		426	317	567	585	563	747
Medtr3g072500	AT1G44800	nodulin MtN21 /EamA-like transporter family protein	SIAR1	(1 of 88) PF00892 - EamA-like transporter family (EamA)	2	integral component of membrane, membrane, transmembrane transporter activity	NA	EamA domain, WAT1-related protein	NA	NA	NA	-5.09642	1.52572e-06	0.000421898		162	130	7	61	6	0
Medtr3g073180				(1 of 3) 1.7.1.1 - Nitrate reductase (NADH) / Nitrate reductase (NADH(2))	2	molybdenum ion binding, nitrate assimilation, oxidation-reduction process, oxidoreductase activity	NA	Cytochrome b5-like heme/steroid binding domain, Eukaryotic molybdopterin oxidoreductase, Ferredoxin reductase-type FAD-binding domain, Flavoprotein pyridine nucleotide cytochrome reductase, Immunoglobulin E-set, Moybdenum cofactor oxidoreductase, dimerisation, NADH:cytochrome b5 reductase (CBR), Nitrate reductase NADH dependent, Oxidoreductase, FAD-binding domain, Oxidoreductase FAD/NAD(P)-bindin…	-1.29108	5.29393e-06	0.00156229	-0.948801	0.000804099	0.0387875		1970	986	493	456	434	687
Medtr3g073860	AT1G36160	acetyl-CoA carboxylase 1	ACC1	(1 of 1) K11262 - acetyl-CoA carboxylase / biotin carboxylase (ACAC)	2	ATP binding, biotin carboxylase activity	fatty acid biosynthesis initiation I	Acetyl-CoA carboxylase, central domain, Acetyl-coenzyme A carboxyltransferase, C-terminal, Acetyl-coenzyme A carboxyltransferase, N-terminal, ATP-grasp fold, Biotin carboxylase, C-terminal, Biotin carboxylase-like, N-terminal domain, Biotin carboxylation domain, Biotin/lipoyl attachment, Carboxyl transferase, ClpP/crotonase-like domain, Pre-ATP-grasp domain, Rudiment single hybrid motif, Single h…	NA	NA	NA	-1.23948	0.00109854	0.046156		2053	510	413	501	351	355
Medtr3g073960	AT1G22160	senescence-associated family protein (DUF581)	0	(1 of 21) PF04570 - zinc-finger of the FCS-type, C2-C2 (zf-FLZ)	2	NA	NA	Zf-FLZ domain	NA	NA	NA	-1.12651	0.000314772	0.0216347		1976	1102	690	808	319	758
Medtr3g074380				(1 of 1) KOG0569 - Permease of the major facilitator superfamily	2	NA	NA	Major facilitator superfamily, Major facilitator superfamily domain, Sugar/inositol transporter, NA	NA	NA	NA	-2.70434	5.64314e-05	0.00688202		194	78	66	102	6	25
Medtr8g013090	AT2G38600	HAD superfamily, subfamily IIIB acid phosphatase	0	(1 of 9) PTHR31284:SF9 - HAD SUPERFAMILY, SUBFAMILY IIIB ACID PHOSPHATASE	1	acid phosphatase activity	NAD/NADH phosphorylation and dephosphorylation, phosphate acquisition	Acid phosphatase (Class B), Acid phosphatase, plant, HAD-like domain	4.80813	1.31957e-08	7.68311e-06	3.50822	4.13228e-05	0.00542927		11	0	104	116	34	48
Medtr3g076970	AT5G50180	Protein kinase superfamily protein	0	(1 of 3) PTHR23257//PTHR23257:SF473 - SERINE-THREONINE PROTEIN KINASE // SUBFAMILY NOT NAMED	2	protein kinase activity, protein phosphorylation	NA	Protein kinase domain, Protein kinase-like domain, Protein kinase-like domain, Apicomplexa, Serine-threonine/tyrosine-protein kinase catalytic domain, Tyrosine-protein kinase, catalytic domain	-0.899205	0.000339696	0.0371476	NA	NA	NA		2602	1547	836	968	706	1065
Medtr3g079340	AT3G48080	alpha/beta-Hydrolases superfamily protein	0	(1 of 2) K18875 - enhanced disease susceptibility 1 protein (EDS1)	2	NA	methyl indole-3-acetate interconversion	Alpha/Beta hydrolase fold, Fungal lipase-like domain	NA	NA	NA	-1.40977	0.000462115	0.0278923		1222	303	272	296	164	217
Medtr3g079380				NA	2	NA	NA	NA	NA	NA	NA	-6.87	0.000850179	0.0397994		21	31	7	3	0	0
Medtr3g083370	AT1G05010	ethylene-forming enzyme	EFE	(1 of 5) K05933 - aminocyclopropanecarboxylate oxidase (E1.14.17.4)	2	oxidation-reduction process, oxidoreductase activity	ethylene biosynthesis I (plants)	Isopenicillin N synthase-like, Non-haem dioxygenase N-terminal domain, Oxoglutarate/iron-dependent dioxygenase, NA	NA	NA	NA	-2.09804	0.000622151	0.0328589		217	133	55	67	39	18
Medtr3g084040	AT3G23830	glycine-rich RNA-binding protein 4	GRP4	(1 of 243) PF00076 - RNA recognition motif. (a.k.a. RRM, RBD, or RNP domain) (RRM_1)	1	nucleic acid binding	NA	RNA recognition motif domain, NA	NA	NA	NA	1.0115	0.000335873	0.0227561		1907	1778	2660	3311	2536	3311
Medtr3g085570	AT1G67480	Galactose oxidase/kelch repeat superfamily protein	0	(1 of 12) PF00646//PF01344 - F-box domain (F-box) // Kelch motif (Kelch_1)	2	protein binding	NA	F-box domain, Galactose oxidase, beta-propeller, Kelch repeat type 1	NA	NA	NA	-1.3134	0.00047797	0.0285593		1400	386	372	364	215	265
Medtr3g085850	AT1G13440	glyceraldehyde-3-phosphate dehydrogenase C2	GAPC2	(1 of 2) PTHR10836:SF59 - GLYCERALDEHYDE-3-PHOSPHATE DEHYDROGENASE GAPC1, CYTOSOLIC	1	oxidation-reduction process, oxidoreductase activity, acting on the aldehyde or oxo group of donors, NAD or NADP as acceptor	gluconeogenesis I, gluconeogenesis III, glycolysis III (from glucose), glycolysis IV (plant cytosol), homolactic fermentation, sucrose biosynthesis I (from photosynthesis), superpathway of cytosolic glycolysis (plants), pyruvate dehydrogenase and TCA cycle	Glyceraldehyde 3-phosphate dehydrogenase, catalytic domain, Glyceraldehyde 3-phosphate dehydrogenase, NAD(P) binding domain, Glyceraldehyde-3-phosphate dehydrogenase, type I, Glyceraldehyde/Erythrose phosphate dehydrogenase family, NA	1.33113	2.05879e-08	1.05601e-05	1.37661	6.69887e-09	4.19226e-06		10982	7321	19444	18200	15452	20251
Medtr3g086200				(1 of 17) 1.1.1.330 - Very-long-chain 3-oxoacyl-CoA reductase / Very-long-chain beta-ketoacyl-CoA reductase	1	NA	arachidonate biosynthesis IV (8-detaturase, lower eukaryotes), docosahexaenoate biosynthesis III (6-desaturase, mammals), hydroxylated fatty acid biosynthesis (plants), juniperonate biosynthesis, sciadonate biosynthesis, very long chain fatty acid biosynthesis I, very long chain fatty acid biosynthesis II	NA	NA	NA	NA	3.13055	1.61922e-06	0.000435897		28	67	36	79	477	192
Medtr3g086640				NA	2	NA	NA	NA	NA	NA	NA	-7.36778	0.000128518	0.0122743		24	47	4	23	0	0
Medtr8g087740	AT1G29750	receptor-like kinase in flowers 1	RKF1	(1 of 1) PTHR27006:SF3 - LRR RECEPTOR-LIKE SERINE/THREONINE-PROTEIN KINASE RFK1-RELATED	1	NA	NA	Galactose-binding domain-like, Malectin, Protein kinase domain, Protein kinase-like domain, Serine-threonine/tyrosine-protein kinase catalytic domain, Tyrosine-protein kinase, catalytic domain	4.17748	0.000318436	0.0355238	4.04992	0.00049695	0.029325		6	0	20	60	27	38
Medtr3g086770	AT4G01020	helicase domain-containing protein / IBR domain-containing protein / zinc finger protein-related	0	(1 of 3) PTHR18934:SF140 - HELICASE , IBR AND ZINC FINGER PROTEIN DOMAIN-CONTAINING PROTEIN	2	ATP binding, helicase activity, metal ion binding, nucleic acid binding	NA	DEAD/DEAH box helicase domain, Domain of unknown function DUF1605, Helicase-associated domain, Helicase, C-terminal, Helicase superfamily 1/2, ATP-binding domain, IBR domain, P-loop containing nucleoside triphosphate hydrolase, Zinc finger, C3HC4 RING-type, Zinc finger, RING-type	NA	NA	NA	-1.37561	0.000332116	0.0226305		1410	375	265	359	195	266
Medtr3g086790	AT2G22430	homeobox protein 6	HB6	(1 of 3) PTHR24326:SF196 - HOMEOBOX-LEUCINE ZIPPER PROTEIN ATHB-16-RELATED	2	DNA binding, regulation of transcription, DNA-templated, sequence-specific DNA binding, transcription factor activity, sequence-specific DNA binding	NA	Heat shock protein 70kD, C-terminal domain, Helix-turn-helix motif, Homeobox domain, Homeodomain-like, Leucine zipper, homeobox-associated	NA	NA	NA	-0.930747	0.00120219	0.0486214		5230	1908	1471	2068	988	1653
Medtr3g087330	AT5G10210	nitric oxide synthase-interacting protein	0	(1 of 128) PF00168 - C2 domain (C2)	1	protein binding	NA	C2 domain	1.57464	0.000122343	0.0176889	NA	NA	NA		153	67	242	269	119	144
Medtr3g089035	AT2G02850	plantacyanin	ARPN	(1 of 4) PTHR33021:SF9 - BASIC BLUE PROTEIN	1	electron carrier activity	NA	Cupredoxin, Phytocyanin domain	1.19098	1.04742e-05	0.00282057	1.18402	1.18515e-05	0.00213611		1937	1593	3488	3298	2718	3474
Medtr3g090530	AT1G21360	glycolipid transfer protein 2	GLTP2	(1 of 3) PTHR10219:SF34 - GENOMIC DNA, CHROMOSOME 3, P1 CLONE: MXL8	2	cytoplasm, glycolipid binding, glycolipid transport, glycolipid transporter activity	NA	Glycolipid transfer protein domain, NA	NA	NA	NA	-2.35698	5.96886e-06	0.00122367		299	262	47	110	35	51
Medtr3g091500	AT1G13800	Tetratricopeptide repeat (TPR)-like superfamily protein	FAC19	(1 of 210) PF01535//PF13041 - PPR repeat (PPR) // PPR repeat family (PPR_2)	2	NA	NA	Pentatricopeptide repeat, Tetratricopeptide-like helical domain	NA	NA	NA	-7.72582	3.33367e-05	0.00458254		94	24	3	18	0	0
Medtr3g092150				(1 of 2) PTHR24326:SF122 - HOMEOBOX-LEUCINE ZIPPER PROTEIN ATHB-12-RELATED	2	DNA binding, regulation of transcription, DNA-templated, sequence-specific DNA binding, transcription factor activity, sequence-specific DNA binding	NA	Helix-turn-helix motif, Homeobox domain, Homeodomain-like, Leucine zipper, homeobox-associated	NA	NA	NA	-1.96661	3.48748e-05	0.00476642		533	227	70	156	71	63
Medtr3g093020				(1 of 3) PTHR22814:SF51 - HEAVY METAL TRANSPORT/DETOXIFICATION DOMAIN-CONTAINING PROTEIN	1	metal ion binding, metal ion transport	NA	Heavy metal-associated domain, HMA	1.47757	0.000246802	0.0295381	2.16204	7.05005e-08	2.99388e-05		110	69	217	185	221	387
Medtr3g093110	AT1G33120	Ribosomal protein L6 family	0	(1 of 2) K02940 - large subunit ribosomal protein L9e (RP-L9e, RPL9)	1	ribosome, rRNA binding, structural constituent of ribosome, translation	NA	Ribosomal protein L6, Ribosomal protein L6, alpha-beta domain	NA	NA	NA	0.900076	0.000915657	0.0413192		9861	8921	13582	13317	11749	15804
Medtr3g093810				NA	1	NA	NA	Single alpha-helix domain	NA	NA	NA	1.25197	5.22472e-05	0.00652159		2071	2281	3975	3972	3391	5042
Medtr3g093970	AT5G05250	hypothetical protein	0	NA	1	NA	NA	NA	1.43968	0.00019262	0.0242668	NA	NA	NA		627	171	686	917	216	466
Medtr3g095450				(1 of 88) PF00892 - EamA-like transporter family (EamA)	1	integral component of membrane, membrane, transmembrane transporter activity	NA	EamA domain, WAT1-related protein	NA	NA	NA	1.98335	0.000526598	0.0299625		62	21	104	106	68	170
Medtr3g096070				(1 of 3) PTHR11746//PTHR11746:SF90 - O-METHYLTRANSFERASE // SUBFAMILY NOT NAMED	1	methyltransferase activity, O-methyltransferase activity	NA	O-methyltransferase COMT-type, O-methyltransferase, family 2, S-adenosyl-L-methionine-dependent methyltransferase	1.39037	5.19013e-08	2.48469e-05	1.30829	3.07529e-07	0.000109154		1026	540	1631	1625	1146	1700
Medtr3g100040				(1 of 2) PTHR10071//PTHR10071:SF179 - TRANSCRIPTION FACTOR GATA GATA BINDING FACTOR // SUBFAMILY NOT NAMED	2	regulation of transcription, DNA-templated, sequence-specific DNA binding, transcription factor activity, sequence-specific DNA binding, zinc ion binding	NA	CCT domain, Tify domain, Zinc finger, GATA-type, Zinc finger, NHR/GATA-type	NA	NA	NA	-1.35351	7.51266e-05	0.00838772		924	386	228	285	165	194
Medtr3g100055				NA	1	NA	NA	NA	NA	NA	NA	1.64433	0.000211951	0.0168575		95	85	143	218	156	293
Medtr3g100060	AT1G58230	binding protein	0	(1 of 1) PTHR13743//PTHR13743:SF83 - BEIGE/BEACH-RELATED // SUBFAMILY NOT NAMED	2	protein binding	NA	BEACH domain, PH-BEACH domain, WD40 repeat, WD40-repeat-containing domain, WD40/YVTN repeat-like-containing domain	NA	NA	NA	-1.57026	0.000919611	0.0414191		1937	281	365	355	190	286
Medtr3g100200				NA	2	NA	NA	NA	NA	NA	NA	-4.74288	7.60865e-07	0.000231976		171	105	16	46	7	0
Medtr3g100600	AT5G18475	Pentatricopeptide repeat (PPR) superfamily protein	0	(1 of 19) PF13041//PF13812 - PPR repeat family (PPR_2) // Pentatricopeptide repeat domain (PPR_3)	2	NA	NA	Pentatricopeptide repeat, Tetratricopeptide-like helical domain	NA	NA	NA	-2.3507	0.00104851	0.0448557		216	46	45	60	17	16
Medtr3g104400	AT1G10970	zinc transporter 4 precursor	ZIP4	(1 of 2) PTHR11040//PTHR11040:SF52 - ZINC/IRON TRANSPORTER // SUBFAMILY NOT NAMED	1	integral component of membrane, zinc II ion transmembrane transport, zinc ion transmembrane transporter activity	NA	Zinc/iron permease, Zinc/iron permease, fungal/plant, NA	NA	NA	NA	1.45782	9.05268e-05	0.00966455		380	266	578	454	394	1012
Medtr8g102150	AT2G19800	myo-inositol oxygenase 2	MIOX2	(1 of 2) 1.13.99.1 - Inositol oxygenase / Myo-inositol oxygenase	1	NA	UDP-&alpha;-D-glucuronate biosynthesis (from <i>myo</i>-inositol)	Inositol oxygenase	1.93009	3.37836e-07	0.000127684	2.0822	3.73411e-08	1.88938e-05		253	275	727	1057	975	746
Medtr8g465910	AT4G03510	RING membrane-anchor 1	RMA1	(1 of 4) PTHR12313//PTHR12313:SF5 - RNF5 // SUBFAMILY NOT NAMED	1	metal ion binding, protein binding, zinc ion binding	NA	Zinc finger, C3HC4 RING-type, Zinc finger, RING/FYVE/PHD-type, Zinc finger, RING-type, NA	2.37362	1.78619e-05	0.00418259	2.65493	1.56639e-06	0.000428166		51	30	136	207	239	111
Medtr3g104990	AT5G12080	mechanosensitive channel of small conductance-like 10	MSL10	(1 of 3) PTHR31618:SF3 - MECHANOSENSITIVE ION CHANNEL PROTEIN 10-RELATED	1	membrane, transmembrane transport	NA	LSM domain, Mechanosensitive ion channel MscS, Mechanosensitive ion channel MscS-like, plants/fungi	1.27941	6.14208e-05	0.0106709	1.14139	0.000358074	0.0237196		381	314	747	668	514	669
Medtr3g106240	AT5G25170	PPPDE putative thiol peptidase family protein	0	(1 of 2) PTHR12378:SF12 - EXPRESSED PROTEIN	2	NA	NA	PPPDE putative peptidase domain	NA	NA	NA	-1.46151	0.000685923	0.0346005		309	198	142	159	51	89
Medtr3g108080				(1 of 2) PTHR34457:SF1 - EMBRYO DEFECTIVE 2410 PROTEIN	2	NA	NA	Protein of unknown function DUF490	NA	NA	NA	-8.0019	7.26028e-06	0.00142692		79	49	3	10	0	0
Medtr3g109420				(1 of 2) PF01152 - Bacterial-like globin (Bac_globin)	2	NA	NA	Globin-like, Truncated hemoglobin	-1.44813	5.02682e-06	0.00150407	-1.05412	0.000874097	0.0404173		1412	1288	357	501	455	561
Medtr3g110030	AT1G14980	chaperonin 10	CPN10	(1 of 3) PTHR10772:SF9 - GROES-LIKE PROTEIN	1	cytoplasm, protein folding	NA	Chaperonin Cpn10, GroES-like, NA	1.04018	0.000205847	0.0250095	1.21604	1.4276e-05	0.00244243		795	640	1193	1295	1149	1406
Medtr3g110660	AT5G49630	amino acid permease 6	AAP6	(1 of 6) PTHR22950:SF278 - AMINO ACID PERMEASE 1-RELATED	2	NA	NA	Amino acid transporter, transmembrane domain, NA	NA	NA	NA	-1.6736	0.00111209	0.0463975		250	213	80	71	61	48
Medtr3g112090	AT4G15770	RNA binding protein	0	(1 of 1) K07565 - 60S ribosome subunit biogenesis protein NIP7 (NIP7)	1	RNA binding	NA	PUA domain, PUA-like domain, Ribosome biogenesis factor NIP7-like, NA	NA	NA	NA	1.5217	1.6568e-06	0.000437783		415	344	641	603	635	1082
Medtr3g112120	AT1G19630	cytochrome P450, family 722, subfamily A, polypeptide 1	CYP722A1	(1 of 1) PTHR24286:SF28 - CYTOCHROME P450, FAMILY 722, SUBFAMILY A, POLYPEPTIDE 1	1	heme binding, iron ion binding, monooxygenase activity, oxidation-reduction process, oxidoreductase activity, acting on paired donors, with incorporation or reduction of molecular oxygen	phaseic acid biosynthesis	Cytochrome P450, Cytochrome P450, B-class, Cytochrome P450, E-class, group I, Cytochrome P450, E-class, group IV, NA	NA	NA	NA	2.29341	0.000161246	0.0141946		71	39	61	18	192	195
Medtr3g112350	AT1G75450	cytokinin oxidase 5	CKX5	(1 of 1) PTHR13878:SF60 - CYTOKININ DEHYDROGENASE 5	2	catalytic activity, cytokinin dehydrogenase activity, cytokinin metabolic process, flavin adenine dinucleotide binding, oxidation-reduction process, oxidoreductase activity, acting on CH-OH group of donors	NA	Cytokinin dehydrogenase 1, FAD/cytokinin binding domain, FAD-binding, type 2, FAD-linked oxidase-like, C-terminal, FAD linked oxidase, N-terminal, Vanillyl-alcohol oxidase/Cytokinin dehydrogenase C-terminal domain, NA	-2.78215	0.000468494	0.0467257	NA	NA	NA		110	70	5	17	25	39
Medtr3g116440				(1 of 9) PF10950 - Protein of unknown function (DUF2775) (DUF2775)	2	pseudouridine synthase activity, pseudouridine synthesis, RNA binding, RNA modification	NA	Organ specific protein, Pseudouridine synthase I, TruA, N-terminal	NA	NA	NA	-4.21185	6.60507e-05	0.00769977		226	38	9	23	0	10
Medtr3g117570	AT2G21290	30S ribosomal protein S31	0	(1 of 1) PTHR34550:SF2 - 30S RIBOSOMAL PROTEIN S31, MITOCHONDRIAL	1	NA	NA	30S ribosomal protein	NA	NA	NA	1.14043	0.00111507	0.0464404		444	511	609	699	665	1063
Medtr3g434850				(1 of 7) PTHR11802//PTHR11802:SF94 - SERINE PROTEASE FAMILY S10 SERINE CARBOXYPEPTIDASE // SUBFAMILY NOT NAMED	1	proteolysis, serine-type carboxypeptidase activity	NA	Alpha/Beta hydrolase fold, Peptidase S10, serine carboxypeptidase, NA	NA	NA	NA	1.13726	0.000229679	0.0176831		535	400	595	606	764	774
Medtr3g460760				NA	1	NA	NA	NA	NA	NA	NA	0.996112	0.000424042	0.0263293		3079	2796	4740	4443	4144	4992
Medtr3g460780	AT5G55730	FASCICLIN-like arabinogalactan 1	FLA1	(1 of 2) PTHR32382:SF4 - FASCICLIN-LIKE ARABINOGALACTAN PROTEIN 1	1	NA	NA	FAS1 domain	NA	NA	NA	0.949571	0.000662668	0.0338901		1245	1028	1497	1479	1391	2033
Medtr3g462710				(1 of 1) PTHR11654//PTHR11654:SF166 - OLIGOPEPTIDE TRANSPORTER-RELATED // SUBFAMILY NOT NAMED	2	membrane, transport, transporter activity	NA	Major facilitator superfamily, Major facilitator superfamily domain, Proton-dependent oligopeptide transporter family, NA	-1.49803	0.000292335	0.0334269	-1.41771	0.000615686	0.0327583		930	343	154	190	188	128
Medtr3g463450	AT1G07280	Tetratricopeptide repeat (TPR)-like superfamily protein	0	(M=1) PTHR23083:SF161 - BINDING	2	NA	NA	HAT (Half-A-TPR) repeat, Tetratricopeptide-like helical domain, Tetratricopeptide repeat, Tetratricopeptide repeat-containing domain	-1.52655	1.75906e-08	9.71678e-06	-1.17773	1.34346e-05	0.00233203		3244	1454	619	649	574	926
Medtr0045s0070				(1 of 130) KOG0157 - Cytochrome P450 CYP4/CYP19/CYP26 subfamilies	2	heme binding, iron ion binding, monooxygenase activity, oxidation-reduction process, oxidoreductase activity, acting on paired donors, with incorporation or reduction of molecular oxygen	NA	Cytochrome P450, Cytochrome P450, B-class, Cytochrome P450, E-class, group I, Cytochrome P450, E-class, group IV, NA	-2.0625	9.89201e-06	0.00269751	-2.36702	5.7214e-07	0.000186384		391	241	45	80	36	56
Medtr3g465430				(1 of 1) PTHR23083//PTHR23083:SF408 - TETRATRICOPEPTIDE REPEAT PROTEIN, TPR // SUBFAMILY NOT NAMED	2	signal transduction	NA	POZ domain, Rho GTPase activation protein, Tetratricopeptide repeat, Tetratricopeptide repeat 2, Tetratricopeptide repeat-containing domain, NA	NA	NA	NA	-1.39681	2.90044e-05	0.00410567		2477	733	579	689	365	456
Medtr3g491850				NA	1	NA	NA	NA	4.82589	2.52576e-05	0.00544124	NA	NA	NA		6	0	48	75	15	9
Medtr4g006070				(M=5) PF10695 - Cell wall-associated hydrolase	1	NA	NA	NA	NA	NA	NA	3.14475	4.12932e-06	0.000920799		40	21	45	53	280	74
Medtr4g009040	AT2G33590	NAD(P)-binding Rossmann-fold superfamily protein	CRL1	(1 of 4) PTHR10366:SF461 - CINNAMOYL-COA:NADP OXIDOREDUCTASE-LIKE 1-RELATED	1	NA	NA	3-beta hydroxysteroid dehydrogenase/isomerase, NAD-dependent epimerase/dehydratase, N-terminal domain, NAD(P)-binding domain	1.51066	4.85675e-07	0.000173124	1.2142	5.47906e-05	0.00675116		436	283	853	815	595	633
Medtr4g009540				(1 of 27) PTHR23042//PTHR23042:SF57 - CIRCADIAN PROTEIN CLOCK/ARNT/BMAL/PAS // SUBFAMILY NOT NAMED	1	protein dimerization activity	NA	Myc-type, basic helix-loop-helix (bHLH) domain, NA	NA	NA	NA	3.25129	4.74237e-06	0.00102526		52	21	16	20	363	74
Medtr4g011020	AT1G15380	Lactoylglutathione lyase / glyoxalase I family protein	GLYI4	(1 of 2) PTHR10374//PTHR10374:SF15 - LACTOYLGLUTATHIONE LYASE GLYOXALASE I // SUBFAMILY NOT NAMED	1	NA	NA	Glyoxalase/Bleomycin resistance protein/Dihydroxybiphenyl dioxygenase, Glyoxalase-like domain, NA	1.43974	8.57003e-05	0.0139182	1.71665	2.81937e-06	0.000677246		2215	3220	6833	6602	7582	6958
Medtr4g011720	AT1G52820	2-oxoglutarate (2OG) and Fe(II)-dependent oxygenase superfamily protein	0	(1 of 2) PTHR10209:SF211 - 2-OXOGLUTARATE (2OG) AND FE(II)-DEPENDENT OXYGENASE SUPERFAMILY PROTEIN-RELATED	2	oxidation-reduction process, oxidoreductase activity	NA	Isopenicillin N synthase-like, Non-haem dioxygenase N-terminal domain, Oxoglutarate/iron-dependent dioxygenase, NA	-1.72836	2.96959e-05	0.006166	-1.41405	0.000615743	0.0327583		745	381	92	183	96	222
Medtr4g011790	AT3G16170	AMP-dependent synthetase and ligase family protein	AAE13	(1 of 2) K18660 - malonyl-CoA/methylmalonyl-CoA synthetase (ACSF3)	2	catalytic activity, metabolic process	cutin biosynthesis, fatty acid &beta;-oxidation II (peroxisome), long-chain fatty acid activation, phosphatidylcholine acyl editing, phytol degradation, sporopollenin precursors biosynthesis, suberin monomers biosynthesis, superpathway of glyoxylate cycle and fatty acid degradation, wax esters biosynthesis II	AMP-binding enzyme C-terminal domain, AMP-dependent synthetase/ligase, NA	NA	NA	NA	-1.10091	0.000684683	0.0346005		1107	603	332	358	196	405
Medtr4g011900	AT1G15670	Galactose oxidase/kelch repeat superfamily protein	0	(1 of 12) PF00646//PF01344 - F-box domain (F-box) // Kelch motif (Kelch_1)	2	protein binding	NA	F-box domain, Kelch repeat type 1, NA	NA	NA	NA	-1.36923	0.000829877	0.0391573		681	242	260	311	76	181
Medtr4g014540	AT5G01600	ferretin 1	FER1	(1 of 2) PTHR11431//PTHR11431:SF44 - FERRITIN // SUBFAMILY NOT NAMED	2	cellular iron ion homeostasis, ferric iron binding, iron ion transport	NA	Ferritin, Ferritin/DPS protein domain, Ferritin- like diiron domain, Ferritin-like superfamily, Ferritin-related	-0.874406	0.000193929	0.0242896	NA	NA	NA		16375	10805	5890	6273	7092	8233
Medtr4g014790				(1 of 603) PF07127 - Late nodulin protein (Nodulin_late)	1	NA	NA	Late nodulin, WAP-type 'four-disulfide core' domain	0.975989	0.000333968	0.0368958	1.1533	2.24236e-05	0.00341693		2556	1976	3406	4106	2741	5206
Medtr4g019010				(1 of 32) PTHR27004:SF37 - DISEASE RESISTANCE FAMILY PROTEIN/LRR FAMILY PROTEIN-RELATED	2	NA	NA	Leucine-rich repeat, Leucine-rich repeat-containing N-terminal, plant-type, Leucine-rich repeat, typical subtype	NA	NA	NA	-7.34223	0.000156598	0.0140531		64	23	2	3	0	0
Medtr4g019160				(1 of 2) KOG4779 - Predicted membrane protein	1	NA	NA	Yos1-like	NA	NA	NA	1.28621	0.00116289	0.0475984		181	183	252	366	254	467
Medtr4g020535	AT5G36930	Disease resistance protein (TIR-NBS-LRR class) family	0	(1 of 137) PTHR11017//PTHR11017:SF163 - LEUCINE-RICH REPEAT-CONTAINING PROTEIN // SUBFAMILY NOT NAMED	2	protein binding, signal transduction	NA	NB-ARC, P-loop containing nucleoside triphosphate hydrolase, Toll/interleukin-1 receptor homology (TIR) domain, NA	NA	NA	NA	-6.98088	0.00066615	0.0339951		20	35	18	2	0	0
Medtr4g021023	AT5G36930	Disease resistance protein (TIR-NBS-LRR class) family	0	(1 of 10) PF00931//PF01582//PF13676 - NB-ARC domain (NB-ARC) // TIR domain (TIR) // TIR domain (TIR_2)	2	protein binding, signal transduction	NA	AAA+ ATPase domain, NB-ARC, P-loop containing nucleoside triphosphate hydrolase, Toll/interleukin-1 receptor homology (TIR) domain, NA	-1.27205	0.000132079	0.0184765	NA	NA	NA		767	407	181	207	221	246
Medtr4g021330	AT2G37750	hypothetical protein	0	(1 of 2) PTHR34670:SF3 - EXPRESSED PROTEIN	2	NA	NA	Concanavalin A-like lectin/glucanase domain	NA	NA	NA	-2.17017	0.000645092	0.0334185		242	97	63	52	33	17
Medtr4g021730				(1 of 3) PF01439 - Metallothionein (Metallothio_2)	2	metal ion binding	NA	Metallothionein domain, Metallothionein domain, vertebrate, Metallothionein, family 15, plant	NA	NA	NA	-0.904921	0.00104764	0.0448557		8207	4978	3382	6446	2310	2892
Medtr4g022540				(1 of 77) PTHR23155//PTHR23155:SF563 - LEUCINE-RICH REPEAT-CONTAINING PROTEIN // SUBFAMILY NOT NAMED	2	NA	NA	NB-ARC	NA	NA	NA	-3.47047	1.68346e-05	0.00270503		124	84	45	45	2	13
Medtr4g023570				(1 of 20) PF00646//PF14299 - F-box domain (F-box) // Phloem protein 2 (PP2)	1	protein binding	NA	F-box domain, Phloem protein 2-like	NA	NA	NA	3.29131	5.83055e-05	0.00704131		7	18	55	22	64	156
Medtr4g025850	AT2G45200	golgi snare 12	GOS12	(1 of 3) K08495 - golgi SNAP receptor complex member 1 (GOSR1, GOS1)	1	cis-Golgi network, ER to Golgi vesicle-mediated transport, Golgi membrane, integral component of membrane	NA	Golgi SNAP receptor complex, subunit 1, NA	NA	NA	NA	0.994847	0.00108407	0.0459007		658	582	740	841	885	1026
Medtr4g026390				NA	1	NA	NA	NA	3.67642	8.45178e-05	0.013899	NA	NA	NA		8	5	82	50	10	48
Medtr0428s0030				(1 of 7) PF00931//PF13676//PF13855 - NB-ARC domain (NB-ARC) // TIR domain (TIR_2) // Leucine rich repeat (LRR_8)	2	protein binding, signal transduction	NA	Leucine-rich repeat, NB-ARC, P-loop containing nucleoside triphosphate hydrolase, Toll/interleukin-1 receptor homology (TIR) domain, NA	-2.80366	2.96996e-07	0.000115283	-3.13214	1.76239e-08	9.74686e-06		624	169	49	33	32	27
Medtr4g027880				NA	2	NA	NA	NA	NA	NA	NA	-4.3925	0.0011766	0.0478369		141	11	17	11	4	0
Medtr4g028830				(1 of 3) PTHR13902//PTHR13902:SF68 - SERINE/THREONINE-PROTEIN KINASE WNK WITH NO LYSINE -RELATED // SUBFAMILY NOT NAMED	2	NA	NA	Protein kinase domain, Protein kinase-like domain, Tyrosine-protein kinase, catalytic domain, NA	NA	NA	NA	-1.19673	0.000170864	0.0145785		1274	543	340	422	208	364
Medtr4g033170				(1 of 6) 2.1.1.270//2.1.1.46 - (+)-6a-hydroxymaackiain 3-O-methyltransferase / HM3OMT // Isoflavone 4'-O-methyltransferase	1	methyltransferase activity, O-methyltransferase activity	formononetin biosynthesis, isoflavonoid biosynthesis II, pisatin biosynthesis, superpathway of pterocarpan biosynthesis (via formononetin)	O-methyltransferase COMT-type, O-methyltransferase, family 2, Plant methyltransferase dimerisation, S-adenosyl-L-methionine-dependent methyltransferase, NA	NA	NA	NA	8.69572	4.18175e-06	0.000920799		0	0	1	4	92	10
Medtr4g037670				(1 of 3) PTHR22953:SF18 - METALLOPHOSPHOESTERASE DOMAIN-CONTAINING PROTEIN	2	hydrolase activity	NA	Calcineurin-like phosphoesterase domain, apaH type, Iron/zinc purple acid phosphatase-like C-terminal domain, Metallo-dependent phosphatase-like, Purple acid phosphatase-like, N-terminal	NA	NA	NA	-3.06576	0.00105699	0.0450473		109	82	6	15	13	3
Medtr1g016780				(1 of 2) PTHR12000//PTHR12000:SF13 - HEMOGLOBINASE FAMILY MEMBER // SUBFAMILY NOT NAMED	2	peptidase activity, proteolysis	NA	Peptidase C13, legumain	-2.11083	7.05499e-11	5.8456e-08	-2.41369	9.90411e-14	1.49454e-10		9983	2801	912	1283	623	1013
Medtr4g050250				(1 of 181) PTHR32212:SF126 - EMB	2	protein binding	NA	F-box domain	NA	NA	NA	-5.15727	0.000480562	0.0286231		105	15	11	34	2	0
Medtr1g062590				(1 of 49) PF00314 - Thaumatin family (Thaumatin)	2	NA	NA	Thaumatin	-4.43391	6.3034e-05	0.0108635	-9.21752	1.82973e-07	6.90681e-05		361	13	7	4	0	0
Medtr4g057133				NA	2	NA	NA	NA	NA	NA	NA	-3.02063	0.000378054	0.024608		339	35	30	13	14	14
Medtr4g057500	AT2G28110	Exostosin family protein	FRA8	(1 of 2) PTHR11062:SF46 - GLUCURONOXYLAN GLUCURONOSYLTRANSFERASE F8H-RELATED	2	NA	xylogalacturonan biosynthesis	Exostosin-like	NA	NA	NA	-2.40266	6.77322e-05	0.00774591		204	139	31	63	17	33
Medtr1g073990				(1 of 88) PF00892 - EamA-like transporter family (EamA)	2	integral component of membrane, membrane, transmembrane transporter activity	NA	EamA domain, WAT1-related protein	-1.83647	3.52152e-09	2.2313e-06	-1.71258	3.69856e-08	1.88938e-05		1309	1056	262	298	246	309
Medtr1g080800				(1 of 5) PTHR22595:SF62 - HEVEIN-LIKE PREPROPROTEIN	2	defense response to bacterium, defense response to fungus	NA	Barwin domain, RlpA-like double-psi beta-barrel domain, NA	-7.28607	4.59285e-05	0.00850537	-8.5739	2.10368e-06	0.000532208		212	19	0	1	0	0
Medtr4g057680				(1 of 603) PF07127 - Late nodulin protein (Nodulin_late)	1	NA	NA	Late nodulin	NA	NA	NA	1.06373	0.000893523	0.0408059		702	740	1223	1240	1029	1387
Medtr4g057890	AT1G08090	nitrate transporter 2:1	NRT2:1	(1 of 3) K02575 - MFS transporter, NNP family, nitrate/nitrite transporter (NRT, narK, nrtP, nasA)	2	NA	NA	Major facilitator superfamily, Major facilitator superfamily domain, NA	NA	NA	NA	-2.81351	0.000623101	0.0328589		168	26	56	79	6	12
Medtr4g059890				NA	2	NA	NA	NA	NA	NA	NA	-1.97603	0.000250146	0.0187473		878	172	137	266	44	139
Medtr4g060920				NA	2	NA	NA	NA	NA	NA	NA	-6.83728	0.000762244	0.0374523		35	22	6	4	0	0
Medtr4g061300				NA	1	NA	NA	NA	NA	NA	NA	1.50898	1.47879e-05	0.00245923		396	449	762	696	818	1130
Medtr4g063630	AT2G28790	Pathogenesis-related thaumatin superfamily protein	0	(1 of 49) PF00314 - Thaumatin family (Thaumatin)	1	NA	NA	Thaumatin	NA	NA	NA	1.05798	0.000206488	0.0165895		4263	3926	6572	5850	5944	7412
Medtr4g065077				(1 of 1) PF03051//PF08246 - Peptidase C1-like family (Peptidase_C1_2) // Cathepsin propeptide inhibitor domain (I29) (Inhibitor_I29)	1	cysteine-type endopeptidase activity, proteolysis	NA	Cathepsin propeptide inhibitor domain (I29), Peptidase C1A, Peptidase C1B, bleomycin hydrolase, NA	NA	NA	NA	3.8748	7.65348e-06	0.0014678		4	16	88	23	152	94
Medtr4g065455				NA	1	NA	NA	NA	1.31235	0.000107255	0.0161651	NA	NA	NA		544	304	1019	636	502	674
Medtr4g065820				(1 of 603) PF07127 - Late nodulin protein (Nodulin_late)	1	NA	NA	Late nodulin	1.01016	0.000319655	0.0355238	NA	NA	NA		2486	1446	3647	2643	1776	2730
Medtr4g068050	AT1G08760	GPI-anchored adhesin-like protein, putative (DUF936)	0	(1 of 7) PF06075 - Plant protein of unknown function (DUF936) (DUF936)	2	NA	NA	Protein of unknown function DUF936, plant	NA	NA	NA	-3.5933	0.000686742	0.0346005		103	31	31	19	1	7
Medtr4g068420				(1 of 52) PF03181 - BURP domain (BURP)	1	NA	NA	BURP domain, C2 domain	NA	NA	NA	2.21422	4.87696e-08	2.31958e-05		199	151	338	214	665	529
Medtr4g068453				(1 of 4) PTHR36346:SF1 - EXPRESSED PROTEIN	1	NA	NA	NA	NA	NA	NA	4.17925	1.03128e-06	0.000302775		2	14	42	58	167	75
Medtr4g069220				(1 of 68) PF14368 - Probable lipid transfer (LTP_2)	1	NA	NA	Bifunctional inhibitor/plant lipid transfer protein/seed storage helical domain, NA	NA	NA	NA	2.61385	2.5412e-06	0.000623012		145	94	180	466	765	225
Medtr4g069550				(1 of 52) PF03181 - BURP domain (BURP)	1	NA	NA	BURP domain, Galactose-binding domain-like	2.05149	5.70703e-05	0.0101609	NA	NA	NA		69	126	246	526	204	232
Medtr4g070970	AT1G75820	Leucine-rich receptor-like protein kinase family protein	CLV1	(1 of 32) 2.7.10.2//2.7.11.1 - Non-specific protein-tyrosine kinase / Cytoplasmic protein tyrosine kinase // Non-specific serine/threonine protein kinase / Threonine-specific protein kinase	2	NA	NA	Leucine-rich repeat, Leucine-rich repeat, typical subtype, Protein kinase domain, Protein kinase-like domain	-1.46765	0.000486264	0.0480531	-1.40874	0.000827208	0.0391573		830	239	126	161	101	176
Medtr4g072410	AT2G39390	Ribosomal L29 family protein	0	(1 of 6) K02918 - large subunit ribosomal protein L35e (RP-L35e, RPL35)	1	intracellular, ribosome, structural constituent of ribosome, translation	NA	Ribosomal protein L29	NA	NA	NA	1.23919	7.0472e-05	0.00794263		437	343	407	438	650	749
Medtr4g073510				(1 of 4) PTHR10774:SF50 - SYNAPTOTAGMIN-1-RELATED	2	NA	NA	C2 domain, NA	NA	NA	NA	-3.46064	6.62223e-07	0.000212815		734	66	66	84	14	32
Medtr4g075790	AT3G45960	expansin-like A3	EXLA3	(1 of 1) PTHR31692:SF4 - EXPANSIN-LIKE A1-RELATED	1	NA	NA	Expansin, cellulose-binding-like domain, Expansin/Lol pI, Expansin/pollen allergen, DPBB domain, Major pollen allergen Lol pI, RlpA-like double-psi beta-barrel domain	NA	NA	NA	1.63508	0.000409948	0.0258593		204	231	401	262	643	386
Medtr4g075980	AT2G17040	NAC domain containing protein 36	NAC036	(1 of 1) PTHR31989:SF2 - NAC DOMAIN CONTAINING PROTEIN 36	2	DNA binding, regulation of transcription, DNA-templated	NA	NAC domain	NA	NA	NA	-2.56304	0.000886778	0.0407901		141	89	27	29	20	7
Medtr4g076640	AT2G43250	transmembrane protein	0	NA	2	NA	NA	NA	NA	NA	NA	-6.61731	0.0011455	0.0472936		42	12	8	9	0	0
Medtr4g079470	AT5G45890	senescence-associated gene 12	SAG12	(1 of 6) PTHR12411:SF297 - CYSTEINE PROTEASE	2	cysteine-type peptidase activity, proteolysis	NA	Cathepsin propeptide inhibitor domain (I29), Peptidase C1A, Peptidase C1A, papain C-terminal	NA	NA	NA	-9.98829	0.000702903	0.0351611		235	238	5	0	0	0
Medtr4g079770	AT5G45890	senescence-associated gene 12	SAG12	(1 of 6) PTHR12411:SF297 - CYSTEINE PROTEASE	2	cysteine-type peptidase activity, proteolysis	NA	Cathepsin propeptide inhibitor domain (I29), Peptidase C1A, Peptidase C1A, papain C-terminal	NA	NA	NA	-7.41924	0.000203845	0.0164886		68	24	0	2	0	0
Medtr1g099280	AT3G59140	multidrug resistance-associated protein 14	ABCC10	(1 of 6) K05666 - ATP-binding cassette, subfamily C (CFTR/MRP), member 2 (ABCC2)	2	NA	NA	AAA+ ATPase domain, ABC transporter-like, ABC transporter type 1, transmembrane domain, P-loop containing nucleoside triphosphate hydrolase, NA	-2.10276	6.3733e-06	0.00180658	-2.02686	1.39451e-05	0.0024031		912	223	89	103	94	86
Medtr2g009270	AT5G64300	GTP cyclohydrolase II	GCH	(1 of 2) 4.1.99.12 - 3,4-dihydroxy-2-butanone-4-phosphate synthase / L-3,4-dihydroxybutan-2-one-4-phosphate synthase	2	3,4-dihydroxy-2-butanone-4-phosphate synthase activity, GTP cyclohydrolase II activity, riboflavin biosynthetic process	flavin biosynthesis I (bacteria and plants)	3,4-dihydroxy-2-butanone 4-phosphate synthase, RibB, DHBP synthase RibB-like alpha/beta domain, GTP cyclohydrolase II, RibA	-2.19311	3.86561e-14	5.17422e-11	-1.94194	2.06954e-11	2.73421e-08		11839	4040	1353	1240	1158	1705
Medtr2g013655				NA	2	NA	NA	NA	-4.07904	1.515e-08	8.58884e-06	-2.52709	0.000187535	0.0155153		414	84	10	11	15	44
Medtr4g082360				(1 of 4) PTHR33133:SF7 - F26K24.10 PROTEIN	2	NA	NA	NA	NA	NA	NA	-6.95594	0.00090656	0.0411177		57	13	1	7	0	0
Medtr4g083000	AT1G26560	beta glucosidase 40	BGLU40	(1 of 2) PTHR10353:SF26 - BETA-GLUCOSIDASE 40	2	NA	coumarin biosynthesis (via 2-coumarate), linamarin degradation, linustatin bioactivation, lotaustralin degradation, neolinustatin bioactivation, taxiphyllin bioactivation	Glycoside hydrolase, catalytic domain, Glycoside hydrolase, family 1, Glycoside hydrolase superfamily	NA	NA	NA	-1.66751	0.000977568	0.0429714		309	292	73	113	87	55
Medtr4g083500	AT5G24318	O-Glycosyl hydrolases family 17 protein	0	(1 of 1) PTHR32227:SF62 - GLUCOSIDASE-LIKE PROTEIN	1	carbohydrate metabolic process, hydrolase activity, hydrolyzing O-glycosyl compounds	NA	Glycoside hydrolase, catalytic domain, Glycoside hydrolase, family 17, Glycoside hydrolase superfamily, X8 domain	NA	NA	NA	1.51634	1.47339e-05	0.00245923		230	151	275	264	305	527
Medtr4g088170				(1 of 3) 1.14.13.136 - 2-hydroxyisoflavanone synthase / Isoflavonoid synthase	2	heme binding, iron ion binding, oxidation-reduction process, oxidoreductase activity, acting on paired donors, with incorporation or reduction of molecular oxygen	isoflavonoid biosynthesis I, isoflavonoid biosynthesis II	Cytochrome P450, Cytochrome P450, E-class, group I, Cytochrome P450, E-class, group IV, NA	NA	NA	NA	-1.3619	0.000565737	0.0313143		1904	591	341	645	360	274
Medtr4g089155	AT1G11080	serine carboxypeptidase-like 31	scpl31	(1 of 4) PTHR11802:SF90 - SERINE CARBOXYPEPTIDASE-LIKE 31-RELATED	1	proteolysis, serine-type carboxypeptidase activity	NA	Alpha/Beta hydrolase fold, Peptidase S10, serine carboxypeptidase, NA	1.49526	1.65465e-10	1.32022e-07	1.52998	6.23453e-11	7.41317e-08		3732	2546	6441	8247	5903	7762
Medtr2g023280	AT1G64570	Homeodomain-like superfamily protein	DUO3	(1 of 4) PTHR11693:SF21 - ATP SYNTHASE GAMMA CHAIN 1, CHLOROPLASTIC-RELATED	2	ATP synthesis coupled proton transport, DNA binding, proton-transporting ATPase activity, rotational mechanism, proton-transporting ATP synthase activity, rotational mechanism, proton-transporting ATP synthase complex, catalytic core F(1)	NA	ATPase, F1 complex, gamma subunit, Homeodomain-like	-3.39572	1.59288e-07	7.00314e-05	-2.31544	0.000263788	0.0193909		808	94	23	36	60	49
Medtr4g092700	AT4G37850	basic helix-loop-helix (bHLH) DNA-binding superfamily protein	0	(1 of 6) PTHR23042:SF61 - TRANSCRIPTION FACTOR BHLH18-RELATED	2	protein dimerization activity	NA	Myc-type, basic helix-loop-helix (bHLH) domain	-1.20341	0.0001621	0.0212935	NA	NA	NA		1036	458	239	266	227	309
Medtr4g093810				NA	1	NA	NA	NA	NA	NA	NA	1.40357	0.000754497	0.0371862		123	130	210	264	247	280
Medtr2g035405	AT4G20070	allantoate amidohydrolase	AAH	(1 of 1) 3.5.3.9 - Allantoate deiminase	2	hydrolase activity, acting on carbon-nitrogen (but not peptide) bonds, in linear amidines, metabolic process	allantoin degradation to glyoxylate II, allantoin degradation to ureidoglycolate II (ammonia producing)	Amidase, hydantoinase/carbamoylase, Peptidase M20, Peptidase M20, dimerisation domain, NA	-2.149	1.6482e-06	0.000522164	-2.38322	1.41631e-07	5.43245e-05		679	259	94	65	59	65
Medtr4g094595	AT4G18240	starch synthase 4	SS4	(1 of 1) PTHR12526:SF304 - STARCH SYNTHASE 4, CHLOROPLASTIC/AMYLOPLASTIC-RELATED	2	glycogen (starch) synthase activity	glycogen biosynthesis I (from ADP-D-Glucose), starch biosynthesis	Bacterial/plant glycogen synthase, Glycosyl transferase, family 1, Starch synthase, catalytic domain, NA	-1.17675	0.000121317	0.0176889	-1.40097	5.01097e-06	0.00106962		2959	1031	624	709	398	661
Medtr4g094598				(1 of 4) K02957 - small subunit ribosomal protein S15Ae (RP-S15Ae, RPS15A)	1	ribosome, structural constituent of ribosome, translation	NA	Ribosomal protein S8, NA	NA	NA	NA	0.894424	0.001193	0.0483316		2294	1914	3351	3064	2713	3319
Medtr4g094782	AT1G30880	hypothetical protein	0	NA	1	NA	NA	AhpD-like	NA	NA	NA	0.968117	0.000394102	0.0251939		1401	1147	1408	1852	1574	2311
Medtr4g094925				(1 of 9) 2.1.1.104 - Caffeoyl-CoA O-methyltransferase / Trans-caffeoyl-CoA 3-O-methyltransferase	2	O-methyltransferase activity	phenylpropanoid biosynthesis, suberin monomers biosynthesis	O-methyltransferase, family 3, S-adenosyl-L-methionine-dependent methyltransferase, NA	-1.32381	0.000106712	0.0161651	-1.16725	0.00063377	0.0331246		846	428	166	241	154	264
Medtr4g095600	AT3G49940	LOB domain-containing protein 38	LBD38	(1 of 3) PTHR31304:SF6 - LOB DOMAIN-CONTAINING PROTEIN 37-RELATED	1	NA	NA	Lateral organ boundaries, LOB	1.17302	0.000108457	0.0162256	1.01891	0.000779387	0.0380587		1037	1007	1684	2345	1493	1758
Medtr2g038675				(1 of 57) K04733 - interleukin-1 receptor-associated kinase 4 (IRAK4)	2	NA	NA	Protein kinase domain, Protein kinase-like domain, Serine/threonine/dual specificity protein kinase, catalytic domain, Serine-threonine/tyrosine-protein kinase catalytic domain, NA	-6.87864	4.08308e-14	5.17422e-11	-3.71199	1.76259e-09	1.42673e-06		458	171	4	0	12	22
Medtr4g097440	AT2G22850	basic leucine-zipper 6	bZIP6	(1 of 2) PTHR22952//PTHR22952:SF186 - CAMP-RESPONSE ELEMENT BINDING PROTEIN-RELATED // SUBFAMILY NOT NAMED	1	regulation of transcription, DNA-templated, sequence-specific DNA binding, transcription factor activity, sequence-specific DNA binding	NA	Basic-leucine zipper domain	1.42671	1.57171e-05	0.00376214	1.27316	0.000117852	0.011672		1093	338	1079	1833	991	1371
Medtr4g098530				(1 of 3) PTHR23155//PTHR23155:SF501 - LEUCINE-RICH REPEAT-CONTAINING PROTEIN // SUBFAMILY NOT NAMED	2	NA	NA	Leucine-rich repeat	NA	NA	NA	-1.27249	0.000755263	0.0371862		618	250	180	201	108	145
Medtr4g099110	AT4G17090	chloroplast beta-amylase	CT-BMY	(1 of 7) K01177 - beta-amylase (E3.2.1.2)	1	beta-amylase activity, polysaccharide catabolic process	starch degradation II	Glycoside hydrolase, catalytic domain, Glycoside hydrolase, family 14, Glycoside hydrolase superfamily	NA	NA	NA	1.46256	0.000123269	0.0118308		609	180	577	586	799	617
Medtr4g100690				(1 of 603) PF07127 - Late nodulin protein (Nodulin_late)	1	NA	NA	Late nodulin	NA	NA	NA	1.17382	0.0011296	0.0467879		2003	2743	4429	4035	3094	6062
Medtr4g101600	AT4G12430	Haloacid dehalogenase-like hydrolase (HAD) superfamily protein	TPPF	(1 of 4) PTHR10788:SF38 - TREHALOSE-PHOSPHATE PHOSPHATASE F-RELATED	1	catalytic activity, trehalose biosynthetic process	NA	HAD-like domain, HAD-superfamily hydrolase, subfamily IIB, Trehalose-phosphatase	1.42098	0.000431204	0.0442353	NA	NA	NA		124	76	186	252	151	208
Medtr4g103800	AT5G50370	Adenylate kinase family protein	0	(1 of 1) PTHR23359//PTHR23359:SF99 - NUCLEOTIDE KINASE // SUBFAMILY NOT NAMED	1	ATP binding, nucleobase-containing compound kinase activity, nucleobase-containing compound metabolic process	adenosine ribonucleotides <i>de novo</i> biosynthesis, superpathway of adenosine nucleotides <i>de novo</i> biosynthesis I, superpathway of purine nucleotides <i>de novo</i> biosynthesis I	Adenylate kinase, active site lid domain, Adenylate kinase subfamily, Adenylate kinase/UMP-CMP kinase, P-loop containing nucleoside triphosphate hydrolase, NA	NA	NA	NA	1.05617	0.000230634	0.0176926		7296	7281	10731	11241	9637	14759
Medtr4g103810				(1 of 1) KOG0663 - Protein kinase PITSLRE and related kinases	2	NA	NA	Protein kinase domain, Protein kinase-like domain, Protein kinase-like domain, Apicomplexa, Tyrosine-protein kinase, catalytic domain, NA	NA	NA	NA	-0.836588	0.00123148	0.0490243		2489	1243	866	905	666	838
Medtr4g103970	AT5G50335	hypothetical protein	0	NA	1	NA	NA	P-loop containing nucleoside triphosphate hydrolase	NA	NA	NA	1.58813	0.000294923	0.0208737		133	96	180	114	233	286
Medtr4g104030	AT5G63310	nucleoside diphosphate kinase 2	NDPK2	(1 of 1) PTHR11349:SF44 - NUCLEOSIDE DIPHOSPHATE KINASE II, CHLOROPLASTIC	1	NA	adenosine deoxyribonucleotides <i>de novo</i> biosynthesis, CMP phosphorylation, guanosine deoxyribonucleotides <i>de novo</i> biosynthesis I, guanosine ribonucleotides <i>de novo</i> biosynthesis, purine deoxyribonucleosides salvage, pyrimidine deoxyribonucleotide phosphorylation, pyrimidine deoxyribonucleotides biosynthesis from CTP, pyrimidine deoxyribonucleotides <i>de novo</i> biosynthesis I…	Nucleoside diphosphate kinase	NA	NA	NA	1.1847	0.00103204	0.0445425		661	921	1256	1580	1331	1642
Medtr4g104700	AT5G50200	nitrate transmembrane transporters	WR3	(1 of 2) PTHR34806:SF1 - HIGH-AFFINITY NITRATE TRANSPORTER 3.1-RELATED	1	NA	NA	NA	1.27288	0.000131249	0.0184765	NA	NA	NA		794	931	1705	2010	1094	1810
Medtr4g105690				(1 of 4) 2.7.1.134 - Inositol-tetrakisphosphate 1-kinase / Inositol-trisphosphate 6-kinase	1	ATP binding, inositol-1,3,4-trisphosphate 5-kinase activity, inositol-1,3,4-trisphosphate 6-kinase activity, inositol tetrakisphosphate 1-kinase activity, inositol trisphosphate metabolic process, intracellular, magnesium ion binding	1D-<i>myo</i>-inositol hexakisphosphate biosynthesis V (from Ins(1,3,4)P3), D-<i>myo</i>-inositol (1,4,5,6)-tetrakisphosphate biosynthesis, D-<i>myo</i>-inositol (3,4,5,6)-tetrakisphosphate biosynthesis	Inositol-tetrakisphosphate 1-kinase, Nucleic acid-binding, OB-fold, NA	NA	NA	NA	1.29559	0.000245799	0.0186452		347	129	383	355	360	452
Medtr4g107650				(1 of 45) K09338 - homeobox-leucine zipper protein (HD-ZIP)	2	DNA binding, regulation of transcription, DNA-templated, sequence-specific DNA binding, transcription factor activity, sequence-specific DNA binding	NA	Helix-turn-helix motif, Homeobox domain, Homeodomain-like, Leucine zipper, homeobox-associated	NA	NA	NA	-1.42735	6.08104e-05	0.00723066		1788	568	359	413	303	279
Medtr2g040530				(1 of 4) PTHR11926:SF242 - UDP-GLYCOSYLTRANSFERASE 71B2-RELATED	2	metabolic process, transferase activity, transferring hexosyl groups	NA	UDP-glucuronosyl/UDP-glucosyltransferase, NA	-4.06029	0.000199677	0.0247221	-4.18992	0.000182091	0.0153277		62	71	4	3	2	4
Medtr4g109040	AT5G07740	actin binding protein	0	(1 of 1) K18080 - tensin (TNS)	2	NA	NA	C2 domain, Formin, FH2 domain, Formin-like family, plant, Protein-tyrosine phosphatase-like, Tensin phosphatase, C2 domain, NA	NA	NA	NA	-2.2169	1.62048e-05	0.0026395		613	142	81	101	40	69
Medtr2g072780				(1 of 603) PF07127 - Late nodulin protein (Nodulin_late)	2	NA	NA	Late nodulin	-2.16412	5.44797e-09	3.3533e-06	-2.23232	1.85983e-09	1.42673e-06		5180	1393	509	564	282	695
Medtr4g109830	AT5G60910	AGAMOUS-like 8	AGL8	(1 of 2) PTHR11945//PTHR11945:SF166 - MADS BOX PROTEIN // SUBFAMILY NOT NAMED	2	DNA binding, protein dimerization activity	NA	TGS-like domain, Transcription factor, K-box, Transcription factor, MADS-box, NA	NA	NA	NA	-2.97692	0.000330371	0.0225763		99	98	19	20	4	17
Medtr4g112025	AT3G24330	O-Glycosyl hydrolases family 17 protein	0	(1 of 97) 3.2.1.39 - Glucan endo-1,3-beta-D-glucosidase / Laminarinase	1	carbohydrate metabolic process, hydrolase activity, hydrolyzing O-glycosyl compounds	NA	Glycoside hydrolase, catalytic domain, Glycoside hydrolase, family 17, Glycoside hydrolase superfamily, X8 domain	NA	NA	NA	3.40839	0.000387776	0.0249235		29	0	29	21	57	137
Medtr2g095750	AT3G45010	serine carboxypeptidase-like 48	scpl48	(1 of 7) K16298 - serine carboxypeptidase-like clade IV [EC:3.4.16.-] (SCPL-IV)	2	proteolysis, serine-type carboxypeptidase activity	NA	Alpha/Beta hydrolase fold, Peptidase S10, serine carboxypeptidase	-2.1203	0.000293259	0.0334269	-2.03375	0.00051854	0.0299625		811	373	94	120	153	32
Medtr4g114210	AT2G41480	Peroxidase superfamily protein	0	(1 of 1) PTHR31235:SF51 - PEROXIDASE 25	1	heme binding, oxidation-reduction process, peroxidase activity, response to oxidative stress	baicalein degradation (hydrogen peroxide detoxification), justicidin B biosynthesis, luteolin triglucuronide degradation, matairesinol biosynthesis	Haem peroxidase, Haem peroxidase, plant/fungal/bacterial, Plant ascorbate peroxidase, Plant peroxidase	1.2732	0.000368322	0.0394764	1.37654	0.000118286	0.011672		220	217	407	511	409	480
Medtr4g114330	AT4G22380	Ribosomal protein L7Ae/L30e/S12e/Gadd45 family protein	0	(1 of 2) K12845 - U4/U6 small nuclear ribonucleoprotein SNU13 (SNU13, NHP2L)	1	NA	NA	50S ribosomal protein L30e-like, H/ACA ribonucleoprotein complex, subunit Nhp2, eukaryote, Ribosomal protein L7Ae/L30e/S12e/Gadd45, Ribosomal protein L7Ae/L8/Nhp2 family, Ribosomal protein L7Ae, prokaryotes	NA	NA	NA	0.955141	0.000353868	0.0236386		2542	2179	2667	3218	3112	4000
Medtr4g114600				NA	2	NA	NA	NA	NA	NA	NA	-1.11419	0.000219681	0.0171977		1394	763	472	648	361	352
Medtr4g117660				(1 of 9) 1.4.3.21 - Primary-amine oxidase / Copper amine oxidase	1	amine metabolic process, copper ion binding, oxidation-reduction process, primary amine oxidase activity, quinone binding	NA	Copper amine oxidase, Copper amine oxidase, C-terminal, Copper amine oxidase, N2-terminal, Copper amine oxidase, N3-terminal, Copper amine oxidase, N-terminal	2.67912	1.09825e-11	9.85816e-09	1.43858	0.000296046	0.020891		151	107	435	967	262	255
Medtr4g119030	AT5G18600	Thioredoxin superfamily protein	0	(1 of 4) PTHR10168:SF115 - MONOTHIOL GLUTAREDOXIN-S2-RELATED	1	NA	thioredoxin pathway	Glutaredoxin, Glutaredoxin-like, plant II, Glutaredoxin subgroup, Thioredoxin-like fold	NA	NA	NA	6.39988	0.000525006	0.0299625		1	0	31	5	44	12
Medtr4g120410				(1 of 3) PTHR13832:SF198 - PROTEIN PHOSPHATASE 2C 34-RELATED	2	catalytic activity, protein dephosphorylation, protein serine/threonine phosphatase activity	NA	PPM-type phosphatase domain, Protein phosphatase 2C, NA	NA	NA	NA	-2.24335	0.000167491	0.014484		173	124	42	48	19	29
Medtr4g120420				NA	2	NA	NA	Butirosin biosynthesis, BtrG-like	NA	NA	NA	-1.94296	0.000104112	0.0106262		298	154	91	90	45	38
Medtr3g031270				(1 of 8) PF07107 - Wound-induced protein WI12 (WI12)	2	NA	NA	Wound-induced protein, Wun1	-2.04861	2.41209e-05	0.00528659	-1.67638	0.00051018	0.0298645		408	180	64	45	59	71
Medtr4g124040				(1 of 11) PTHR24221:SF205 - ABC TRANSPORTER B FAMILY MEMBER 11-RELATED	2	ATP binding, nucleic acid binding	NA	AAA+ ATPase domain, ABC transporter-like, ABC transporter type 1, transmembrane domain, DEAD/DEAH box helicase domain, P-loop containing nucleoside triphosphate hydrolase, NA	-1.60114	1.40057e-07	6.41969e-05	-1.27336	2.72119e-05	0.00392198		1587	864	321	323	367	358
Medtr4g124360	AT5G20900	jasmonate-zim-domain protein 12	JAZ12	(1 of 2) PTHR33077:SF5 - PROTEIN TIFY 3A-RELATED	1	NA	NA	CO/COL/TOC1, conserved site, Tify domain	NA	NA	NA	1.59235	0.000511115	0.0298645		339	324	565	377	997	469
Medtr4g125940	AT5G19890	Peroxidase superfamily protein	0	(1 of 2) PTHR31388:SF6 - PEROXIDASE 59	1	heme binding, oxidation-reduction process, peroxidase activity, response to oxidative stress	baicalein degradation (hydrogen peroxide detoxification), justicidin B biosynthesis, luteolin triglucuronide degradation, matairesinol biosynthesis	Haem peroxidase, Haem peroxidase, plant/fungal/bacterial, Plant ascorbate peroxidase, Plant peroxidase, NA	NA	NA	NA	1.67596	2.82996e-07	0.000101969		531	438	472	900	1041	1350
Medtr4g126940				NA	2	NA	NA	NA	NA	NA	NA	-6.58437	0.000844022	0.0396389		44	10	11	18	0	0
Medtr4g127580	AT2G19110	heavy metal atpase 4	HMA4	(1 of 2) 3.6.3.3 - Cadmium-exporting ATPase / Cd(2+)-exporting ATPase	1	integral component of membrane, metal ion binding, metal ion transport, nucleotide binding	NA	HAD-like domain, Heavy metal-associated domain, HMA, P-type ATPase, P-type ATPase, A domain, P-type ATPase, subfamily IB	NA	NA	NA	1.58407	0.00103403	0.0445477		462	90	519	354	300	833
Medtr4g128090	AT4G25840	glycerol-3-phosphatase 1	GPP1	(1 of 1) 3.1.3.21 - Glycerol-1-phosphatase	1	hydrolase activity, metabolic process	NA	HAD hydrolase, subfamily IA, HAD-like domain	NA	NA	NA	0.985717	0.000362703	0.0238276		1147	731	1259	1267	1363	1355
Medtr4g129760				NA	1	NA	NA	NA	1.42193	2.24612e-07	9.24668e-05	1.27657	3.37576e-06	0.000787049		2567	1192	3768	4112	2187	4547
Medtr3g032150				(1 of 3) PF00931//PF05725//PF13855 - NB-ARC domain (NB-ARC) // FNIP Repeat (FNIP) // Leucine rich repeat (LRR_8)	2	NA	NA	FNIP, Leucine-rich repeat, NB-ARC	-2.9625	6.71266e-05	0.0114771	-3.17355	2.25583e-05	0.00341693		783	52	25	47	17	41
Medtr4g132270				(1 of 3) PTHR10374:SF17 - GLYOXALASE I HOMOLOG	1	NA	NA	Glyoxalase/Bleomycin resistance protein/Dihydroxybiphenyl dioxygenase, Glyoxalase/fosfomycin resistance/dioxygenase domain, Glyoxalase I	NA	NA	NA	1.64141	0.00103147	0.0445425		219	226	293	249	734	282
Medtr3g086650				NA	2	NA	NA	NA	-1.67458	9.13811e-06	0.00252387	-2.07454	4.41231e-08	2.18602e-05		1546	1488	263	581	202	383
Medtr5g006750	AT1G76680	12-oxophytodienoate reductase 1	OPR1	(1 of 10) K05894 - 12-oxophytodienoic acid reductase (OPR)	2	catalytic activity, FMN binding, oxidation-reduction process, oxidoreductase activity	jasmonic acid biosynthesis	Aldolase-type TIM barrel, NADH:flavin oxidoreductase/NADH oxidase, N-terminal	NA	NA	NA	-3.83527	3.26355e-05	0.00452922		248	78	14	52	13	1
Medtr5g007450	AT1G33720	cytochrome P450, family 76, subfamily C, polypeptide 6	CYP76C6	(1 of 31) 1.14.13.152 - Geraniol 8-hydroxylase / G10H	2	heme binding, iron ion binding, oxidation-reduction process, oxidoreductase activity, acting on paired donors, with incorporation or reduction of molecular oxygen	NA	Cytochrome P450, Cytochrome P450, E-class, group I, Cytochrome P450, E-class, group IV	-2.25035	0.000158244	0.0210416	NA	NA	NA		377	122	20	61	35	59
Medtr5g008460				(1 of 2) K08738 - cytochrome c (CYC)	1	electron carrier activity, heme binding	NA	Cytochrome c, class IA/ IB, Cytochrome c-like domain	NA	NA	NA	1.09332	0.000876975	0.0404173		313	243	469	454	367	550
Medtr5g010635	AT4G11650	osmotin 34	OSM34	(1 of 49) PF00314 - Thaumatin family (Thaumatin)	1	NA	NA	Thaumatin	NA	NA	NA	1.24394	0.000182403	0.0153277		1703	1529	2155	2590	3346	2381
Medtr5g013420	AT2G22740	SU(VAR)3-9 homolog 6	SUVH6	(1 of 12) K11420 - euchromatic histone-lysine N-methyltransferase (EHMT)	2	histone binding, histone lysine methylation, histone-lysine N-methyltransferase activity, histone methylation, nucleus, protein binding, zinc ion binding	NA	Histone H3-K9 methyltransferase, plant, Post-SET domain, Pre-SET domain, Pre-SET zinc-binding sub-group, PUA-like domain, SET domain, SRA-YDG, NA	NA	NA	NA	-1.80736	0.000272038	0.0197839		259	165	73	118	44	45
Medtr5g013530				(1 of 8) K13464 - jasmonate ZIM domain-containing protein (JAZ)	1	NA	NA	CO/COL/TOC1, conserved site, Tify domain	NA	NA	NA	4.7868	0.000253943	0.0189311		68	30	57	57	1535	133
Medtr5g014150	AT1G32450	nitrate transporter 1.5	NRT1.5	(1 of 3) PTHR11654:SF121 - PROTEIN NRT1/ PTR FAMILY 7.3	1	membrane, transport, transporter activity	NA	Major facilitator superfamily, Major facilitator superfamily domain, Proton-dependent oligopeptide transporter family	1.18226	1.46947e-05	0.00363871	0.937062	0.000602524	0.0326392		1388	720	1515	2334	1093	1897
Medtr5g015170	AT5G65890	ACT domain repeat 1	ACR1	(1 of 2) PTHR31096:SF7 - ACR1	2	NA	NA	ACT domain	NA	NA	NA	-3.12743	0.000423655	0.0263293		95	63	14	28	4	10
Medtr5g015530	AT2G14750	APS kinase	APK	(1 of 3) 2.7.1.25 - Adenylyl-sulfate kinase / APS kinase	1	adenylylsulfate kinase activity, ATP binding, sulfate assimilation	sulfate activation for sulfonation	Adenylyl-sulfate kinase, P-loop containing nucleoside triphosphate hydrolase, NA	NA	NA	NA	1.5817	0.000266853	0.0195263		167	57	140	204	218	240
Medtr3g104750	AT5G26170	WRKY DNA-binding protein 50	WRKY50	(1 of 108) PF03106 - WRKY DNA -binding domain (WRKY)	2	regulation of transcription, DNA-templated, sequence-specific DNA binding, transcription factor activity, sequence-specific DNA binding	NA	WRKY domain	-2.86203	0.000390808	0.0406723	-4.72493	2.19929e-07	8.04637e-05		214	107	16	19	8	0
Medtr5g015880	AT3G49940	LOB domain-containing protein 38	LBD38	(1 of 3) PTHR31304:SF6 - LOB DOMAIN-CONTAINING PROTEIN 37-RELATED	1	NA	NA	Lateral organ boundaries, LOB	1.83435	1.08212e-09	7.52004e-07	1.49079	7.5376e-07	0.000231976		681	363	1183	1824	1093	985
Medtr5g016150	AT4G37470	alpha/beta-Hydrolases superfamily protein	KAI2	(1 of 2) PTHR10992:SF776 - ESTERASE KAI2-RELATED	2	NA	NA	Alpha/Beta hydrolase fold, Alpha/beta hydrolase fold-1	NA	NA	NA	-2.29068	0.000928047	0.0415629		169	90	49	87	26	10
Medtr5g017260				(1 of 2) PTHR21493//PTHR21493:SF142 - CGI-141-RELATED/LIPASE CONTAINING PROTEIN // SUBFAMILY NOT NAMED	1	NA	triacylglycerol degradation	Alpha/Beta hydrolase fold, Fungal lipase-like domain	NA	NA	NA	1.37288	0.000202934	0.0164709		1003	681	1019	1111	2001	1076
Medtr4g047610	AT5G45890	senescence-associated gene 12	SAG12	(1 of 6) PTHR12411:SF297 - CYSTEINE PROTEASE	2	cysteine-type peptidase activity, proteolysis	NA	Cathepsin propeptide inhibitor domain (I29), Peptidase C1A, Peptidase C1A, papain C-terminal	-5.97774	1.63151e-24	8.78691e-21	-11.2648	1.00553e-13	1.49454e-10		1019	322	6	10	0	0
Medtr5g019040				(1 of 1760) 2.7.11.1 - Non-specific serine/threonine protein kinase / Threonine-specific protein kinase	2	NA	NA	Protein kinase domain, Protein kinase-like domain, Serine/threonine/dual specificity protein kinase, catalytic domain, Serine-threonine/tyrosine-protein kinase catalytic domain	NA	NA	NA	-2.52449	0.000797362	0.0386238		181	49	50	32	11	16
Medtr5g021180				(1 of 3) PTHR10438:SF274 - THIOREDOXIN H1	1	cell redox homeostasis, glycerol ether metabolic process, protein disulfide oxidoreductase activity	NA	Thioredoxin, Thioredoxin domain, Thioredoxin-like fold	NA	NA	NA	1.33644	0.000912066	0.0412354		185	236	398	365	377	492
Medtr5g022560	AT5G45890	senescence-associated gene 12	SAG12	(1 of 5) K16292 - KDEL-tailed cysteine endopeptidase [EC:3.4.22.-] (CEP, CYSEP)	2	cysteine-type peptidase activity, proteolysis	NA	Cathepsin propeptide inhibitor domain (I29), Peptidase C1A, Peptidase C1A, papain C-terminal	NA	NA	NA	-6.53632	0.00061438	0.0327583		2394	1318	24	37	25	0
Medtr5g022970	AT2G17710	Big1	0	NA	2	NA	NA	NA	NA	NA	NA	-1.13027	0.000134428	0.0125366		1957	743	802	881	355	510
Medtr5g025010				(1 of 3) PTHR10795//PTHR10795:SF353 - PROPROTEIN CONVERTASE SUBTILISIN/KEXIN // SUBFAMILY NOT NAMED	2	proteolysis, serine-type endopeptidase activity	NA	PA domain, Peptidase S8 propeptide/proteinase inhibitor I9, Peptidase S8/S53 domain, Peptidase S8, subtilisin-related, Proteinase inhibitor, propeptide	NA	NA	NA	-3.28142	4.1122e-06	0.000920799		173	94	33	26	9	11
Medtr5g026970				(1 of 3) PTHR22870//PTHR22870:SF190 - REGULATOR OF CHROMOSOME CONDENSATION // SUBFAMILY NOT NAMED	1	NA	NA	Brevis radix (BRX) domain, NA	NA	NA	NA	1.30189	0.000383361	0.0248412		360	124	303	476	375	443
Medtr5g028070				(1 of 6) PTHR23155//PTHR23155:SF599 - LEUCINE-RICH REPEAT-CONTAINING PROTEIN // SUBFAMILY NOT NAMED	2	NA	NA	Leucine-rich repeat, NB-ARC, P-loop containing nucleoside triphosphate hydrolase	NA	NA	NA	-1.6951	0.000907732	0.0411177		282	117	72	89	34	54
Medtr5g028290				(1 of 6) PTHR23155//PTHR23155:SF599 - LEUCINE-RICH REPEAT-CONTAINING PROTEIN // SUBFAMILY NOT NAMED	2	NA	NA	Leucine-rich repeat, NB-ARC, P-loop containing nucleoside triphosphate hydrolase	NA	NA	NA	-3.56118	0.000340838	0.0228968		114	52	24	60	0	11
Medtr5g028370	AT4G10955	alpha/beta-Hydrolases superfamily protein	0	(1 of 3) PTHR31479:SF2 - ALPHA/BETA-HYDROLASES SUPERFAMILY PROTEIN	2	NA	NA	Alpha/Beta hydrolase fold, NA	NA	NA	NA	-3.87956	0.000998943	0.0437493		69	54	8	34	0	7
Medtr4g051738				(1 of 139) PTHR11017//PTHR11017:SF171 - LEUCINE-RICH REPEAT-CONTAINING PROTEIN // SUBFAMILY NOT NAMED	2	protein binding, signal transduction	NA	NB-ARC, P-loop containing nucleoside triphosphate hydrolase, Toll/interleukin-1 receptor homology (TIR) domain, NA	-2.75765	4.61927e-05	0.00850537	-4.54638	1.46713e-09	1.26995e-06		425	93	33	21	9	5
Medtr4g057585				(1 of 7) K16298 - serine carboxypeptidase-like clade IV [EC:3.4.16.-] (SCPL-IV)	2	proteolysis, serine-type carboxypeptidase activity	NA	Alpha/Beta hydrolase fold, Peptidase S10, serine carboxypeptidase, NA	-4.77077	6.56771e-07	0.000228207	-5.14006	3.4075e-07	0.00011744		168	132	7	2	6	0
Medtr5g030950	AT4G37930	serine transhydroxymethyltransferase 1	SHM1	(1 of 1) PTHR11680:SF10 - SERINE HYDROXYMETHYLTRANSFERASE 1, MITOCHONDRIAL	1	transferase activity	folate polyglutamylation, folate transformations II, glycine biosynthesis I, superpathway of L-serine and glycine biosynthesis I	Pyridoxal phosphate-dependent transferase, Pyridoxal phosphate-dependent transferase, major region, subdomain 2, Serine hydroxymethyltransferase	1.47721	0.000279411	0.0327138	1.55246	0.000135944	0.0125964		119	62	179	224	161	227
Medtr5g032960	AT1G70640	octicosapeptide/Phox/Bem1p (PB1) domain-containing protein	0	(1 of 52) PF00564 - PB1 domain (PB1)	2	protein binding	NA	PB1 domain	NA	NA	NA	-3.50391	7.65742e-05	0.00843061		73	120	14	39	8	6
Medtr5g033680	AT3G26610	Pectin lyase-like superfamily protein	0	(1 of 1) PTHR31375:SF12 - POLYGALACTURONASE	1	NA	homogalacturonan degradation	Glycoside hydrolase, family 28, Parallel beta-helix repeat, Pectin lyase fold, Pectin lyase fold/virulence factor	2.31328	0.000459831	0.0462904	NA	NA	NA		36	17	64	149	34	48
Medtr4g057595				(1 of 7) K16298 - serine carboxypeptidase-like clade IV [EC:3.4.16.-] (SCPL-IV)	2	proteolysis, serine-type carboxypeptidase activity	NA	Alpha/Beta hydrolase fold, Peptidase S10, serine carboxypeptidase, NA	-2.17968	0.000318772	0.0355238	-2.12531	0.000466795	0.0280324		311	87	29	36	28	33
Medtr5g034980				(1 of 88) PF00892 - EamA-like transporter family (EamA)	2	integral component of membrane, membrane, transmembrane transporter activity	NA	EamA domain, WAT1-related protein	NA	NA	NA	-1.18055	0.000108826	0.0110127		1328	731	355	445	235	447
Medtr5g035610				NA	1	NA	NA	NA	NA	NA	NA	1.0381	0.000223011	0.0173883		11189	10692	14638	17245	13560	22619
Medtr5g040430	AT1G74590	glutathione S-transferase TAU 10	GSTU10	(1 of 1) PTHR11260:SF221 - GLUTATHIONE S-TRANSFERASE U9	2	protein binding	glutathione-mediated detoxification II	Glutathione S-transferase, C-terminal-like, Glutathione S-transferase, N-terminal, Thioredoxin-like fold	NA	NA	NA	-2.1444	1.21604e-05	0.00217434		487	278	74	148	33	101
Medtr5g040600	AT1G69610	zinc finger FYVE domain protein, putative (DUF1666)	0	(1 of 4) PTHR10759//PTHR10759:SF9 - 60S RIBOSOMAL PROTEIN L34 // SUBFAMILY NOT NAMED	1	intracellular, ribosome, structural constituent of ribosome, translation	NA	Protein of unknown function DUF1666, Ribosomal protein L34Ae	NA	NA	NA	2.12006	4.15007e-10	4.29099e-07		723	341	466	867	1040	2415
Medtr5g041010	AT1G14220	Ribonuclease T2 family protein	0	(1 of 6) PTHR11240:SF19 - F7A19.32 PROTEIN-RELATED	2	ribonuclease T2 activity, RNA binding	NA	Ribonuclease T2-like	NA	NA	NA	-7.60125	5.42059e-05	0.00671391		81	25	12	3	0	0
Medtr5g041190	AT1G33710	RNA-directed DNA polymerase (reverse transcriptase)-related family protein	0	NA	2	NA	NA	NA	NA	NA	NA	-7.23787	0.000583116	0.0318053		41	32	0	10	0	0
Medtr5g043550				(1 of 4) PTHR11177//PTHR11177:SF158 - CHITINASE // SUBFAMILY NOT NAMED	2	NA	chitin degradation II	Glycoside hydrolase, catalytic domain, Glycoside hydrolase family 18, catalytic domain, Glycoside hydrolase superfamily	-7.68444	8.71885e-05	0.0140172	NA	NA	NA		55	37	0	0	0	3
Medtr5g044680	AT3G47090	Leucine-rich repeat protein kinase family protein	0	(1 of 59) PF00069//PF00560//PF08263//PF13855 - Protein kinase domain (Pkinase) // Leucine Rich Repeat (LRR_1) // Leucine rich repeat N-terminal domain (LRRNT_2) // Leucine rich repeat (LRR_8)	2	NA	NA	Leucine-rich repeat, Leucine-rich repeat-containing N-terminal, plant-type, Leucine-rich repeat, typical subtype, Protein kinase domain, Protein kinase-like domain, NA	NA	NA	NA	-7.15291	0.000219844	0.0171977		39	30	4	12	0	0
Medtr5g046240	AT4G38440	RPAP1-like, carboxy-terminal protein	IYO	(1 of 1) PF08620 - RPAP1-like, C-terminal (RPAP1_C)	2	NA	NA	Armadillo-type fold, RNA polymerase II-associated protein 1, C-terminal, RNA polymerase II-associated protein 1, N-terminal	-2.77169	0.000142975	0.0197443	NA	NA	NA		367	60	26	17	37	24
Medtr5g048470				(1 of 25) 1.14.11.32 - Codeine 3-O-demethylase / Codeine O-demethylase	2	oxidation-reduction process, oxidoreductase activity	NA	Isopenicillin N synthase-like, Non-haem dioxygenase N-terminal domain, Oxoglutarate/iron-dependent dioxygenase, NA	NA	NA	NA	-3.00591	4.48387e-07	0.00015233		254	136	43	36	17	18
Medtr5g053950	AT1G13280	allene oxide cyclase 4	AOC4	(1 of 5) K10525 - allene oxide cyclase (AOC)	1	chloroplast, isomerase activity	jasmonic acid biosynthesis	Allene oxide cyclase	NA	NA	NA	1.21434	0.000146816	0.0133771		612	552	908	959	1056	1008
Medtr5g059740				(1 of 603) PF07127 - Late nodulin protein (Nodulin_late)	1	NA	NA	Late nodulin	1.31579	0.00011139	0.016534	1.20942	0.000389149	0.0249444		381	281	743	615	396	806
Medtr5g059820	AT1G37130	nitrate reductase 2	NIA2	(1 of 3) 1.7.1.1 - Nitrate reductase (NADH) / Nitrate reductase (NADH(2))	2	molybdenum ion binding, nitrate assimilation, oxidation-reduction process, oxidoreductase activity	NA	Cytochrome b5-like heme/steroid binding domain, Eukaryotic molybdopterin oxidoreductase, Ferredoxin reductase-type FAD-binding domain, Flavoprotein pyridine nucleotide cytochrome reductase, Immunoglobulin E-set, Moybdenum cofactor oxidoreductase, dimerisation, NADH:cytochrome b5 reductase (CBR), Nitrate reductase NADH dependent, Oxidoreductase, FAD-binding domain, Oxidoreductase FAD/NAD(P)-bindin…	NA	NA	NA	-1.06728	0.000247825	0.0187096		3592	1672	1054	1281	588	1274
Medtr5g061520				(1 of 3) PTHR15486:SF18 - GLYCEROL-3-PHOSPHATE ACYLTRANSFERASE 2-RELATED	1	metabolic process, transferase activity, transferring acyl groups	CDP-diacylglycerol biosynthesis II, diacylglycerol and triacylglycerol biosynthesis, phosphatidylglycerol biosynthesis I (plastidic), superpathway of phosphatidate biosynthesis (yeast)	Phospholipid/glycerol acyltransferase	NA	NA	NA	2.131	0.000292561	0.0207683		37	22	67	101	97	89
Medtr5g063670	AT1G35720	annexin 1	ANNAT1	(1 of 2) PTHR10502:SF98 - ANNEXIN D1-RELATED	1	calcium-dependent phospholipid binding, calcium ion binding	NA	Annexin, Annexin, plant, Annexin repeat	NA	NA	NA	1.46183	6.90545e-05	0.00785734		553	603	1128	878	1335	1143
Medtr5g063890				(1 of 603) PF07127 - Late nodulin protein (Nodulin_late)	1	NA	NA	Late nodulin	1.15371	0.000184464	0.0235143	1.03266	0.000818906	0.0389488		2934	2683	6155	4420	3639	5483
Medtr5g068670				(1 of 49) PF00314 - Thaumatin family (Thaumatin)	2	NA	NA	Thaumatin	NA	NA	NA	-6.88115	0.000521396	0.0299625		39	21	12	5	0	0
Medtr5g069055	AT3G52930	Aldolase superfamily protein	FBA8	(1 of 9) K01623 - fructose-bisphosphate aldolase, class I (ALDO)	1	catalytic activity, fructose-bisphosphate aldolase activity, glycolytic process	Calvin-Benson-Bassham cycle, gluconeogenesis I, gluconeogenesis III, glycolysis III (from glucose), glycolysis IV (plant cytosol), homolactic fermentation, sucrose biosynthesis I (from photosynthesis), sucrose degradation V (sucrose &alpha;-glucosidase), superpathway of cytosolic glycolysis (plants), pyruvate dehydrogenase and TCA cycle	Aldolase-type TIM barrel, Fructose-bisphosphate aldolase, class-I, Fructose-bisphosphate aldolase class-I, eukaryotic-type	NA	NA	NA	1.05271	8.37084e-05	0.00900755		15784	14022	24085	23592	20536	27997
Medtr5g069100				(1 of 603) PF07127 - Late nodulin protein (Nodulin_late)	1	NA	NA	Late nodulin	NA	NA	NA	1.09312	0.0010104	0.0440888		4311	5426	7406	8037	6254	11205
Medtr5g069890				NA	1	NA	NA	NA	NA	NA	NA	1.36757	0.000340124	0.0228968		2188	3532	6055	5754	4374	8510
Medtr5g070950				NA	2	NA	NA	Alpha/Beta hydrolase fold	NA	NA	NA	-6.85077	0.000731551	0.0363954		67	4	15	11	0	0
Medtr5g071360	AT3G47340	glutamine-dependent asparagine synthase 1	ASN1	(1 of 4) 6.3.5.4 - Asparagine synthase (glutamine-hydrolyzing) / Glutamine-dependent asparagine synthetase	1	asparagine biosynthetic process, asparagine synthase (glutamine-hydrolyzing) activity	L-asparagine biosynthesis I, L-asparagine biosynthesis II, L-glutamine degradation I, superpathway of L-asparagine biosynthesis	Asparagine synthase, Asparagine synthase, glutamine-hydrolyzing, Domain of unknown function DUF3700, Glutamine amidotransferase type 2 domain, Nucleophile aminohydrolases, N-terminal, Rossmann-like alpha/beta/alpha sandwich fold	0.843559	0.000128823	0.0182581	NA	NA	NA		38237	22031	37772	50004	25693	34158
Medtr5g072140				(1 of 70) PTHR23155//PTHR23155:SF505 - LEUCINE-RICH REPEAT-CONTAINING PROTEIN // SUBFAMILY NOT NAMED	2	NA	NA	NB-ARC, P-loop containing nucleoside triphosphate hydrolase	NA	NA	NA	-1.62457	0.00013199	0.0125022		696	224	125	206	88	116
Medtr5g074580				(1 of 6) PTHR11746//PTHR11746:SF83 - O-METHYLTRANSFERASE // SUBFAMILY NOT NAMED	2	methyltransferase activity, O-methyltransferase activity	NA	O-methyltransferase COMT-type, O-methyltransferase, family 2, Plant methyltransferase dimerisation, S-adenosyl-L-methionine-dependent methyltransferase	NA	NA	NA	-7.26286	0.000651375	0.0335289		76	13	0	25	0	0
Medtr5g074970	AT5G58390	Peroxidase superfamily protein	0	(1 of 117) K00430 - peroxidase (E1.11.1.7)	2	heme binding, oxidation-reduction process, peroxidase activity, response to oxidative stress	baicalein degradation (hydrogen peroxide detoxification), justicidin B biosynthesis, luteolin triglucuronide degradation, matairesinol biosynthesis	Haem peroxidase, Haem peroxidase, plant/fungal/bacterial, Plant peroxidase	-1.39443	0.000448179	0.0453292	-1.37331	0.000562906	0.0313143		685	261	123	153	125	125
Medtr5g075650				(1 of 5) PTHR27003:SF36 - LEUCINE-RICH REPEAT PROTEIN KINASE-LIKE PROTEIN	2	NA	NA	Leucine-rich repeat, Leucine-rich repeat-containing N-terminal, plant-type, Protein kinase domain, Protein kinase-like domain, Tyrosine-protein kinase, catalytic domain, NA	NA	NA	NA	-2.75875	0.000529213	0.0300363		130	57	20	30	7	13
Medtr5g076055				(1 of 603) PF07127 - Late nodulin protein (Nodulin_late)	1	NA	NA	Late nodulin	NA	NA	NA	1.1152	0.00108337	0.0459007		364	364	470	620	502	762
Medtr5g076080	AT5G10860	Cystathionine beta-synthase (CBS) family protein	CBSX3	(1 of 5) PTHR11911 - INOSINE-5-MONOPHOSPHATE DEHYDROGENASE RELATED	1	NA	NA	CBS domain	0.880292	0.000375742	0.0396795	NA	NA	NA		4793	3717	6169	7010	3969	5321
Medtr5g077370	AT1G66140	zinc finger protein 4	ZFP4	(M=8) PTHR10042 - EARLY GROWTH RESPONSE PROTEIN-RELATED	2	metal ion binding	NA	Zinc finger, C2H2, Zinc finger C2H2-type/integrase DNA-binding domain	NA	NA	NA	-1.97403	9.09856e-05	0.00966455		1092	301	178	296	48	208
Medtr5g079780				NA	2	NA	NA	NA	NA	NA	NA	-1.96916	3.66907e-06	0.000847127		830	244	147	180	69	120
Medtr5g080440	AT3G10520	hemoglobin 2	HB2	(1 of 12) PTHR22924:SF39 - NON-SYMBIOTIC HEMOGLOBIN 2	1	heme binding, oxygen binding	NA	Globin, Globin-like, Globin/Protoglobin, Leghaemoglobin	NA	NA	NA	1.30398	0.000959569	0.0424944		60692	113152	178894	148680	153738	219042
Medtr5g082150	AT2G40000	ortholog of sugar beet HS1 PRO-1 2	HSPRO2	(1 of 2) PF07014 - Hs1pro-1 protein C-terminus (Hs1pro-1_C)	2	defense response	NA	Hs1pro-1, C-terminal, Nematode resistance protein-like HSPRO1, N-terminal	NA	NA	NA	-3.26251	0.00110794	0.0463057		129	27	21	16	3	8
Medtr5g084470				(M=17) PF07172 - Glycine rich protein family	1	NA	NA	Glycine rich protein	NA	NA	NA	3.73393	0.00122922	0.0490243		1	5	34	39	47	16
Medtr5g085330				(1 of 5) K05933 - aminocyclopropanecarboxylate oxidase (E1.14.17.4)	2	oxidation-reduction process, oxidoreductase activity	ethylene biosynthesis I (plants)	Isopenicillin N synthase-like, Non-haem dioxygenase N-terminal domain, Oxoglutarate/iron-dependent dioxygenase	NA	NA	NA	-1.50757	1.7934e-05	0.00286233		1417	693	452	321	181	370
Medtr5g086350	AT4G15420	Ubiquitin fusion degradation UFD1 family protein	0	(1 of 1) PTHR12555//PTHR12555:SF14 - UBIQUITIN FUSION DEGRADATON PROTEIN 1 // SUBFAMILY NOT NAMED	2	NA	NA	SIAH-type domain, TRAF-like, Ubiquitin fusion degradation protein UFD1	NA	NA	NA	-1.3712	0.000278315	0.0201174		742	268	236	242	119	151
Medtr5g088770				(1 of 5) PTHR11413//PTHR11413:SF50 - CYSTATIN FAMILY MEMBER // SUBFAMILY NOT NAMED	2	cysteine-type endopeptidase inhibitor activity	NA	Cystatin, Cystatin domain, Proteinase inhibitor I25, cystatin, conserved region	NA	NA	NA	-2.421	7.55672e-05	0.0083975		237	98	71	84	27	15
Medtr5g090090	AT2G13370	chromatin remodeling 5	CHR5	(1 of 2) K11367 - chromodomain-helicase-DNA-binding protein 1 [EC:3.6.4.12] (CHD1)	2	NA	NA	Chromo/chromo shadow domain, Chromo domain, Chromo domain-like, Helicase, C-terminal, Helicase superfamily 1/2, ATP-binding domain, Helicase/UvrB, N-terminal, P-loop containing nucleoside triphosphate hydrolase, NA	NA	NA	NA	-1.79816	0.000443914	0.0268619		1284	188	141	157	96	178
Medtr5g090175				NA	2	NA	NA	NA	NA	NA	NA	-6.81628	0.000867605	0.0403488		67	3	13	14	0	0
Medtr5g090600	AT3G21750	UDP-glucosyl transferase 71B1	UGT71B1	(1 of 13) PTHR11926:SF374 - UDP-GLYCOSYLTRANSFERASE 71C4	2	metabolic process, transferase activity, transferring hexosyl groups	NA	UDP-glucuronosyl/UDP-glucosyltransferase, NA	NA	NA	NA	-7.15693	0.000185142	0.0153946		41	29	5	15	0	0
Medtr5g091050				(1 of 9) 1.1.1.34 - Hydroxymethylglutaryl-CoA reductase (NADPH) / HMG-CoA reductase	1	coenzyme A metabolic process, coenzyme binding, hydroxymethylglutaryl-CoA reductase (NADPH) activity, integral component of membrane, isoprenoid biosynthetic process, NADP binding, oxidation-reduction process, oxidoreductase activity, acting on the CH-OH group of donors, NAD or NADP as acceptor	mevalonate pathway I, superpathway of geranylgeranyldiphosphate biosynthesis I (via mevalonate)	Hydroxymethylglutaryl-CoA reductase, class I/II, Hydroxymethylglutaryl-CoA reductase, class I/II, catalytic domain, Hydroxymethylglutaryl-CoA reductase, class I/II, NAD/NADP-binding domain, Hydroxymethylglutaryl-CoA reductase, class I/II, substrate-binding domain, Hydroxymethylglutaryl-CoA reductase, eukaryotic/arcaheal type	NA	NA	NA	2.33493	0.000741979	0.0367604		55	63	42	28	348	82
Medtr5g091135	AT1G29965	Ribosomal protein L18ae/LX family protein	0	(1 of 5) K02882 - large subunit ribosomal protein L18Ae (RP-L18Ae, RPL18A)	1	ribosome, structural constituent of ribosome, translation	NA	60S ribosomal protein L18a/ L20, eukaryotes, Ribosomal protein L18a/LX, NA	NA	NA	NA	0.989499	0.000404593	0.0256577		5096	4904	6932	8735	6839	8857
Medtr5g094390	AT5G55560	Protein kinase superfamily protein	0	(1 of 6) PTHR13902:SF44 - SERINE/THREONINE-PROTEIN KINASE WNK11-RELATED	2	NA	NA	Protein kinase domain, Protein kinase-like domain, Tyrosine-protein kinase, catalytic domain	NA	NA	NA	-1.54649	0.000132482	0.0125022		484	231	106	139	72	105
Medtr5g096540	AT3G49910	Translation protein SH3-like family protein	0	(1 of 4) K02898 - large subunit ribosomal protein L26e (RP-L26e, RPL26)	1	large ribosomal subunit, structural constituent of ribosome, translation	NA	KOW, Ribosomal protein L26/L24P, eukaryotic/archaeal, Ribosomal protein L2 domain 2, Translation protein SH3-like domain	NA	NA	NA	1.09299	0.000862627	0.0402238		1212	1434	2146	2094	1967	2631
Medtr5g097060	AT5G35770	Transducin/WD40 repeat-like superfamily protein	SAP	NA	2	NA	NA	F-box domain, WD40-repeat-containing domain, WD40/YVTN repeat-like-containing domain	NA	NA	NA	-6.85122	0.00089032	0.0407952		27	27	4	3	0	0
Medtr5g097410	AT5G35750	histidine kinase 2	HK2	(1 of 1) PTHR24423:SF363 - HISTIDINE KINASE 2	2	phosphorelay sensor kinase activity, phosphorelay signal transduction system, phosphorylation, signal transduction, transferase activity, transferring phosphorus-containing groups	NA	CHASE domain, CheY-like superfamily, Histidine kinase domain, Histidine kinase-like ATPase, C-terminal domain, Signal transduction histidine kinase, dimerisation/phosphoacceptor domain, Signal transduction histidine kinase-related protein, C-terminal, Signal transduction response regulator, receiver domain	-1.22123	0.000439172	0.0446277	NA	NA	NA		877	355	204	201	207	258
Medtr5g097420	AT5G35740	Carbohydrate-binding X8 domain superfamily protein	0	(1 of 3) PTHR32227:SF60 - CARBOHYDRATE-BINDING X8 DOMAIN-CONTAINING PROTEIN	1	NA	NA	X8 domain	7.30004	0.000147598	0.0201247	NA	NA	NA		0	0	20	29	10	11
Medtr4g079800	AT5G45890	senescence-associated gene 12	SAG12	(1 of 6) PTHR12411:SF297 - CYSTEINE PROTEASE	2	cysteine-type peptidase activity, proteolysis	NA	Cathepsin propeptide inhibitor domain (I29), Peptidase C1A, Peptidase C1A, papain C-terminal	-5.72202	4.59776e-37	4.95247e-33	-9.06861	1.77936e-23	8.46297e-20		1705	642	15	19	3	0
Medtr5g098060	AT2G04780	FASCICLIN-like arabinoogalactan 7	FLA7	(1 of 1) PTHR32077:SF3 - FASCICLIN-LIKE ARABINOGALACTAN PROTEIN 7	1	NA	NA	FAS1 domain	NA	NA	NA	1.20053	0.000116427	0.0115847		1130	1147	1963	1932	1571	2679
Medtr5g464480				(1 of 8) PTHR11439//PTHR11439:SF192 - GAG-POL-RELATED RETROTRANSPOSON // SUBFAMILY NOT NAMED	2	NA	NA	Ribonuclease H-like domain, NA	NA	NA	NA	-2.22696	0.000555654	0.0312388		620	73	95	173	53	35
Medtr6g004220	AT1G66760	MATE efflux family protein	0	(1 of 6) PTHR11206:SF87 - MATE EFFLUX FAMILY PROTEIN-RELATED	1	antiporter activity, drug transmembrane transport, drug transmembrane transporter activity, membrane, transmembrane transport	NA	Multi antimicrobial extrusion protein, NA	NA	NA	NA	1.94208	0.000269908	0.0196892		50	35	67	103	112	132
Medtr4g080700	AT5G45890	senescence-associated gene 12	SAG12	(1 of 5) K16292 - KDEL-tailed cysteine endopeptidase [EC:3.4.22.-] (CEP, CYSEP)	2	cysteine-type peptidase activity, proteolysis	NA	Cathepsin propeptide inhibitor domain (I29), Peptidase C1A, Peptidase C1A, papain C-terminal	-2.83203	1.1013e-06	0.000361669	-3.5871	3.3354e-09	2.33292e-06		327	201	31	29	21	10
Medtr4g093820	AT2G14095	hypothetical protein	0	(1 of 1) PTHR33735:SF4 - EXPRESSED PROTEIN	2	NA	NA	Peptidase M16 domain	-2.4529	0.000104103	0.0161651	-2.9851	4.14851e-06	0.000920799		192	188	30	30	9	31
Medtr4g097380	AT5G65890	ACT domain repeat 1	ACR1	(1 of 2) PTHR31096:SF7 - ACR1	2	NA	NA	ACT domain	-3.41208	2.02663e-05	0.00464464	-3.01202	0.000136128	0.0125964		141	101	8	11	5	19
Medtr6g007980	AT5G14930	senescence-associated gene 101	SAG101	(1 of 8) PTHR21493:SF148 - SENESCENCE-ASSOCIATED CARBOXYLESTERASE 101	2	NA	methyl indole-3-acetate interconversion	Alpha/Beta hydrolase fold, Fungal lipase-like domain	NA	NA	NA	-2.40698	1.03816e-08	6.02156e-06		1081	290	211	237	65	111
Medtr6g008140				(1 of 16) PF05729//PF13676 - NACHT domain (NACHT) // TIR domain (TIR_2)	2	protein binding, signal transduction	NA	AAA+ ATPase domain, P-loop containing nucleoside triphosphate hydrolase, Toll/interleukin-1 receptor homology (TIR) domain, NA	NA	NA	NA	-1.99389	0.000427912	0.0264316		295	101	64	84	21	50
Medtr6g011310				(1 of 2) PTHR24093:SF264 - ATPASE 4, PLASMA MEMBRANE-TYPE	1	ATPase activity, ATP biosynthetic process, integral component of membrane, metal ion binding, nucleotide binding	NA	Cation-transporting P-type ATPase, N-terminal, HAD-like domain, P-type ATPase, P-type ATPase, A domain, P-type ATPase, subfamily IIIA, P-type ATPase, transmembrane domain, NA	NA	NA	NA	0.757403	0.000986783	0.0432965		3748	2171	3517	4012	2966	4483
Medtr4g107930	AT5G45890	senescence-associated gene 12	SAG12	(1 of 1) PTHR12411//PTHR12411:SF370 - CYSTEINE PROTEASE FAMILY C1-RELATED // SUBFAMILY NOT NAMED	2	cysteine-type peptidase activity, proteolysis	NA	Cathepsin propeptide inhibitor domain (I29), Peptidase C1A, Peptidase C1A, papain C-terminal	-6.08279	1.09804e-33	7.88503e-30	-7.77002	2.21085e-28	1.75254e-24		1222	637	8	14	6	0
Medtr6g012690	AT3G01140	myb domain protein 106	MYB106	(1 of 2) PTHR10641//PTHR10641:SF546 - MYB-LIKE DNA-BINDING PROTEIN MYB // SUBFAMILY NOT NAMED	2	DNA binding	NA	Homeodomain-like, Myb domain, SANT/Myb domain	NA	NA	NA	-2.9063	0.000967572	0.0426108		81	59	18	45	7	7
Medtr6g012730				(1 of 2) 2.5.1.48 - Cystathionine gamma-synthase / O-succinylhomoserine synthetase	2	pyridoxal phosphate binding	NA	Cys/Met metabolism, pyridoxal phosphate-dependent enzyme, Pyridoxal phosphate-dependent transferase, Pyridoxal phosphate-dependent transferase, major region, subdomain 2, NA	NA	NA	NA	-5.88085	9.73226e-06	0.00180815		145	39	22	17	2	0
Medtr4g109140				(1 of 26) PF04398 - Protein of unknown function, DUF538 (DUF538)	2	NA	NA	Protein of unknown function DUF538	-4.04017	1.46262e-07	6.56444e-05	-4.13161	1.11211e-07	4.55985e-05		322	179	7	18	17	2
Medtr6g015285	AT1G13220	nuclear matrix constituent protein-related	LINC2	(1 of 5) PTHR31908:SF4 - F3F19.25 PROTEIN-RELATED	2	NA	NA	NA	NA	NA	NA	-1.93392	0.000440092	0.0268341		753	111	126	171	56	89
Medtr6g015630	AT2G16370	thymidylate synthase 1	THY-1	(1 of 3) 2.1.1.45 - Thymidylate synthase	2	dihydrofolate reductase activity, dTMP biosynthetic process, glycine biosynthetic process, nucleotide biosynthetic process, oxidation-reduction process, thymidylate synthase activity	folate transformations II, pyrimidine deoxyribonucleosides salvage, pyrimidine deoxyribonucleotides biosynthesis from CTP, pyrimidine deoxyribonucleotides <i>de novo</i> biosynthesis I, superpathway of pyrimidine deoxyribonucleoside salvage, superpathway of pyrimidine deoxyribonucleotides <i>de novo</i> biosynthesis, superpathway of tetrahydrofolate biosynthesis, tetrahydrofolate biosynthesis	Dihydrofolate reductase, Dihydrofolate reductase domain, Dihydrofolate reductase-like domain, Thymidylate synthase, Thymidylate synthase/dCMP hydroxymethylase domain	NA	NA	NA	-2.4748	5.98063e-05	0.007147		1058	130	171	101	34	107
Medtr6g016420				(1 of 63) PTHR23155//PTHR23155:SF414 - LEUCINE-RICH REPEAT-CONTAINING PROTEIN // SUBFAMILY NOT NAMED	2	NA	NA	NB-ARC, P-loop containing nucleoside triphosphate hydrolase, NA	NA	NA	NA	-2.16526	0.000567336	0.0313143		406	94	48	67	17	61
Medtr6g016665	AT5G38530	tryptophan synthase beta type 2	TSBtype2	(1 of 1) K06001 - tryptophan synthase beta chain (trpB)	1	pyridoxal phosphate binding, tryptophan biosynthetic process, tryptophan synthase activity	DIBOA-glucoside biosynthesis, L-tryptophan biosynthesis, superpathway of benzoxazinoid glucosides biosynthesis	Tryptophan synthase beta chain/beta chain-like, Tryptophan synthase, beta chain-like, Tryptophan synthase beta subunit-like PLP-dependent enzyme, NA	NA	NA	NA	0.987982	0.000177768	0.0150982		919	551	898	1116	986	1153
Medtr6g016880	AT5G15900	TRICHOME BIREFRINGENCE-LIKE 19	TBL19	(1 of 62) PF13839//PF14416 - GDSL/SGNH-like Acyl-Esterase family found in Pmr5 and Cas1p (PC-Esterase) // PMR5 N terminal Domain (PMR5N)	1	NA	NA	Aspartate/ornithine carbamoyltransferase, PC-Esterase, PMR5 N-terminal domain, Trichome birefringence-like family	NA	NA	NA	2.76446	0.00100371	0.0438772		17	6	28	50	64	40
Medtr6g017235				NA	2	NA	NA	Phosphoribosyltransferase-like	NA	NA	NA	-2.33349	1.1313e-05	0.0020695		369	126	64	114	28	40
Medtr6g021615				NA	1	NA	NA	NA	NA	NA	NA	0.983918	2.8793e-05	0.00410015		37419	27647	42953	52408	42257	55926
Medtr6g021800	AT1G07920	GTP binding Elongation factor Tu family protein	0	(1 of 20) K03231 - elongation factor 1-alpha (EEF1A)	1	GTPase activity, GTP binding	NA	P-loop containing nucleoside triphosphate hydrolase, Transcription factor, GTP-binding domain, Translation elongation factor EF1A, eukaryotic/archaeal, Translation elongation factor EF1A/initiation factor IF2gamma, C-terminal, Translation elongation factor EFTu/EF1A, C-terminal, Translation elongation factor EFTu/EF1A, domain 2, Translation protein, beta-barrel domain	NA	NA	NA	0.787113	0.000466159	0.0280324		22258	11776	21947	23259	19343	23064
Medtr6g023340				(1 of 7) PTHR11177//PTHR11177:SF170 - CHITINASE // SUBFAMILY NOT NAMED	2	NA	chitin degradation II	Glycoside hydrolase, catalytic domain, Glycoside hydrolase family 18, catalytic domain, Glycoside hydrolase superfamily	NA	NA	NA	-2.27691	2.05415e-06	0.00053089		326	559	272	292	63	94
Medtr6g025330				(1 of 603) PF07127 - Late nodulin protein (Nodulin_late)	1	NA	NA	Late nodulin	1.212	0.000385902	0.0403568	1.30033	0.000140111	0.0128648		1733	1580	4094	2344	2644	3807
Medtr6g025460				(1 of 603) PF07127 - Late nodulin protein (Nodulin_late)	1	NA	NA	Late nodulin	NA	NA	NA	1.27148	0.000672383	0.0341088		2549	3709	6897	4815	5573	7029
Medtr6g027570	AT5G17850	Sodium/calcium exchanger family protein	0	(1 of 2) PTHR12266:SF8 - CATION/CALCIUM EXCHANGER 2	2	NA	NA	Sodium/calcium exchanger membrane region, NA	NA	NA	NA	-7.26723	6.65311e-05	0.00771793		50	28	21	13	0	0
Medtr4g113200				(1 of 8) PTHR22891//PTHR22891:SF25 - EUKARYOTIC TRANSLATION INITIATION FACTOR 2C // SUBFAMILY NOT NAMED	2	protein binding	NA	Argonaute, linker 1 domain, PAZ domain, Piwi domain, Ribonuclease H-like domain	-3.97439	1.00148e-09	7.43964e-07	-2.62266	1.81112e-05	0.00287136		300	170	12	12	35	18
Medtr6g033980				NA	1	NA	NA	NA	1.95397	2.97667e-05	0.006166	NA	NA	NA		80	74	287	216	86	108
Medtr6g034090				NA	1	NA	NA	NA	1.01795	0.000106101	0.0161651	1.11018	2.36887e-05	0.00352089		2098	1565	2568	3692	2367	3753
Medtr6g038200	AT1G05675	UDP-Glycosyltransferase superfamily protein	0	(1 of 4) PTHR11926:SF396 - UDP-GLYCOSYLTRANSFERASE 75B2	2	metabolic process, transferase activity, transferring hexosyl groups	NA	UDP-glucuronosyl/UDP-glucosyltransferase, NA	NA	NA	NA	-7.29462	0.000925143	0.0415629		8	53	0	9	0	0
Medtr6g043700				(1 of 2) PF08787 - Alginate lyase (Alginate_lyase2)	2	NA	NA	Alginate lyase 2, Concanavalin A-like lectin/glucanase domain	NA	NA	NA	-5.25855	0.000309601	0.021403		65	39	5	15	1	1
Medtr6g059730				(1 of 22) PTHR33107:SF1 - DR4 PROTEIN-RELATED	1	endopeptidase inhibitor activity	NA	Kunitz inhibitor ST1-like, Proteinase inhibitor I3, Kunitz legume	NA	NA	NA	1.57324	4.07491e-05	0.00538363		402	366	554	437	1000	711
Medtr6g066190				(1 of 22) PTHR33107:SF1 - DR4 PROTEIN-RELATED	1	endopeptidase inhibitor activity	NA	Kunitz inhibitor ST1-like, Proteinase inhibitor I3, Kunitz legume, NA	NA	NA	NA	1.68197	0.00107298	0.0456466		153	97	217	157	387	166
Medtr6g068970				(1 of 24) PF00069//PF00560//PF08263 - Protein kinase domain (Pkinase) // Leucine Rich Repeat (LRR_1) // Leucine rich repeat N-terminal domain (LRRNT_2)	2	NA	NA	Leucine-rich repeat, Leucine-rich repeat-containing N-terminal, plant-type, Leucine-rich repeat, typical subtype, Protein kinase domain, Protein kinase-like domain	NA	NA	NA	-1.31077	0.00123609	0.0490742		678	220	209	200	100	150
Medtr6g069685	AT1G18270	ketose-bisphosphate aldolase class-II family protein	0	(1 of 2) 1.1.1.31 - 3-hydroxyisobutyrate dehydrogenase	2	NAD binding, oxidation-reduction process, phosphogluconate dehydrogenase (decarboxylating) activity	L-valine degradation I	3-hydroxyisobutyrate dehydrogenase, NAD-binding domain, 3-hydroxyisobutyrate dehydrogenase-related, 6-phosphogluconate dehydrogenase C-terminal domain-like, 6-phosphogluconate dehydrogenase, domain 2, 6-phosphogluconate dehydrogenase, NADP-binding, Putative sugar-binding, N-terminal domain, NA	NA	NA	NA	-2.64882	1.47762e-05	0.00245923		286	98	44	37	19	23
Medtr6g071790				(1 of 16) PF05729//PF13676 - NACHT domain (NACHT) // TIR domain (TIR_2)	2	protein binding, signal transduction	NA	P-loop containing nucleoside triphosphate hydrolase, Toll/interleukin-1 receptor homology (TIR) domain	NA	NA	NA	-2.51607	0.000821497	0.0389941		364	59	41	29	31	13
Medtr6g072460				(1 of 139) PTHR11017//PTHR11017:SF171 - LEUCINE-RICH REPEAT-CONTAINING PROTEIN // SUBFAMILY NOT NAMED	2	protein binding, signal transduction	NA	NB-ARC, P-loop containing nucleoside triphosphate hydrolase, Toll/interleukin-1 receptor homology (TIR) domain, NA	NA	NA	NA	-1.59697	0.000524197	0.0299625		405	189	74	141	66	73
Medtr6g074620				(1 of 139) PTHR11017//PTHR11017:SF171 - LEUCINE-RICH REPEAT-CONTAINING PROTEIN // SUBFAMILY NOT NAMED	2	protein binding, signal transduction	NA	NB-ARC, P-loop containing nucleoside triphosphate hydrolase, Toll/interleukin-1 receptor homology (TIR) domain	NA	NA	NA	-7.41366	0.00012335	0.0118308		85	14	10	4	0	0
Medtr6g074875				(1 of 139) PTHR11017//PTHR11017:SF171 - LEUCINE-RICH REPEAT-CONTAINING PROTEIN // SUBFAMILY NOT NAMED	2	protein binding, signal transduction	NA	NB-ARC, P-loop containing nucleoside triphosphate hydrolase, Toll/interleukin-1 receptor homology (TIR) domain, NA	NA	NA	NA	-2.52728	0.000815954	0.0389488		174	79	33	42	22	7
Medtr6g078070	AT1G17860	Kunitz family trypsin and protease inhibitor protein	0	(1 of 49) PF00197 - Trypsin and protease inhibitor (Kunitz_legume)	1	endopeptidase inhibitor activity	NA	Kunitz inhibitor ST1-like, Proteinase inhibitor I3, Kunitz legume	NA	NA	NA	1.27678	0.000137923	0.012713		615	450	517	598	1071	813
Medtr6g078770				(1 of 5) 3.2.1.149 - Beta-primeverosidase	2	NA	tea aroma glycosidic precursor bioactivation	Glycoside hydrolase superfamily	NA	NA	NA	-2.88597	1.27936e-05	0.00225367		223	211	39	62	7	43
Medtr4g123583	AT3G17630	cation/H+ exchanger 19	CHX19	(1 of 5) PTHR32468:SF20 - CATION/H(+) ANTIPORTER 19	2	cation transport, integral component of membrane, solute:proton antiporter activity, transmembrane transport	NA	Cation/H+ exchanger, Rossmann-like alpha/beta/alpha sandwich fold	-1.78545	1.56778e-05	0.00376214	-2.19102	1.38318e-07	5.39235e-05		1758	451	252	210	166	147
Medtr6g084320	AT3G21250	multidrug resistance-associated protein 6	ABCC8	(1 of 12) PTHR24223:SF108 - ABC TRANSPORTER C FAMILY MEMBER 8	2	NA	NA	AAA+ ATPase domain, ABC transporter-like, ABC transporter type 1, transmembrane domain, P-loop containing nucleoside triphosphate hydrolase, NA	NA	NA	NA	-2.51691	0.000346245	0.0231945		124	95	69	61	6	25
Medtr6g084940	AT1G58320	PLAC8 family protein	0	(1 of 3) PTHR15907:SF47 - PROTEIN PLANT CADMIUM RESISTANCE 11-RELATED	2	NA	NA	PLAC8 motif-containing protein, NA	-2.07578	0.000178532	0.0228935	NA	NA	NA		252	183	54	30	49	50
Medtr6g086485	AT3G56500	serine-rich protein-related	0	NA	2	NA	NA	NA	NA	NA	NA	-8.09702	5.16e-06	0.00108593		71	60	2	5	0	0
Medtr6g087150	AT2G20030	RING/U-box superfamily protein	0	(1 of 2) PTHR14155:SF95 - E3 UBIQUITIN-PROTEIN LIGASE ATL42-RELATED	2	protein binding, zinc ion binding	NA	Nucleic acid-binding, OB-fold, Zinc finger, RING-type	NA	NA	NA	-2.37933	0.000236565	0.0180312		347	93	44	92	13	47
Medtr6g088465				(1 of 1) KOG2739 - Leucine-rich acidic nuclear protein	2	protein binding, signal transduction	NA	Leucine-rich repeat, NB-ARC, P-loop containing nucleoside triphosphate hydrolase, Toll/interleukin-1 receptor homology (TIR) domain, NA	-2.64154	0.000419903	0.0432822	NA	NA	NA		119	91	15	13	31	20
Medtr6g088475				(1 of 15) PF10604 - Polyketide cyclase / dehydrase and lipid transport (Polyketide_cyc2)	1	NA	NA	Polyketide cyclase/dehydrase, START-like domain	NA	NA	NA	8.30049	1.8065e-09	1.42673e-06		2	0	2	2	352	28
Medtr5g015810				(1 of 1) PTHR23091//PTHR23091:SF222 - N-TERMINAL ACETYLTRANSFERASE // SUBFAMILY NOT NAMED	2	N-acetyltransferase activity	NA	Acyl-CoA N-acyltransferase, GNAT domain, NA	-4.34488	2.99984e-17	5.38547e-14	-4.7095	2.29052e-19	6.80885e-16		2231	492	46	50	12	61
Medtr6g090130				(1 of 8) K00850 - 6-phosphofructokinase 1 (pfkA, PFK)	1	6-phosphofructokinase activity, glycolytic process	glycolysis III (from glucose), glycolysis IV (plant cytosol), homolactic fermentation, superpathway of cytosolic glycolysis (plants), pyruvate dehydrogenase and TCA cycle	ATP-dependent 6-phosphofructokinase, Phosphofructokinase domain, Pyrophosphate-dependent phosphofructokinase TP0108-type	0.93014	0.000295967	0.033558	0.879573	0.00062316	0.0328589		3884	3088	4749	6550	4164	5754
Medtr6g090500				(1 of 3) K03016 - DNA-directed RNA polymerases I, II, and III subunit RPABC3 (RPB8, POLR2H)	1	NA	NA	Nucleic acid-binding, OB-fold, RNA polymerase, Rpb8, NA	NA	NA	NA	1.6418	0.00122387	0.0490243		60	77	142	122	147	202
Medtr6g461840				(1 of 603) PF07127 - Late nodulin protein (Nodulin_late)	1	NA	NA	Late nodulin	1.22895	6.81574e-05	0.0115615	1.44144	2.9918e-06	0.00071148		3511	3149	5390	8165	4658	10042
Medtr6g462060				(1 of 603) PF07127 - Late nodulin protein (Nodulin_late)	1	NA	NA	Late nodulin	NA	NA	NA	0.999575	4.54053e-05	0.00575115		12367	8132	13612	16113	11132	20379
Medtr5g029840				(1 of 1) PTHR10641:SF579 - MYB DOMAIN PROTEIN 9	2	DNA binding	NA	Homeodomain-like, Myb domain, SANT/Myb domain	-3.10368	0.000176794	0.0228064	-2.79203	0.000671165	0.0341088		122	86	10	10	5	19
Medtr6g471740				NA	2	NA	NA	NA	NA	NA	NA	-7.24257	0.000264188	0.0193909		78	11	3	10	0	0
Medtr5g034840	AT1G60060	Serine/threonine-protein kinase WNK (With No Lysine)-related	0	(1 of 1) PTHR13902//PTHR13902:SF23 - SERINE/THREONINE-PROTEIN KINASE WNK WITH NO LYSINE -RELATED // SUBFAMILY NOT NAMED	2	NA	NA	Transcription factor MYC/MYB N-terminal	-1.81092	1.35298e-05	0.00342908	-2.00703	1.63134e-06	0.000435897		976	330	120	162	69	163
Medtr7g008883				NA	1	NA	NA	NA	1.36138	2.30592e-05	0.00517464	1.31186	4.60793e-05	0.00579794		397	278	739	686	440	863
Medtr7g008985				(1 of 603) PF07127 - Late nodulin protein (Nodulin_late)	1	NA	NA	Late nodulin	NA	NA	NA	0.934609	0.000608165	0.0326473		3500	2538	3671	5143	3066	5968
Medtr7g011010	AT3G29000	Calcium-binding EF-hand family protein	0	(1 of 6) PTHR10891:SF574 - CALCIUM-BINDING PROTEIN CML30-RELATED	2	calcium ion binding	NA	EF-hand domain, EF-hand domain pair	NA	NA	NA	-2.10288	4.32474e-06	0.000943547		373	276	78	128	40	78
Medtr7g011990				(1 of 18) 2.1.1.154 - Isoliquiritigenin 2'-O-methyltransferase / CHMT	2	methyltransferase activity, O-methyltransferase activity	echinatin biosynthesis, isoflavonoid biosynthesis I	O-methyltransferase COMT-type, O-methyltransferase, family 2, Plant methyltransferase dimerisation, S-adenosyl-L-methionine-dependent methyltransferase	NA	NA	NA	-1.07486	0.000226823	0.0175703		1129	588	492	575	268	320
Medtr6g006375				NA	2	NA	NA	Cytochrome b/b6-like domain	-2.07025	0.000289636	0.0334269	-1.95063	0.000639999	0.033231		1675	160	111	187	106	192
Medtr7g015130	AT3G29760	Haloacid dehalogenase-like hydrolase (HAD) superfamily protein	0	(1 of 5) PTHR12210//PTHR12210:SF58 - NUCLEAR LIM INTERACTOR-INTERACTING FACTOR-RELATED // SUBFAMILY NOT NAMED	2	NA	NA	FCP1 homology domain, HAD-like domain	NA	NA	NA	-2.44139	1.07965e-06	0.000309339		319	152	77	91	28	34
Medtr7g016440				(1 of 603) PF07127 - Late nodulin protein (Nodulin_late)	1	NA	NA	Cyclophilin-like domain, Late nodulin	NA	NA	NA	1.06288	0.000797455	0.0386238		5543	5785	8002	9500	6271	13362
Medtr6g007770	AT3G01420	Peroxidase superfamily protein	DOX1	(1 of 3) PTHR11903//PTHR11903:SF14 - PROSTAGLANDIN G/H SYNTHASE // SUBFAMILY NOT NAMED	2	NA	NA	Haem peroxidase, Haem peroxidase, animal, NA	-4.43923	1.18845e-05	0.00308468	-9.31271	5.41454e-08	2.50698e-05		42	209	5	7	0	0
Medtr7g028050	AT3G01990	ACT domain repeat 6	ACR6	(1 of 1) PTHR31096:SF22 - ACR6	2	NA	NA	ACT domain	NA	NA	NA	-1.13475	0.00101811	0.0442625		613	407	184	223	159	187
Medtr6g007787	AT3G48050	protein SUO	SUO	(1 of 1) PTHR15141//PTHR15141:SF51 - TRANSCRIPTION ELONGATION FACTOR B POLYPEPTIDE 3 // SUBFAMILY NOT NAMED	2	chromatin binding	NA	Bromo adjacent homology (BAH) domain, Transcription elongation factor, TFIIS/CRSP70, N-terminal, sub-type, Transcription factor IIS, N-terminal, NA	-1.76361	0.000153104	0.0204864	-2.11776	5.68356e-06	0.00117531		4840	614	555	537	331	456
Medtr6g011860				(1 of 97) PF02365 - No apical meristem (NAM) protein (NAM)	2	DNA binding, regulation of transcription, DNA-templated	NA	Immunoglobulin-like fold, NAC domain	-3.83422	1.81538e-13	1.95543e-10	-2.72529	4.84871e-08	2.31958e-05		693	201	25	21	37	55
Medtr7g033475				(1 of 13) PTHR27000:SF136 - POLYGALACTURONASE INHIBITOR 1-RELATED	1	NA	NA	Leucine-rich repeat, Leucine-rich repeat-containing N-terminal, plant-type, NA	NA	NA	NA	1.7757	0.000257773	0.0191129		68	111	226	234	194	330
Medtr6g079630				(1 of 2) PTHR11177//PTHR11177:SF186 - CHITINASE // SUBFAMILY NOT NAMED	2	NA	chitin degradation II	2S globulin, Glycoside hydrolase, catalytic domain, Glycoside hydrolase family 18, catalytic domain, Glycoside hydrolase superfamily	-4.85822	3.98617e-08	1.95168e-05	-9.36217	8.20968e-09	4.88086e-06		255	96	7	2	0	0
Medtr7g034210				(1 of 603) PF07127 - Late nodulin protein (Nodulin_late)	1	NA	NA	Late nodulin	NA	NA	NA	1.24216	0.0004057	0.0256594		39341	56516	59830	72059	68456	125917
Medtr7g050950	AT1G11580	methylesterase PCR A	PMEPCRA	(1 of 3) PTHR31707:SF32 - PECTINESTERASE-RELATED PROTEIN-RELATED	1	enzyme inhibitor activity	homogalacturonan degradation	Pectinesterase, catalytic, Pectinesterase inhibitor domain, Pectin lyase fold, Pectin lyase fold/virulence factor	NA	NA	NA	2.52974	7.26796e-05	0.0081528		44	30	67	47	208	89
Medtr7g057340				(1 of 17) 4.2.3.22 - Germacradienol synthase / Germacradienol/germacrene-D synthase	1	lyase activity, magnesium ion binding, terpene synthase activity	germacrene biosynthesis	Isoprenoid synthase domain, Terpene synthase, metal-binding domain	NA	NA	NA	7.86873	0.000607128	0.0326473		0	0	1	1	56	0
Medtr6g088805	AT4G29140	MATE efflux family protein	ADS1	(1 of 2) PTHR11206:SF76 - MATE EFFLUX FAMILY PROTEIN	2	antiporter activity, drug transmembrane transport, drug transmembrane transporter activity, membrane, transmembrane transport	NA	Multi antimicrobial extrusion protein, NA	-1.79368	8.23329e-07	0.000281539	-1.62967	7.47426e-06	0.00145546		1073	491	204	143	146	218
Medtr6g471160				(1 of 16) PF05729//PF13676 - NACHT domain (NACHT) // TIR domain (TIR_2)	2	protein binding, signal transduction	NA	P-loop containing nucleoside triphosphate hydrolase, Toll/interleukin-1 receptor homology (TIR) domain, NA	-1.63282	2.42943e-05	0.00528659	-1.60203	3.60985e-05	0.0048577		539	366	125	114	105	117
Medtr7g063470				(1 of 1) PTHR13902//PTHR13902:SF5 - SERINE/THREONINE-PROTEIN KINASE WNK WITH NO LYSINE -RELATED // SUBFAMILY NOT NAMED	2	NA	NA	Myc-type, basic helix-loop-helix (bHLH) domain, Transcription factor MYC/MYB N-terminal, NA	-1.37743	0.000127145	0.0182581	-1.6141	7.52792e-06	0.00145546		2557	719	364	576	273	459
Medtr7g065160	AT3G53980	Bifunctional inhibitor/lipid-transfer protein/seed storage 2S albumin superfamily protein	0	(1 of 68) PF14368 - Probable lipid transfer (LTP_2)	1	NA	NA	Bifunctional inhibitor/plant lipid transfer protein/seed storage helical domain	1.33431	0.000133099	0.018499	1.36686	9.10331e-05	0.00966455		1102	1412	2165	3633	2322	3003
Medtr7g065210	AT3G53980	Bifunctional inhibitor/lipid-transfer protein/seed storage 2S albumin superfamily protein	0	(1 of 68) PF14368 - Probable lipid transfer (LTP_2)	1	NA	NA	Bifunctional inhibitor/plant lipid transfer protein/seed storage helical domain	1.83344	1.37179e-05	0.00343634	NA	NA	NA		471	428	663	2194	377	679
Medtr7g069950	AT2G17360	Ribosomal protein S4 (RPS4A) family protein	0	(1 of 1) PF00900//PF01479//PF08071//PF16121 - Ribosomal family S4e (Ribosomal_S4e) // S4 domain (S4) // RS4NT (NUC023) domain (RS4NT) // 40S ribosomal protein S4 C-terminus (40S_S4_C)	1	RNA binding	NA	Ribosomal protein L2 domain 2, Ribosomal protein S4e, Ribosomal protein S4e, central region, Ribosomal protein S4e, N-terminal, RNA-binding S4 domain	NA	NA	NA	1.35264	0.000115223	0.0115616		215	136	301	340	246	436
Medtr7g070560				(1 of 603) PF07127 - Late nodulin protein (Nodulin_late)	1	NA	NA	Late nodulin	NA	NA	NA	1.13054	3.61555e-05	0.0048577		2232	1930	3130	3112	2930	4220
Medtr7g071120				(1 of 4) K13424 - WRKY transcription factor 33 (WRKY33)	2	regulation of transcription, DNA-templated, sequence-specific DNA binding, transcription factor activity, sequence-specific DNA binding	NA	WRKY domain	NA	NA	NA	-1.52165	0.000828651	0.0391573		369	186	94	107	73	63
Medtr7g071440	AT2G38440	SCAR homolog 2	SCAR2	(1 of 2) PTHR12902:SF12 - PROTEIN SCAR2-RELATED	2	actin binding, actin cytoskeleton organization, cytoskeleton	NA	SCAR/WAVE family, WH2 domain	NA	NA	NA	-1.28463	0.000926317	0.0415629		512	344	127	221	121	141
Medtr7g072590	AT3G51640	stress response NST1-like protein	0	NA	2	NA	NA	NA	NA	NA	NA	-1.84779	0.000606044	0.0326473		402	96	100	156	35	58
Medtr7g073370	AT5G43180	transmembrane protein, putative (Protein of unknown function, DUF599)	0	(1 of 12) PF04654 - Protein of unknown function, DUF599 (DUF599)	1	NA	NA	Protein of unknown function DUF599	NA	NA	NA	1.07697	0.000441198	0.0268341		768	709	1075	1265	912	1587
Medtr7g074570	AT1G09780	Phosphoglycerate mutase, 2,3-bisphosphoglycerate-independent	iPGAM1	(1 of 1) 5.4.2.11//5.4.2.12 - Phosphoglycerate mutase (2,3-diphosphoglycerate-dependent) / Phosphoglyceromutase // Phosphoglycerate mutase (2,3-diphosphoglycerate-independent) / Phosphoglyceromutase	1	cytoplasm, glucose catabolic process, manganese ion binding, phosphoglycerate mutase activity	gluconeogenesis I, gluconeogenesis III, glycolysis III (from glucose), glycolysis IV (plant cytosol), homolactic fermentation, Rubisco shunt, superpathway of cytosolic glycolysis (plants), pyruvate dehydrogenase and TCA cycle	Alkaline phosphatase-like, alpha/beta/alpha, Alkaline-phosphatase-like, core domain, BPG-independent PGAM, N-terminal, Metalloenzyme, Phosphoglycerate mutase, 2,3-bisphosphoglycerate-independent	NA	NA	NA	0.739367	0.00112266	0.0466748		12578	8093	12488	14552	10277	15837
Medtr7g076530	AT3G53890	Ribosomal protein S21e	0	(1 of 2) K02971 - small subunit ribosomal protein S21e (RP-S21e, RPS21)	1	intracellular, ribosome, structural constituent of ribosome, translation	NA	Ribosomal protein S21e	1.13312	3.30733e-05	0.00672168	0.903231	0.00095862	0.0424944		714	473	1015	1123	763	887
Medtr7g076670	AT2G45790	phosphomannomutase	PMM	(1 of 1) K17497 - phosphomannomutase (PMM)	1	cytoplasm, GDP-mannose biosynthetic process, phosphomannomutase activity	GDP-mannose biosynthesis, L-ascorbate biosynthesis I (L-galactose pathway)	Eukaryotic phosphomannomutase, HAD-like domain, HAD-superfamily hydrolase, subfamily IIB, NA	1.09963	0.000168697	0.021893	1.06144	0.000285657	0.0205233		672	459	1077	901	725	1068
Medtr7g076900				(1 of 2) PTHR10024//PTHR10024:SF219 - SYNAPTOTAGMIN // SUBFAMILY NOT NAMED	2	protein binding	NA	C2 domain, Phosphoribosyltransferase C-terminal	NA	NA	NA	-1.56393	0.000306769	0.0213434		438	245	139	173	94	69
Medtr7g076920				NA	2	NA	NA	RlpA-like double-psi beta-barrel domain	NA	NA	NA	-9.31671	0.000578991	0.0317258		237	99	4	0	0	0
Medtr7g077110				NA	2	NA	NA	RlpA-like double-psi beta-barrel domain	NA	NA	NA	-8.18674	1.07507e-05	0.00198187		91	55	0	10	0	0
Medtr7g079180	AT1G01470	Late embryogenesis abundant protein	LEA14	(1 of 72) PF03168 - Late embryogenesis abundant protein (LEA_2)	1	response to desiccation	NA	Immunoglobulin-like fold, Late embryogenesis abundant protein, LEA-14, Water stress and hypersensitive response domain	NA	NA	NA	1.21096	0.000517297	0.0299625		664	763	1148	1173	1346	1261
Medtr7g079320				(1 of 6) PF00069//PF01476 - Protein kinase domain (Pkinase) // LysM domain (LysM)	2	NA	NA	LysM domain, Protein kinase domain, Protein kinase-like domain, Tyrosine-protein kinase, catalytic domain	NA	NA	NA	-2.72837	0.00081184	0.0389241		133	42	27	42	8	10
Medtr7g082120				NA	2	NA	NA	NA	NA	NA	NA	-2.76067	7.96815e-05	0.00869223		331	63	25	49	15	23
Medtr7g082640				(1 of 68) PF14368 - Probable lipid transfer (LTP_2)	1	NA	NA	Bifunctional inhibitor/plant lipid transfer protein/seed storage helical domain	2.20647	2.18528e-09	1.47117e-06	NA	NA	NA		350	113	579	1056	260	379
Medtr7g083410	AT3G02040	senescence-related gene 3	SRG3	(1 of 1) PTHR22958 - RELATED TO MULTIFUNCTIONAL CYCLIN-DEPENDENT KINASE-RELATED	1	lipid metabolic process, phosphoric diester hydrolase activity	phospholipid remodeling (phosphatidylethanolamine, yeast)	Glycerophosphodiester phosphodiesterase domain, PLC-like phosphodiesterase, TIM beta/alpha-barrel domain	NA	NA	NA	1.53331	5.35295e-06	0.00111665		288	232	381	551	558	580
Medtr7g085640	AT3G03920	H/ACA ribonucleoprotein complex, subunit Gar1/Naf1 protein	0	(1 of 1) K11128 - H/ACA ribonucleoprotein complex subunit 1 (GAR1, NOLA1)	1	box H/ACA snoRNP complex, pseudouridine synthesis, ribosome biogenesis	NA	H/ACA ribonucleoprotein complex, subunit Gar1, H/ACA ribonucleoprotein complex, subunit Gar1/Naf1, Translation protein, beta-barrel domain	NA	NA	NA	1.1099	0.000308158	0.0213653		1041	1013	1340	1550	1685	1765
Medtr7g085790	AT3G03870	transmembrane protein	0	(1 of 2) PTHR33646:SF2 - F20H23.8 PROTEIN-RELATED	2	NA	NA	NA	-1.12613	5.38635e-05	0.00966985	NA	NA	NA		1401	896	380	485	449	573
Medtr7g088530	AT5G45790	Ubiquitin carboxyl-terminal hydrolase family protein	0	(1 of 1) PTHR31476:SF12 - UBIQUITIN CARBOXYL-TERMINAL HYDROLASE FAMILY PROTEIN	2	NA	NA	Plant organelle RNA recognition domain	NA	NA	NA	-7.56855	0.00011062	0.0111469		101	12	2	25	0	0
Medtr7g088790				(1 of 3) PTHR11654//PTHR11654:SF92 - OLIGOPEPTIDE TRANSPORTER-RELATED // SUBFAMILY NOT NAMED	2	membrane, transport, transporter activity	NA	Major facilitator superfamily domain, Proton-dependent oligopeptide transporter family	-1.11813	8.5927e-05	0.0139182	-0.987264	0.000526652	0.0299625		1579	958	424	529	454	480
Medtr7g088825				(1 of 3) PTHR11654//PTHR11654:SF92 - OLIGOPEPTIDE TRANSPORTER-RELATED // SUBFAMILY NOT NAMED	2	membrane, transport, transporter activity	NA	Major facilitator superfamily domain, Proton-dependent oligopeptide transporter family, NA	-1.06527	0.000504352	0.0493875	-1.19496	0.000101075	0.0104055		1218	577	291	387	256	302
Medtr7g090590	AT3G10185	Gibberellin-regulated family protein	0	(1 of 3) PTHR23201//PTHR23201:SF8 - EXTENSIN, PROLINE-RICH PROTEIN // SUBFAMILY NOT NAMED	1	NA	NA	Gibberellin regulated protein	NA	NA	NA	1.31589	1.26844e-05	0.0022511		887	813	1355	1369	1252	2135
Medtr7g092340				NA	1	ATP synthesis coupled proton transport, hydrogen ion transmembrane transporter activity	NA	ATPase, F0 complex, subunit A	1.43047	0.000121883	0.0176889	1.26683	0.000672681	0.0341088		588	585	1723	956	996	1235
Medtr7g092350				(1 of 2) PTHR34672:SF2 - ARABINOGALACTAN PEPTIDE 23-RELATED	1	NA	NA	NA	NA	NA	NA	1.99925	0.00057869	0.0317258		44	37	101	62	127	116
Medtr7g092730				(1 of 13) PTHR27000:SF136 - POLYGALACTURONASE INHIBITOR 1-RELATED	1	NA	NA	Leucine-rich repeat, Leucine-rich repeat-containing N-terminal, plant-type	NA	NA	NA	2.03866	0.000217593	0.0171913		159	50	136	119	386	155
Medtr7g093870				(1 of 5) PTHR21495:SF71 - DIRIGENT PROTEIN 1-RELATED	2	NA	NA	Plant disease resistance response protein	NA	NA	NA	-1.50382	6.22918e-05	0.00733347		1324	473	264	543	202	232
Medtr7g093910				(1 of 24) K11251 - histone H2A (H2A)	1	DNA binding, protein heterodimerization activity	NA	Histone-fold, Histone H2A, Histone H2A/H2B/H3	NA	NA	NA	1.18774	0.000280824	0.0202372		742	699	1267	955	1138	1441
Medtr7g095410	AT1G03080	kinase interacting (KIP1-like) family protein	NET1D	(1 of 2) PTHR32258:SF0 - CENTROMERE PROTEIN-RELATED	1	DNA binding	NA	Homeodomain-like, KIP1-like, NA	NA	NA	NA	1.45752	8.06277e-05	0.00875529		291	135	156	199	428	387
Medtr7g095710	AT3G63380	ATPase E1-E2 type family protein / haloacid dehalogenase-like hydrolase family protein	0	(1 of 19) K01537 - Ca2+-transporting ATPase (E3.6.3.8)	2	metal ion binding, nucleotide binding	NA	Cation-transporting P-type ATPase, C-terminal, Cation-transporting P-type ATPase, N-terminal, HAD-like domain, P-type ATPase, P-type ATPase, A domain, P-type ATPase, cytoplasmic domain N, P-type ATPase, subfamily IIB, P-type ATPase, transmembrane domain, NA	-1.16829	0.000373799	0.0396687	-1.70984	2.12929e-07	7.91198e-05		3733	1109	822	762	408	601
Medtr7g096890	AT2G31200	actin depolymerizing factor 6	ADF6	(1 of 1) PTHR11913//PTHR11913:SF21 - COFILIN-RELATED // SUBFAMILY NOT NAMED	1	actin binding, actin cytoskeleton, actin filament depolymerization, intracellular	NA	Actin-depolymerising factor homology domain, ADF/Cofilin/Destrin, ADF-H/Gelsolin-like domain, NA	1.03095	0.000105498	0.0161651	NA	NA	NA		1361	1000	1850	2181	1139	1918
Medtr7g099680	AT3G12580	heat shock protein 70	HSP70	(1 of 7) PTHR19375:SF232 - MEDIATOR OF RNA POLYMERASE II TRANSCRIPTION SUBUNIT 37E-RELATED	1	NA	NA	Heat shock protein 70 family, Heat shock protein 70kD, C-terminal domain, Heat shock protein 70kD, peptide-binding domain	NA	NA	NA	0.749048	0.00105576	0.0450473		12748	7987	11610	12520	11841	13892
Medtr7g100860	AT5G03120	transmembrane protein	0	NA	1	NA	NA	NA	NA	NA	NA	1.54053	0.00116231	0.0475984		221	572	814	977	773	1324
Medtr7g102805				(1 of 603) PF07127 - Late nodulin protein (Nodulin_late)	1	NA	NA	Late nodulin	NA	NA	NA	1.11457	0.000543719	0.0306552		2584	2568	5360	3745	3611	5335
Medtr7g103610	AT3G52960	Thioredoxin superfamily protein	0	(1 of 1) PTHR10430:SF16 - PEROXIREDOXIN-5, MITOCHONDRIAL	1	antioxidant activity, oxidation-reduction process, oxidoreductase activity	NA	Alkyl hydroperoxide reductase subunit C/ Thiol specific antioxidant, Thioredoxin-like fold, NA	NA	NA	NA	1.1616	0.000209335	0.0167053		1021	1097	1823	1871	1626	2183
Medtr7g103620	AT2G36530	Enolase	LOS2	(1 of 1) PTHR11902//PTHR11902:SF19 - ENOLASE // SUBFAMILY NOT NAMED	1	glycolytic process, magnesium ion binding, phosphopyruvate hydratase activity, phosphopyruvate hydratase complex	gluconeogenesis I, gluconeogenesis III, glycolysis III (from glucose), glycolysis IV (plant cytosol), homolactic fermentation, Rubisco shunt, superpathway of cytosolic glycolysis (plants), pyruvate dehydrogenase and TCA cycle	Enolase, Enolase, C-terminal, Enolase C-terminal domain-like, Enolase, N-terminal, Enolase N-terminal domain-like, NA	1.25357	9.31231e-07	0.000313461	1.38312	6.2113e-08	2.73539e-05		29485	23883	54740	52292	44621	63590
Medtr7g007770				(1 of 1) PTHR12713:SF14 - V-TYPE PROTON ATPASE SUBUNIT G3	2	hydrolase activity, acting on acid anhydrides, catalyzing transmembrane movement of substances, proton transport, vacuolar proton-transporting V-type ATPase complex	NA	F-type ATP synthase subunit B-like, membrane domain, K Homology domain, type 1, Vacuolar (H+)-ATPase G subunit, NA	-2.36414	1.96164e-07	8.45192e-05	-1.85701	4.04374e-05	0.00537231		785	711	83	172	83	260
Medtr7g105510				(1 of 811) PF00646 - F-box domain (F-box)	2	protein binding	NA	F-box domain, NA	NA	NA	NA	-7.51141	0.000134191	0.0125366		105	7	6	5	0	0
Medtr7g109540	AT2G47380	Cytochrome c oxidase subunit Vc family protein	0	(1 of 2) PTHR34372:SF2 - CYTOCHROME C OXIDASE SUBUNIT 5C-2-RELATED	1	mitochondrial respiratory chain	NA	Cytochrome c oxidase subunit Vc	NA	NA	NA	1.0965	0.000520132	0.0299625		633	603	871	857	820	1293
Medtr7g110180				(1 of 12) PTHR22924:SF39 - NON-SYMBIOTIC HEMOGLOBIN 2	1	heme binding, oxygen binding	NA	Globin, Globin-like, Globin/Protoglobin, Leghaemoglobin	NA	NA	NA	1.41228	8.17144e-05	0.00883295		462	406	756	513	891	871
Medtr7g111090	AT1G73177	bonsai	BNS	(1 of 1) K12456 - anaphase-promoting complex subunit 13 (APC13)	1	NA	NA	NA	NA	NA	NA	1.00881	0.0011568	0.0475216		1313	1426	1917	2225	1920	2510
Medtr7g111980				(1 of 13) PF07887 - Calmodulin binding protein-like (Calmodulin_bind)	2	calmodulin binding, response to stress	NA	CALMODULIN-BINDING PROTEIN60	NA	NA	NA	-1.42798	0.000386243	0.0249235		530	254	124	112	98	109
Medtr7g113780	AT3G06460	GNS1/SUR4 membrane protein family	0	(1 of 1) PTHR11157:SF13 - PROTEIN ELO-8, ISOFORM A	1	NA	arachidonate biosynthesis IV (8-detaturase, lower eukaryotes), hydroxylated fatty acid biosynthesis (plants), juniperonate biosynthesis, sciadonate biosynthesis, very long chain fatty acid biosynthesis I, very long chain fatty acid biosynthesis II	ELO family	NA	NA	NA	2.09729	0.00042115	0.026287		45	23	67	57	71	147
Medtr7g012350				NA	2	NA	NA	RlpA-like double-psi beta-barrel domain	-4.82573	2.9127e-08	1.45926e-05	-9.31561	8.11715e-09	4.88086e-06		168	138	6	3	0	0
Medtr7g020980				(1 of 209) PF00847 - AP2 domain (AP2)	2	regulation of transcription, DNA-templated, transcription factor activity, sequence-specific DNA binding	NA	AP2/ERF domain, DNA-binding domain	-2.94856	0.000353752	0.0384893	-3.64215	1.87417e-05	0.00295163		408	35	14	25	12	9
Medtr7g117430	AT1G01300	Eukaryotic aspartyl protease family protein	0	(1 of 1) PTHR13683:SF308 - ASPARTYL PROTEASE-RELATED	1	aspartic-type endopeptidase activity, proteolysis	NA	Aspartic peptidase, Aspartic peptidase domain, NA	NA	NA	NA	0.98898	0.000161757	0.0141946		1285	792	1330	1381	1450	1568
Medtr7g118060				(1 of 5) K02942 - large subunit ribosomal protein LP1 (RP-LP1, RPLP1)	1	NA	NA	NA	NA	NA	NA	1.08623	0.00112478	0.0466814		4679	5924	8605	7904	8501	9818
Medtr7g445340				(1 of 603) PF07127 - Late nodulin protein (Nodulin_late)	1	NA	NA	Late nodulin	1.07875	0.000284485	0.0331279	1.05511	0.000387271	0.0249235		2084	1476	3594	2539	2107	3610
Medtr8g008500				(1 of 5) PTHR10992:SF784 - ALPHA-HYDROXYNITRILE LYASE-RELATED	2	NA	NA	Alpha/Beta hydrolase fold, Alpha/beta hydrolase fold-1	NA	NA	NA	-4.71333	0.000208046	0.0166584		50	55	17	27	3	0
Medtr8g008505				(1 of 4) PTHR10992:SF56 - METHYLESTERASE 4-RELATED	2	NA	NA	Alpha/Beta hydrolase fold, Alpha/beta hydrolase fold-1, NA	NA	NA	NA	-4.13326	0.000232537	0.0177813		109	37	7	18	1	5
Medtr8g008840				(1 of 21) PF04570 - zinc-finger of the FCS-type, C2-C2 (zf-FLZ)	1	NA	NA	Zf-FLZ domain	NA	NA	NA	1.00277	0.000567531	0.0313143		2462	2436	3545	4150	3553	4176
Medtr8g010220				NA	2	NA	NA	NA	NA	NA	NA	-7.26383	0.00055867	0.0312718		34	37	6	0	0	0
Medtr7g063270				(1 of 13) K08081 - Tropinone reductase 1 (TR1)	2	2,3-dihydro-2,3-dihydroxybenzoate dehydrogenase activity, alcohol dehydrogenase (NAD) activity, metabolic process, oxidation-reduction process, siderophore biosynthetic process	NA	2,3-dihydro-2,3-dihydroxybenzoate dehydrogenase, Alcohol dehydrogenase, insect-type, Glucose/ribitol dehydrogenase, NAD(P)-binding domain, Polyketide synthase, ketoreductase domain, Short-chain dehydrogenase/reductase SDR, NA	-2.96291	3.77675e-11	3.2545e-08	-2.03718	3.74687e-06	0.000856771		842	422	84	41	79	149
Medtr8g011850	AT5G36930	Disease resistance protein (TIR-NBS-LRR class) family	0	(1 of 137) PTHR11017//PTHR11017:SF163 - LEUCINE-RICH REPEAT-CONTAINING PROTEIN // SUBFAMILY NOT NAMED	2	protein binding, signal transduction	NA	NB-ARC, P-loop containing nucleoside triphosphate hydrolase, Toll/interleukin-1 receptor homology (TIR) domain	NA	NA	NA	-7.39205	0.000122408	0.0118308		38	40	3	3	0	0
Medtr8g012755				NA	2	NA	NA	NA	-3.06677	4.49761e-05	0.0084606	NA	NA	NA		280	55	9	20	26	27
Medtr8g012760				(1 of 44) PF00304 - Gamma-thionin family (Gamma-thionin)	1	defense response	NA	Gamma-thionin, Knottin, scorpion toxin-like, NA	NA	NA	NA	1.3559	0.000249296	0.0187473		529	703	1418	1118	1100	1511
Medtr7g104360	AT3G52780	Purple acid phosphatases superfamily protein	PAP20	(1 of 1) PTHR22953:SF38 - PURPLE ACID PHOSPHATASE 20-RELATED	2	hydrolase activity	NAD/NADH phosphorylation and dephosphorylation, phosphate acquisition	Calcineurin-like phosphoesterase domain, apaH type, Iron/zinc purple acid phosphatase-like C-terminal domain, Metallo-dependent phosphatase-like, Purple acid phosphatase-like, N-terminal	-3.99126	1.16899e-17	2.79818e-14	-4.22966	5.04158e-19	1.33215e-15		960	654	38	46	43	18
Medtr8g014360	AT1G15210	pleiotropic drug resistance 7	ABCG35	(1 of 2) PTHR19241:SF246 - ABC TRANSPORTER G FAMILY MEMBER 29	2	membrane	NA	AAA+ ATPase domain, ABC-2 type transporter, ABC-transporter extracellular N-terminal domain, ABC transporter-like, Plant PDR ABC transporter associated, P-loop containing nucleoside triphosphate hydrolase	NA	NA	NA	-1.23054	2.34607e-05	0.00350893		8520	3219	2172	3108	1739	1658
Medtr7g113930				(1 of 2) KOG1893 - Uncharacterized conserved protein	2	NA	NA	Piezo family, Piezo non-specific cation channel, R-Ras-binding domain	-1.92977	4.22136e-07	0.000154137	-1.92506	4.96374e-07	0.0001646		670	331	88	121	76	116
Medtr8g015350				NA	1	NA	NA	NA	NA	NA	NA	7.02843	0.00036271	0.0238276		0	0	13	11	15	22
Medtr8g018550				(1 of 22) K15718 - linoleate 9S-lipoxygenase (LOX1_5)	1	metal ion binding, oxidation-reduction process, oxidoreductase activity, oxidoreductase activity, acting on single donors with incorporation of molecular oxygen, incorporation of two atoms of oxygen, protein binding	NA	Lipoxygenase, Lipoxygenase, C-terminal, Lipoxygenase, plant, PLAT/LH2 domain	NA	NA	NA	1.31792	0.000161569	0.0141946		6759	4812	8266	6190	12847	7812
Medtr8g019480	AT1G72820	Mitochondrial substrate carrier family protein	0	(1 of 4) K15121 - solute carrier family 25, member 44 (SLC25A44)	2	transmembrane transport	NA	Mitochondrial carrier domain, Mitochondrial carrier protein, Mitochondrial substrate/solute carrier, NA	NA	NA	NA	-1.42519	0.00011968	0.0117124		1511	498	445	883	243	262
Medtr8g020940				(1 of 13) 1.14.13.21 - Flavonoid 3'-monooxygenase / Flavonoid 3'-hydroxylase	2	heme binding, iron ion binding, oxidation-reduction process, oxidoreductase activity, acting on paired donors, with incorporation or reduction of molecular oxygen	flavonol biosynthesis, leucodelphinidin biosynthesis, leucopelargonidin and leucocyanidin biosynthesis, luteolin biosynthesis, syringetin biosynthesis	Cytochrome P450, Cytochrome P450, E-class, group I, Cytochrome P450, E-class, group IV	NA	NA	NA	-1.40739	1.51915e-05	0.00250881		1359	541	380	474	242	252
Medtr8g021330	AT1G72470	exocyst subunit exo70 family protein D1	EXO70D1	(1 of 1) PTHR12542:SF27 - EXOCYST SUBUNIT EXO70 FAMILY PROTEIN D3-RELATED	2	NA	NA	Cullin repeat-like-containing domain, Exocyst complex protein Exo70, MIF4G-like domain	NA	NA	NA	-2.21443	0.000564194	0.0313143		377	61	68	75	27	33
Medtr8g023090				(1 of 21) PTHR33147:SF4 - DEFENSIN-LIKE PROTEIN 13-RELATED	1	defense response	NA	Knottin, scorpion toxin-like	0.977376	0.000159206	0.0210416	0.96848	0.000183728	0.0153847		1930	1074	2540	2157	1789	2543
Medtr8g023140	AT1G17290	alanine aminotransferas	AlaAT1	(1 of 1) K00814 - alanine transaminase (GPT, ALT)	1	NA	C4 photosynthetic carbon assimilation cycle, NAD-ME type, C4 photosynthetic carbon assimilation cycle, PEPCK type, L-alanine biosynthesis II, L-alanine degradation III	Aminotransferase, class I/classII, Pyridoxal phosphate-dependent transferase, Pyridoxal phosphate-dependent transferase, major region, subdomain 2	NA	NA	NA	0.940539	0.000132166	0.0125022		3037	2182	3611	3867	3052	4636
Medtr8g023240				(1 of 51) PTHR33103:SF4 - EMB	2	NA	NA	Protein of unknown function DUF674	NA	NA	NA	-2.38584	0.00121494	0.0489703		132	79	52	47	20	8
Medtr8g024620	AT2G24220	purine permease 5	PUP5	(1 of 1) PTHR31376:SF10 - PURINE PERMEASE 5-RELATED	2	integral component of membrane, transporter activity	NA	Purine permease, plant	NA	NA	NA	-1.51323	0.000229767	0.0176831		431	257	109	184	78	100
Medtr8g027765				(1 of 2) PTHR10788//PTHR10788:SF39 - TREHALOSE-6-PHOSPHATE SYNTHASE // SUBFAMILY NOT NAMED	1	catalytic activity, trehalose biosynthetic process	NA	HAD-like domain, HAD-superfamily hydrolase, subfamily IIB, Trehalose-phosphatase, NA	NA	NA	NA	3.44274	0.000782213	0.0381185		1	10	20	54	44	66
Medtr8g027820	AT5G08391	transmembrane protein, putative (DUF 3339)	0	(1 of 11) PF11820 - Protein of unknown function (DUF3339) (DUF3339)	1	NA	NA	Protein of unknown function DUF3339	NA	NA	NA	1.07913	0.000484602	0.028739		454	314	452	434	479	762
Medtr8g028800				(1 of 1) KOG0531//KOG1909//KOG1947 - Protein phosphatase 1, regulatory subunit, and related proteins // Ran GTPase-activating protein // Leucine rich repeat proteins, some proteins contain F-box	2	protein binding, signal transduction	NA	Leucine-rich repeat, typical subtype, NB-ARC, P-loop containing nucleoside triphosphate hydrolase, Toll/interleukin-1 receptor homology (TIR) domain, NA	NA	NA	NA	-3.35299	0.000543984	0.0306552		125	43	14	13	2	10
Medtr7g116650				(1 of 22) K04730 - interleukin-1 receptor-associated kinase 1 (IRAK1)	2	NA	NA	Protein kinase domain, Protein kinase-like domain, Tyrosine-protein kinase, catalytic domain	-3.90737	6.56698e-14	7.44592e-11	-5.39031	2.30462e-18	4.81044e-15		524	241	18	22	6	7
Medtr8g031120				NA	2	NA	NA	RlpA-like double-psi beta-barrel domain, NA	-1.51264	1.29359e-07	6.05824e-05	NA	NA	NA		4877	2584	1102	963	1793	1607
Medtr8g011350	AT3G25420	serine carboxypeptidase-like 21	scpl21	(1 of 3) PTHR11802:SF96 - SERINE CARBOXYPEPTIDASE-LIKE 20-RELATED	2	proteolysis, serine-type carboxypeptidase activity	NA	Alpha/Beta hydrolase fold, Peptidase S10, serine carboxypeptidase, NA	-1.50311	2.10908e-07	8.90902e-05	-1.53258	1.29296e-07	5.21149e-05		1529	1124	367	414	300	399
Medtr8g035680				(1 of 15) 1.14.13.109 - Abieta-7,13-dien-18-ol hydroxylase / CYP720B1	2	heme binding, iron ion binding, oxidation-reduction process, oxidoreductase activity, acting on paired donors, with incorporation or reduction of molecular oxygen	NA	Cytochrome P450, Cytochrome P450, E-class, group I, Cytochrome P450, E-class, group IV, NA	NA	NA	NA	-2.0935	0.000257989	0.0191129		200	133	54	55	31	26
Medtr8g035860	AT2G44890	cytochrome P450, family 704, subfamily A, polypeptide 1	CYP704A1	(1 of 6) PTHR24296:SF4 - CYTOCHROME P450, FAMILY 704, SUBFAMILY A, POLYPEPTIDE 1	2	heme binding, iron ion binding, oxidation-reduction process, oxidoreductase activity, acting on paired donors, with incorporation or reduction of molecular oxygen	NA	Cytochrome P450, Cytochrome P450, E-class, group I, Cytochrome P450, E-class, group IV	-1.28441	0.000107302	0.0161651	-1.2775	0.000121093	0.0118021		973	426	195	254	173	238
Medtr8g036520	AT3G12650	transmembrane protein	0	NA	1	NA	NA	NA	NA	NA	NA	1.35232	0.0009018	0.0410052		160	94	129	123	223	250
Medtr8g039130				(1 of 603) PF07127 - Late nodulin protein (Nodulin_late)	1	NA	NA	Late nodulin	1.01017	4.19308e-05	0.00828729	0.842801	0.000633118	0.0331246		6800	4294	8207	10112	5350	9867
Medtr8g039800				(1 of 139) PTHR11017//PTHR11017:SF171 - LEUCINE-RICH REPEAT-CONTAINING PROTEIN // SUBFAMILY NOT NAMED	2	protein binding, signal transduction	NA	NB-ARC, P-loop containing nucleoside triphosphate hydrolase, Toll/interleukin-1 receptor homology (TIR) domain, Winged helix-turn-helix DNA-binding domain, NA	NA	NA	NA	-1.85844	0.00120871	0.0488021		566	85	135	131	52	61
Medtr8g041390	AT5G07050	nodulin MtN21 /EamA-like transporter family protein	UMAMIT9	(1 of 88) PF00892 - EamA-like transporter family (EamA)	1	integral component of membrane, membrane, transmembrane transporter activity	NA	EamA domain, WAT1-related protein	1.03404	4.43257e-05	0.0084606	1.47193	6.12133e-09	3.93436e-06		14786	10081	16888	25655	24563	26682
Medtr8g042060				(1 of 19) 1.14.13.173 - 11-oxo-beta-amyrin 30-oxidase / CYP72A154	2	heme binding, iron ion binding, oxidation-reduction process, oxidoreductase activity, acting on paired donors, with incorporation or reduction of molecular oxygen	glycyrrhetinate biosynthesis	Cytochrome P450, Cytochrome P450, E-class, group I, Cytochrome P450, E-class, group II, Cytochrome P450, E-class, group IV	-2.53238	1.72201e-05	0.00407662	NA	NA	NA		393	154	52	18	56	68
Medtr8g042670				(1 of 2) PTHR10795:SF444 - SUBTILISIN-LIKE SERINE ENDOPEPTIDASE FAMILY PROTEIN	1	proteolysis, serine-type endopeptidase activity	NA	PA domain, Peptidase S8 propeptide/proteinase inhibitor I9, Peptidase S8/S53 domain, Peptidase S8, subtilisin-related, Proteinase inhibitor, propeptide	NA	NA	NA	1.727	0.000657868	0.0337172		115	91	96	80	316	176
Medtr8g045490				(1 of 36) PF00407 - Pathogenesis-related protein Bet v I family (Bet_v_1)	2	NA	NA	Bet v I/Major latex protein, Major latex protein domain	NA	NA	NA	-2.32734	1.31966e-07	5.23047e-05		1259	446	166	434	125	102
Medtr8g045665				(1 of 36) PF00407 - Pathogenesis-related protein Bet v I family (Bet_v_1)	2	NA	NA	Bet v I/Major latex protein, Major latex protein domain, START-like domain	NA	NA	NA	-1.93889	2.19992e-06	0.000544962		860	620	184	414	158	125
Medtr8g045695				(1 of 36) PF00407 - Pathogenesis-related protein Bet v I family (Bet_v_1)	2	NA	NA	Bet v I/Major latex protein, Major latex protein domain, START-like domain	NA	NA	NA	-1.21205	0.000167485	0.014484		2651	3023	1555	1842	886	1088
Medtr8g045890				(1 of 22) PTHR31236:SF2 - DEHYDRATION-RESPONSIVE PROTEIN RD22	2	NA	NA	BURP domain	NA	NA	NA	-6.98384	0.000656597	0.0337172		69	7	1	63	0	0
Medtr8g056870				(M=23) PF07333 - S locus-related glycoprotein 1 binding pollen coat protein (SLR1-BP)	1	defense response	NA	Knottin, scorpion toxin-like	1.28333	4.40224e-05	0.0084606	NA	NA	NA		850	556	1639	1117	728	1191
Medtr8g058400	AT1G53330	Pentatricopeptide repeat (PPR) superfamily protein	0	(1 of 599) PF13041 - PPR repeat family (PPR_2)	2	NA	NA	Pentatricopeptide repeat	NA	NA	NA	-7.20821	0.000419552	0.0262739		81	8	2	4	0	0
Medtr8g062150				(1 of 2) PTHR24092:SF85 - PHOSPHOLIPID-TRANSPORTING ATPASE 3	2	metal ion binding, nucleotide binding	NA	HAD-like domain, P-type ATPase, A domain, P-type ATPase, cytoplasmic domain N, P-type ATPase, subfamily IV	-2.87719	0.000103011	0.0161651	NA	NA	NA		280	52	15	17	29	25
Medtr8g063120	AT1G70210	CYCLIN D1;1	CYCD1;1	(1 of 2) PTHR10177:SF206 - CYCLIN-D1-1	2	nucleus	NA	Cyclin, C-terminal domain, Cyclin-like, Cyclin, N-terminal, NA	NA	NA	NA	-2.04254	0.000184969	0.0153946		369	140	118	96	21	70
Medtr8g067280	AT1G32640	Basic helix-loop-helix (bHLH) DNA-binding family protein	MYC2	(1 of 3) K13422 - transcription factor MYC2 (MYC2)	1	protein dimerization activity	NA	Myc-type, basic helix-loop-helix (bHLH) domain, Transcription factor MYC/MYB N-terminal	NA	NA	NA	2.26296	5.86258e-05	0.00704131		198	106	102	119	768	186
Medtr8g069283	AT2G22470	arabinogalactan protein 2	AGP2	NA	1	NA	NA	NA	NA	NA	NA	1.7154	0.0002884	0.0205779		212	283	336	327	834	416
Medtr8g069460				(1 of 4) K02900 - large subunit ribosomal protein L27Ae (RP-L27Ae, RPL27A)	1	NA	NA	Ribosomal protein L18e/L15P	NA	NA	NA	1.14621	0.000305279	0.0213434		326	217	394	403	376	530
Medtr8g015100				(1 of 22) PTHR27003:SF105 - LEUCINE-RICH REPEAT PROTEIN KINASE-RELATED	2	protein kinase activity, protein phosphorylation	NA	Leucine-rich repeat, Malectin-like carbohydrate-binding domain, Protein kinase domain, Protein kinase-like domain, Serine/threonine/dual specificity protein kinase, catalytic domain, Serine-threonine/tyrosine-protein kinase catalytic domain, NA	-2.37233	0.000128505	0.0182581	-2.51357	5.51879e-05	0.00676506		380	248	37	64	11	79
Medtr8g071270	AT5G48340	hypothetical protein	0	NA	2	NA	NA	NA	NA	NA	NA	-3.68739	0.00123178	0.0490243		93	40	15	13	0	8
Medtr8g074330				(1 of 4) PTHR22595:SF34 - BASIC ENDOCHITINASE B	2	carbohydrate metabolic process, cell wall macromolecule catabolic process, chitinase activity, chitin binding, chitin catabolic process	chitin degradation II	Chitin-binding, type 1, Glycoside hydrolase, family 19, Glycoside hydrolase, family 19, catalytic, Lysozyme-like domain	-2.21405	4.2699e-05	0.0083624	NA	NA	NA		415	557	95	94	224	91
Medtr8g075980	AT1G61070	low-molecular-weight cysteine-rich 66	LCR66	(1 of 44) PF00304 - Gamma-thionin family (Gamma-thionin)	1	defense response	NA	Gamma Purothionin, Knottin, scorpion toxin-like	1.40588	0.000150914	0.0203196	1.56719	2.39528e-05	0.00353802		349	437	896	967	655	1309
Medtr8g076160				(1 of 2) PTHR10374//PTHR10374:SF23 - LACTOYLGLUTATHIONE LYASE GLYOXALASE I // SUBFAMILY NOT NAMED	2	NA	NA	Glyoxalase/Bleomycin resistance protein/Dihydroxybiphenyl dioxygenase, Glyoxalase-like domain	NA	NA	NA	-1.48233	0.000195649	0.0159888		767	334	294	186	110	173
Medtr8g079250				(1 of 5) K17686 - Cu+-exporting ATPase (copA, ATP7)	2	copper ion binding, integral component of membrane, metal ion binding, metal ion transport, nucleotide binding	NA	HAD-like domain, Heavy metal-associated domain, copper ion-binding, Heavy metal-associated domain, HMA, P-type ATPase, P-type ATPase, A domain, P-type ATPase, cytoplasmic domain N, P-type ATPase, subfamily IB, NA	NA	NA	NA	-3.55224	6.76583e-05	0.00774591		240	33	18	44	5	10
Medtr8g079280	AT5G66900	Disease resistance protein (CC-NBS-LRR class) family	0	(1 of 24) PTHR23155//PTHR23155:SF543 - LEUCINE-RICH REPEAT-CONTAINING PROTEIN // SUBFAMILY NOT NAMED	2	NA	NA	NB-ARC, P-loop containing nucleoside triphosphate hydrolase	NA	NA	NA	-1.15208	0.000289013	0.0205779		1240	540	360	475	273	286
Medtr8g030733				NA	2	NA	NA	NA	-5.04543	1.10802e-06	0.000361669	-2.85373	0.00102701	0.0445233		177	47	2	3	8	13
Medtr8g079400	AT5G66900	Disease resistance protein (CC-NBS-LRR class) family	0	(1 of 24) PTHR23155//PTHR23155:SF543 - LEUCINE-RICH REPEAT-CONTAINING PROTEIN // SUBFAMILY NOT NAMED	2	NA	NA	NB-ARC, P-loop containing nucleoside triphosphate hydrolase, NA	NA	NA	NA	-6.80969	0.000795689	0.0386238		51	12	6	7	0	0
Medtr8g080520				(1 of 174) KOG0156 - Cytochrome P450 CYP2 subfamily	2	heme binding, iron ion binding, monooxygenase activity, oxidation-reduction process, oxidoreductase activity, acting on paired donors, with incorporation or reduction of molecular oxygen	NA	Cytochrome P450, Cytochrome P450, B-class, Cytochrome P450, E-class, group I, Cytochrome P450, E-class, group IV, NA	NA	NA	NA	-1.09984	0.000598047	0.0324707		5870	2906	1988	1980	827	2284
Medtr8g080660	AT1G27930	glucuronoxylan 4-O-methyltransferase-like protein (DUF579)	0	(1 of 5) 2.1.1.112 - Glucuronoxylan 4-O-methyltransferase	1	NA	NA	Putative polysaccharide biosynthesis protein, S-adenosyl-L-methionine-dependent methyltransferase, Xylan biosynthesis protein IRX15/IRX15L	NA	NA	NA	1.07644	0.000966893	0.0426108		361	282	499	454	462	573
Medtr8g085630				(1 of 1) PTHR11785//PTHR11785:SF359 - AMINO ACID TRANSPORTER // SUBFAMILY NOT NAMED	2	amino acid transmembrane transport, amino acid transmembrane transporter activity, membrane, transmembrane transport, transport	NA	Amino acid permease/ SLC12A domain, Amino acid/polyamine transporter I	NA	NA	NA	-2.43104	2.07614e-06	0.00053089		396	148	71	107	24	48
Medtr8g031150				NA	2	NA	NA	RlpA-like double-psi beta-barrel domain, NA	-5.40468	2.89674e-09	1.89104e-06	-6.20358	4.58101e-10	4.5392e-07		728	38	4	8	4	2
Medtr8g089190				(1 of 3) K07437 - cytochrome P450, family 26, subfamily A (CYP26A)	2	heme binding, iron ion binding, monooxygenase activity, oxidation-reduction process, oxidoreductase activity, acting on paired donors, with incorporation or reduction of molecular oxygen	NA	Cytochrome P450, Cytochrome P450, B-class, Cytochrome P450, E-class, group I, NA	NA	NA	NA	-2.32068	6.35343e-06	0.00127741		276	154	77	74	24	40
Medtr8g069775	AT1G12940	nitrate transporter2.5	NRT2.5	(1 of 3) K02575 - MFS transporter, NNP family, nitrate/nitrite transporter (NRT, narK, nrtP, nasA)	2	NA	NA	Major facilitator superfamily, Major facilitator superfamily domain, NA	-4.5357	5.78645e-38	1.24657e-33	-4.22897	1.4529e-33	1.72757e-29		3882	1184	71	92	80	103
Medtr8g094580				(1 of 3) PTHR31719:SF3 - GRAB1-LIKE PROTEIN	2	DNA binding, regulation of transcription, DNA-templated	NA	NAC domain	NA	NA	NA	-0.955175	0.000845082	0.0396389		2243	1102	934	830	461	808
Medtr8g079350				(1 of 24) PTHR23155//PTHR23155:SF543 - LEUCINE-RICH REPEAT-CONTAINING PROTEIN // SUBFAMILY NOT NAMED	2	NA	NA	NB-ARC, P-loop containing nucleoside triphosphate hydrolase	-2.84973	2.99673e-07	0.000115283	-3.30606	3.74821e-09	2.54675e-06		2051	212	112	98	64	76
Medtr8g096780	AT5G50570	Squamosa promoter-binding protein-like (SBP domain) transcription factor family protein	SPL13A	(1 of 4) PTHR31251:SF20 - SQUAMOSA PROMOTER-BINDING-LIKE PROTEIN 13A-RELATED	2	NA	NA	Transcription factor, SBP-box	-7.02629	0.000466412	0.0467257	NA	NA	NA		20	32	0	0	4	12
Medtr8g098915				(1 of 1) PTHR22814//PTHR22814:SF127 - COPPER TRANSPORT PROTEIN ATOX1-RELATED // SUBFAMILY NOT NAMED	2	metal ion binding, metal ion transport	NA	Heavy metal-associated domain, HMA, NA	NA	NA	NA	-0.940798	0.000357587	0.0237196		4343	1801	1114	1466	969	1287
Medtr8g090330	AT5G10100	Haloacid dehalogenase-like hydrolase (HAD) superfamily protein	TPPI	(1 of 1) PTHR10788:SF19 - TREHALOSE-PHOSPHATE PHOSPHATASE E-RELATED	2	catalytic activity, trehalose biosynthetic process	NA	HAD-like domain, HAD-superfamily hydrolase, subfamily IIB, Trehalose-phosphatase, NA	-1.58813	0.000163346	0.021327	-1.89538	7.0991e-06	0.00140686		4146	822	414	781	296	596
Medtr8g099245	AT2G46330	arabinogalactan protein 16	AGP16	(1 of 1) PTHR33374:SF2 - ARABINOGALACTAN PEPTIDE 22-RELATED	1	NA	NA	Arabinogalactan peptide, AGP	NA	NA	NA	0.768637	0.00115678	0.0475216		4264	2553	4935	4689	3650	4968
Medtr8g099465	AT4G23885	hypothetical protein	0	NA	1	NA	NA	NA	NA	NA	NA	1.15305	0.000818423	0.0389488		565	684	916	1035	929	1352
Medtr8g101880				(1 of 3) K02140 - F-type H+-transporting ATPase subunit g (ATPeFG, ATP5L, ATP20)	1	NA	NA	ATPase, F0 complex, subunit G, mitochondrial, NA	NA	NA	NA	1.10136	0.000419834	0.0262739		1235	1221	2000	1778	1957	2172
Medtr8g096320	AT3G48740	Nodulin MtN3 family protein	SWEET11	(1 of 4) PTHR10791:SF22 - BIDIRECTIONAL SUGAR TRANSPORTER SWEET10	2	NA	NA	SWEET sugar transporter, plants, NA	-1.99422	1.85239e-05	0.00429098	-2.32928	7.34686e-07	0.000229889		488	414	122	66	52	90
Medtr8g103245	AT1G09200	Histone superfamily protein	0	(1 of 33) K11253 - histone H3 (H3)	1	DNA binding, nucleosome, protein heterodimerization activity	NA	Histone-fold, Histone H2A/H2B/H3, Histone H3/CENP-A, NA	1.0475	0.000104675	0.0161651	NA	NA	NA		1216	930	1854	1849	1322	1609
Medtr8g104490	AT1G73805	Calmodulin binding protein-like protein	SARD1	(1 of 5) PTHR31713:SF15 - PROTEIN SAR DEFICIENT 1	2	calmodulin binding, response to stress	NA	CALMODULIN-BINDING PROTEIN60	NA	NA	NA	-3.18352	0.000150334	0.0135935		231	57	54	74	17	2
Medtr8g105260	AT2G01680	Ankyrin repeat family protein	0	(1 of 3) KOG0508//KOG4412 - Ankyrin repeat protein // 26S proteasome regulatory complex, subunit PSMD10	2	NA	NA	Ankyrin repeat, Ankyrin repeat-containing domain, PGG domain, Translin, C-terminal	NA	NA	NA	-1.09692	0.000889283	0.0407952		785	405	218	309	170	235
Medtr8g107110	AT1G18210	Calcium-binding EF-hand family protein	0	(1 of 3) PTHR10891//PTHR10891:SF608 - EF-HAND CALCIUM-BINDING DOMAIN CONTAINING PROTEIN // SUBFAMILY NOT NAMED	1	calcium ion binding	NA	EF-hand domain, EF-hand domain pair	NA	NA	NA	2.86828	2.44066e-05	0.0035828		76	55	125	120	560	78
Medtr8g107140	AT1G18250	Pathogenesis-related thaumatin superfamily protein	ATLP-1	(1 of 2) PTHR31048:SF1 - PATHOGENESIS-RELATED THAUMATIN-LIKE PROTEIN-RELATED	1	NA	NA	Thaumatin	1.17222	0.000359582	0.038927	1.24032	0.000160871	0.0141946		428	278	729	556	598	629
Medtr8g107620	AT1G14700	purple acid phosphatase 3	PAP3	(1 of 3) PTHR10161 - TARTRATE-RESISTANT ACID PHOSPHATASE TYPE 5	1	hydrolase activity	NAD/NADH phosphorylation and dephosphorylation, phosphate acquisition	Acid phosphatase, type 5, Calcineurin-like phosphoesterase domain, apaH type, Metallo-dependent phosphatase-like, NA	1.40594	0.000201922	0.0248313	1.40122	0.0002145	0.0170034		211	262	509	613	426	597
Medtr8g447230				(1 of 1) PTHR14879 - CASPASE REGULATOR, RING FINGER DOMAIN-CONTAINING	2	protein binding, zinc ion binding	NA	Zinc finger, MYND-type, Zinc finger, RING/FYVE/PHD-type, Zinc finger, RING-type, NA	NA	NA	NA	-2.68298	0.000378728	0.024608		111	64	34	43	9	11
Medtr8g465280				(1 of 603) PF07127 - Late nodulin protein (Nodulin_late)	1	NA	NA	Late nodulin	1.30738	0.000403029	0.0417426	NA	NA	NA		502	319	1047	570	575	602
Medtr8g099030	AT1G64060	respiratory burst oxidase protein F	RBOH F	(1 of 2) PTHR11972//PTHR11972:SF81 - NADPH OXIDASE // SUBFAMILY NOT NAMED	2	calcium ion binding, membrane, oxidation-reduction process, oxidoreductase activity, oxidoreductase activity, acting on NAD(P)H, oxygen as acceptor, peroxidase activity	NA	Cytochrome b245, heavy chain, EF-hand domain, FAD-binding 8, Ferredoxin reductase-type FAD-binding domain, Ferric reductase, NAD binding domain, Ferric reductase transmembrane component-like domain, NADPH oxidase Respiratory burst, Riboflavin synthase-like beta-barrel, NA	-2.30552	4.07401e-14	5.17422e-11	-1.83991	1.49525e-09	1.26995e-06		5107	1698	480	554	606	681
Medtr8g465980				(1 of 9) PTHR27002:SF129 - INACTIVE G-TYPE LECTIN S-RECEPTOR-LIKE SERINE/THREONINE-PROTEIN KINASE SRK-RELATED	2	protein binding, protein serine/threonine kinase activity	NA	Bulb-type lectin domain, EGF-like domain, PAN/Apple domain, Protein kinase domain, Protein kinase-like domain, Serine-threonine/tyrosine-protein kinase catalytic domain, S-locus glycoprotein domain, S-locus receptor kinase, C-terminal, NA	NA	NA	NA	-3.15945	0.00104783	0.0448557		57	44	38	38	2	7
Medtr8g467000	AT4G27260	Auxin-responsive GH3 family protein	WES1	(1 of 2) PTHR31901:SF2 - INDOLE-3-ACETIC ACID-AMIDO SYNTHETASE GH3.5-RELATED	2	NA	NA	GH3 family	NA	NA	NA	-1.38905	1.54292e-05	0.0025305		2269	910	499	894	325	541

## Sheet: Table S3B. Whole Roots 11dai
Table S3. Differentially expressed genes in M. truncatula whole roots inoculated with Sm1021, WSM419 and WSM1022 or mock-inoculated. Arabidopsis thaliana descriptors are from homologs identified in phytomine (https://phytozome-next.jgi.doe.gov/phytomine/begin.do). Cluster 1 genes are expressed more highly in rhizoobia inoculated plants and cluster 2 genes have higher expression in mock samples. G…
GeneID	Athaliana homolog	Athaliana gene description	Athaliana gene name	Description	Cluster	GO Term	Pathways	Protein Domains.y	log2FoldChange WSM419vsMock	pvalue WSM419vsMock	padj WSM419vsMock	log2FoldChange WSM1022vsMock	pvalue WSM1022vsMock	padj WSM1022vsMock	log2FoldChange sm1021vsMock	pvalue sm1021vsMock	padj sm1021vsMock	log2FoldChange WSM1022vsWSM419	pvalue WSM1022vsWSM419	padj WSM1022vsWSM419	log2FoldChange sm1021vsWSM1022	pvalue sm1021vsWSM1022	padj sm1021vsWSM1022	Raw Counts	Mock_1	Mock_2	Mock_3	WSM419_1	WSM419_3	WSM419_4	WSM1022_1	WSM1022_2	WSM1022_3	sm1021_2	sm1021_3	sm1021_4
Medtr0002s0270				NA	2	NA	NA	NA	6.07798	0.000353155	0.00749079	NA	NA	NA	NA	NA	NA	NA	NA	NA	NA	NA	NA		57	19	1	1	0	0	3	1	4	3	8	0
Medtr0002s1060				(1 of 17) PTHR11177//PTHR11177:SF190 - CHITINASE // SUBFAMILY NOT NAMED	2	NA	chitin degradation II	2S globulin, Glycoside hydrolase, catalytic domain, Glycoside hydrolase family 18, catalytic domain, Glycoside hydrolase superfamily	NA	NA	NA	1.97064	3.96572e-05	0.000710831	1.47502	0.00209418	0.0417952	NA	NA	NA	NA	NA	NA		16801	6011	5999	8153	2366	3291	3477	1734	2228	3030	3227	4014
Medtr0003s0130				(1 of 603) PF07127 - Late nodulin protein (Nodulin_late)	1	NA	NA	Late nodulin	-9.14279	1.74e-11	6.59e-10	-10.6716	3.80923e-15	1.3846e-13	-9.17956	1.43678e-11	5.25886e-10	NA	NA	NA	NA	NA	NA		0	0	0	127	93	68	304	209	344	241	11	77
Medtr0003s0170				(1 of 63) PTHR23155//PTHR23155:SF414 - LEUCINE-RICH REPEAT-CONTAINING PROTEIN // SUBFAMILY NOT NAMED	1	NA	NA	NB-ARC, P-loop containing nucleoside triphosphate hydrolase, NA	-5.12479	5.78e-05	0.00133446	-6.23624	8.58505e-07	1.83739e-05	-4.85403	0.000142915	0.00328112	NA	NA	NA	NA	NA	NA		0	2	0	7	37	16	17	54	57	17	13	23
Medtr0003s0180				(1 of 603) PF07127 - Late nodulin protein (Nodulin_late)	1	NA	NA	Late nodulin	-12.3995	9.67e-24	2.15e-21	-13.9646	1.10879e-29	2.17802e-27	-12.4911	4.52996e-24	9.69412e-22	-1.56516	2.2587e-05	0.0114182	1.47354	6.58696e-05	0.0293815		0	0	0	1162	930	656	2385	2201	3673	1697	640	834
Medtr0003s0190				NA	1	NA	NA	NA	-6.50456	4.95e-06	0.000125662	-8.72174	6.49192e-10	1.7034e-08	-7.37368	1.94107e-07	5.49307e-06	NA	NA	NA	NA	NA	NA		0	0	0	24	7	16	41	80	89	59	3	30
Medtr0003s0210				(1 of 603) PF07127 - Late nodulin protein (Nodulin_late)	1	NA	NA	Late nodulin	-9.06032	7.86e-13	3.34e-11	-10.6498	3.34548e-17	1.40865e-15	-9.50894	5.32585e-14	2.38751e-12	-1.58943	0.000601419	0.0412998	NA	NA	NA		0	0	0	146	69	59	214	229	381	224	84	95
Medtr0003s0350				NA	1	NA	NA	NA	NA	NA	NA	-6.33918	9.3764e-05	0.00160829	-5.65776	0.000523802	0.0113923	NA	NA	NA	NA	NA	NA		0	0	0	8	6	1	9	13	19	13	0	14
Medtr0003s0560	AT3G63470	serine carboxypeptidase-like 40	scpl40	(1 of 7) PTHR11802:SF66 - SERINE CARBOXYPEPTIDASE-LIKE 36-RELATED	1	proteolysis, serine-type carboxypeptidase activity	NA	Alpha/Beta hydrolase fold, Peptidase S10, serine carboxypeptidase, NA	-1.21009	1.45e-05	0.000357568	-2.16733	7.66268e-15	2.71641e-13	-1.54697	2.92961e-08	8.69334e-07	-0.957239	0.000580682	0.0405343	NA	NA	NA		982	1228	1157	3176	2262	1766	4902	3562	5899	4311	3361	2075
Medtr0003s0590	AT5G13790	AGAMOUS-like 15	AGL15	(1 of 1) PTHR11945//PTHR11945:SF237 - MADS BOX PROTEIN // SUBFAMILY NOT NAMED	1	DNA binding, protein dimerization activity	NA	Transcription factor, K-box, Transcription factor, MADS-box, NA	-2.89026	1.31e-07	3.78e-06	-3.1034	1.28e-08	3.11094e-07	-2.87309	1.51431e-07	4.31034e-06	NA	NA	NA	NA	NA	NA		4	10	6	57	31	47	88	29	50	40	70	29
Medtr0014s0220				(1 of 37) KOG0987 - DNA helicase PIF1/RRM3	1	DNA helicase activity, DNA repair, telomere maintenance	NA	DNA-binding pseudobarrel domain, DNA helicase Pif1-like, P-loop containing nucleoside triphosphate hydrolase, NA	NA	NA	NA	-5.28638	0.000526255	0.00794341	-6.21644	3.75249e-05	0.000904732	NA	NA	NA	NA	NA	NA		0	0	0	1	0	4	4	5	11	13	19	8
Medtr0015s0230				(1 of 603) PF07127 - Late nodulin protein (Nodulin_late)	1	NA	NA	Late nodulin	-9.35155	8.2e-18	6.49e-16	-10.8815	1.40345e-23	1.25388e-21	-9.74675	3.19079e-19	2.7514e-17	-1.52994	2.4125e-05	0.011773	NA	NA	NA		0	2	0	450	376	357	1010	1043	1389	942	480	279
Medtr0017s0100				(1 of 3) PTHR11746:SF111 - O-METHYLTRANSFERASE FAMILY PROTEIN	1	methyltransferase activity, O-methyltransferase activity	NA	O-methyltransferase COMT-type, O-methyltransferase, family 2, Plant methyltransferase dimerisation, S-adenosyl-L-methionine-dependent methyltransferase, NA	-10.46	2.86e-57	6.16e-54	-11.8899	1.7427e-73	3.84453e-70	-11.4687	1.69622e-68	5.52552e-65	-1.42985	9.1986e-05	0.0178796	NA	NA	NA		2	2	3	4649	1718	2841	9065	5466	10847	8241	7572	3751
Medtr0018s0170				(1 of 13) PF13418 - Galactose oxidase, central domain (Kelch_4)	1	NA	NA	Kelch-type beta propeller, NA	-3.26222	4.23e-17	3.03e-15	-4.4757	2.46232e-31	5.93419e-29	-3.1701	3.16908e-16	1.81113e-14	-1.21349	0.000234566	0.0261165	1.3056	7.61596e-05	0.0308741		11	20	17	139	117	166	295	253	445	219	113	94
Medtr0032s0170				(1 of 603) PF07127 - Late nodulin protein (Nodulin_late)	1	NA	NA	Late nodulin	-12.3833	6.63e-22	1.12e-19	-14.257	1.62832e-28	2.77968e-26	-12.6716	7.29323e-23	1.27275e-20	-1.87368	0.000310101	0.0294035	NA	NA	NA		0	0	0	1244	959	511	2770	2862	4421	2295	369	977
Medtr0036s0110				(1 of 23) PTHR13683:SF298 - ASPARTIC PROTEINASE CDR1-RELATED	1	aspartic-type endopeptidase activity, proteolysis	NA	Aspartic peptidase, Aspartic peptidase domain, NA	-10.4348	1.15e-28	4.34e-26	-11.56	8.20161e-35	2.70361e-32	-11.089	3.63385e-32	1.69107e-29	NA	NA	NA	NA	NA	NA		0	3	0	1790	1032	922	4100	1557	3029	2384	2995	893
Medtr0039s0080				(1 of 2) PTHR11206:SF103 - MATE EFFLUX FAMILY PROTEIN	1	antiporter activity, drug transmembrane transport, drug transmembrane transporter activity, membrane, transmembrane transport	NA	Multi antimicrobial extrusion protein, NA	NA	NA	NA	NA	NA	NA	-0.909874	0.0025155	0.0493306	NA	NA	NA	NA	NA	NA		65	95	55	136	74	107	112	57	75	185	112	95
Medtr0040s0030				(1 of 603) PF07127 - Late nodulin protein (Nodulin_late)	1	NA	NA	Late nodulin	-5.13873	0.000851697	0.0169499	-7.59911	4.79265e-07	1.04842e-05	-6.21104	4.38188e-05	0.00104958	NA	NA	NA	NA	NA	NA		0	0	0	5	5	8	27	42	28	32	0	10
Medtr0045s0060				(1 of 9) K04123 - ent-kaurenoic acid hydroxylase (KAO)	1	heme binding, iron ion binding, monooxygenase activity, oxidation-reduction process, oxidoreductase activity, acting on paired donors, with incorporation or reduction of molecular oxygen	NA	Cytochrome P450, Cytochrome P450, B-class, Cytochrome P450, E-class, group I, Cytochrome P450, E-class, group IV, NA	-3.71049	7.5e-05	0.00171589	-5.40699	5.35711e-09	1.33947e-07	-4.88698	1.40716e-07	4.01314e-06	NA	NA	NA	NA	NA	NA		2	1	3	27	34	12	81	71	92	131	6	48
Medtr0045s0070				(1 of 130) KOG0157 - Cytochrome P450 CYP4/CYP19/CYP26 subfamilies	2	heme binding, iron ion binding, monooxygenase activity, oxidation-reduction process, oxidoreductase activity, acting on paired donors, with incorporation or reduction of molecular oxygen	NA	Cytochrome P450, Cytochrome P450, B-class, Cytochrome P450, E-class, group I, Cytochrome P450, E-class, group IV, NA	NA	NA	NA	1.57476	0.000624832	0.00926569	NA	NA	NA	NA	NA	NA	NA	NA	NA		203	310	155	113	127	173	158	35	32	155	211	244
Medtr0048s0180				(1 of 603) PF07127 - Late nodulin protein (Nodulin_late)	1	NA	NA	Late nodulin	-12.2776	3.57e-23	7.2e-21	-13.7635	1.03245e-28	1.79453e-26	-12.3546	1.90489e-23	3.60306e-21	-1.48592	0.000100342	0.0182654	1.4089	0.000225033	0.0461787		0	0	0	939	627	982	2286	1862	3086	1740	715	480
Medtr0050s0100				(1 of 603) PF07127 - Late nodulin protein (Nodulin_late)	1	NA	NA	Late nodulin	-10.209	1.02e-15	6.17e-14	-11.7748	2.01585e-20	1.21455e-18	-10.9071	9.76598e-18	6.93266e-16	NA	NA	NA	NA	NA	NA		0	0	0	184	180	240	295	534	929	471	435	150
Medtr0054s0190				(1 of 603) PF07127 - Late nodulin protein (Nodulin_late)	1	NA	NA	Late nodulin	-12.0881	3.07e-42	3.74e-39	-13.4504	6.98448e-52	6.25962e-49	-12.0031	1.13393e-41	1.10815e-38	-1.36232	1.50682e-05	0.0111572	1.4473	4.27357e-06	0.00758559		0	0	3	4996	4186	2836	9140	8608	13632	5441	3864	2861
Medtr0062s0020				(1 of 17) PTHR11177//PTHR11177:SF190 - CHITINASE // SUBFAMILY NOT NAMED	2	NA	chitin degradation II	2S globulin, Glycoside hydrolase, catalytic domain, Glycoside hydrolase family 18, catalytic domain, Glycoside hydrolase superfamily	NA	NA	NA	1.59119	0.0002049	0.00333125	1.35554	0.0015104	0.0307727	NA	NA	NA	NA	NA	NA		579	206	253	218	113	151	134	81	129	116	129	158
Medtr0064s0160				(1 of 110) PF12937 - F-box-like (F-box-like)	2	protein binding	NA	F-box associated interaction domain, F-box domain, NA	NA	NA	NA	1.4147	0.00350419	0.0422077	NA	NA	NA	NA	NA	NA	NA	NA	NA		77	64	104	41	27	32	47	30	14	44	19	46
Medtr0093s0090				NA	1	NA	NA	NA	-8.91916	3.36e-29	1.33e-26	-9.93328	7.72126e-36	2.91366e-33	-9.67249	4.57336e-34	2.68164e-31	NA	NA	NA	NA	NA	NA		3	2	0	905	757	544	1968	801	1962	1102	2299	534
Medtr0094s0130				NA	1	NA	NA	NA	NA	NA	NA	-5.44243	0.00295824	0.0366445	NA	NA	NA	NA	NA	NA	NA	NA	NA		0	0	0	1	0	1	3	11	7	4	0	1
Medtr0094s0140				NA	1	NA	NA	NA	NA	NA	NA	-5.96998	0.000367261	0.00572117	NA	NA	NA	NA	NA	NA	NA	NA	NA		0	0	0	1	5	3	4	17	9	8	0	5
Medtr0107s0100				(1 of 603) PF07127 - Late nodulin protein (Nodulin_late)	1	NA	NA	Late nodulin	-10.3461	3.2e-16	2.12e-14	-11.7808	1.35524e-20	8.43098e-19	-10.788	1.63862e-17	1.13038e-15	NA	NA	NA	NA	NA	NA		0	0	0	309	207	148	501	416	910	252	528	166
Medtr0111s0050				(1 of 603) PF07127 - Late nodulin protein (Nodulin_late)	1	NA	NA	Late nodulin	-8.77004	4.92e-12	1.93e-10	-9.86729	7.00597e-15	2.49906e-13	-9.0132	1.21689e-12	4.87388e-11	NA	NA	NA	NA	NA	NA		0	0	0	85	65	73	93	157	219	155	47	82
Medtr0112s0040				NA	1	NA	NA	NA	-7.73014	3.62e-08	1.07e-06	-8.12312	6.8062e-09	1.69146e-07	-8.1704	5.51724e-09	1.7263e-07	NA	NA	NA	NA	NA	NA		0	0	0	47	47	13	83	20	52	25	112	16
Medtr0112s0050				(M=41) PF08027 - Albumin I	1	NA	NA	NA	-10.9493	2.15e-18	1.86e-16	-11.6878	9.4687e-21	6.03451e-19	-11.0063	1.4273e-18	1.13881e-16	NA	NA	NA	NA	NA	NA		0	0	0	480	332	195	966	260	604	393	481	236
Medtr0115s0030				(1 of 603) PF07127 - Late nodulin protein (Nodulin_late)	1	NA	NA	Late nodulin, WAP-type 'four-disulfide core' domain	-11.6827	5.03e-12	1.98e-10	-13.0519	1.20958e-14	4.20478e-13	-11.1511	4.39692e-11	1.55687e-09	NA	NA	NA	NA	NA	NA		0	0	0	452	1066	100	788	1368	2102	618	27	579
Medtr0115s0040				NA	1	NA	NA	NA	NA	NA	NA	-6.1798	0.00034751	0.0054312	NA	NA	NA	NA	NA	NA	NA	NA	NA		0	0	0	4	4	0	4	17	14	4	0	4
Medtr0117s0080				(1 of 3) PTHR31358:SF12 - TPX2 (TARGETING PROTEIN FOR XKLP2) PROTEIN FAMILY	1	NA	NA	NA	-2.26746	1.11e-10	3.98e-09	-2.73856	4.90924e-15	1.7732e-13	-2.17264	6.41918e-10	2.12413e-08	NA	NA	NA	NA	NA	NA		37	46	33	257	147	109	311	177	252	166	218	120
Medtr0146s0070				NA	1	NA	NA	NA	-4.99935	0.00090961	0.0180512	-6.1515	3.36928e-05	0.000610408	-6.34417	1.82472e-05	0.000450692	NA	NA	NA	NA	NA	NA		0	0	0	5	9	2	20	6	13	13	28	3
Medtr0147s0030				(1 of 5) PTHR24282//PTHR24282:SF26 - CYTOCHROME P450 FAMILY MEMBER // SUBFAMILY NOT NAMED	2	heme binding, iron ion binding, monooxygenase activity, oxidation-reduction process, oxidoreductase activity, acting on paired donors, with incorporation or reduction of molecular oxygen	NA	Cytochrome P450, Cytochrome P450, B-class, Cytochrome P450, E-class, group I, Cytochrome P450, E-class, group IV, NA	NA	NA	NA	0.859446	0.00137033	0.0187052	NA	NA	NA	NA	NA	NA	NA	NA	NA		912	868	626	598	269	495	553	345	376	568	451	504
Medtr0149s0050				NA	1	NA	NA	YqgQ-like domain	NA	NA	NA	-7.05174	0.000123438	0.00207386	NA	NA	NA	NA	NA	NA	NA	NA	NA		0	0	0	10	0	0	24	20	25	13	0	3
Medtr0149s0080				(1 of 603) PF07127 - Late nodulin protein (Nodulin_late)	1	NA	NA	Late nodulin	-11.1527	6.06e-15	3.27e-13	-13.1558	3.345e-20	1.9739e-18	-11.6436	3.71762e-16	2.10819e-14	NA	NA	NA	NA	NA	NA		0	0	0	513	316	337	1838	1293	1665	1489	262	115
Medtr0160s0030	AT2G45120	C2H2-like zinc finger protein	0	(1 of 5) PTHR26374:SF175 - C2H2-LIKE ZINC FINGER PROTEIN-RELATED	1	metal ion binding	NA	Zinc finger, C2H2, Zinc finger, C2H2-like, Zinc finger C2H2-type/integrase DNA-binding domain	-3.1914	1.36e-11	5.16e-10	-4.34924	1.99525e-20	1.20467e-18	-3.08247	6.58863e-11	2.30233e-09	NA	NA	NA	NA	NA	NA		27	10	22	212	125	183	294	268	606	269	139	110
Medtr0174s0090				NA	1	NA	NA	NA	-13.9642	1.58e-29	6.62e-27	-15.1374	2.09351e-34	6.82269e-32	-14.5341	7.53863e-32	3.29877e-29	NA	NA	NA	NA	NA	NA		0	0	0	3182	2253	2744	6768	4363	7866	4850	6310	1770
Medtr0176s0070				(1 of 11) PTHR31776:SF0 - ALPHA-L-ARABINOFURANOSIDASE 1-RELATED	1	alpha-L-arabinofuranosidase activity, L-arabinose metabolic process	NA	Alpha-L-arabinofuranosidase, C-terminal, Galactose-binding domain-like, Glycoside hydrolase superfamily, NA	NA	NA	NA	-6.85725	3.41557e-06	6.83566e-05	-5.66789	0.000143412	0.00328996	NA	NA	NA	NA	NA	NA		0	0	0	2	8	1	11	32	13	15	7	6
Medtr0192s0050				(1 of 603) PF07127 - Late nodulin protein (Nodulin_late)	1	NA	NA	Late nodulin	-8.26675	2.87e-10	9.93e-09	-9.64367	1.66491e-13	5.38915e-12	-8.73184	2.59195e-11	9.32404e-10	NA	NA	NA	NA	NA	NA		0	0	0	50	59	47	83	83	246	147	32	58
Medtr0212s0040	ATMG01190	ATP synthase subunit 1	ATP1	(1 of 1) 1.9.3.1//3.6.3.14 - Cytochrome-c oxidase / Warburg's respiratory enzyme // H(+)-transporting two-sector ATPase / Mitochondrial ATPase	1	ATP binding, ATP hydrolysis coupled proton transport, ATP metabolic process, ATP synthesis coupled proton transport, electron transport chain, hydrolase activity, acting on acid anhydrides, catalyzing transmembrane movement of substances, integral component of membrane, proton transport, proton-transporting ATPase activity, rotational mechanism, proton-transporting ATP synthase activity, rotation…	adenosine ribonucleotides <i>de novo</i> biosynthesis, aerobic respiration I (cytochrome c), aerobic respiration II (cytochrome c) (yeast), superpathway of adenosine nucleotides <i>de novo</i> biosynthesis I, superpathway of purine nucleotides <i>de novo</i> biosynthesis I	ATPase, F1 complex alpha/beta subunit, N-terminal domain, ATPase, F1 complex, alpha subunit, ATPase, F1/V1/A1 complex, alpha/beta subunit, C-terminal, ATPase, F1/V1/A1 complex, alpha/beta subunit, nucleotide-binding domain, Cupredoxin, Cytochrome c oxidase subunit II C-terminal, Cytochrome C oxidase subunit II, transmembrane domain, P-loop containing nucleoside triphosphate hydrolase, NA	NA	NA	NA	-1.45626	4.85312e-06	9.57239e-05	NA	NA	NA	NA	NA	NA	NA	NA	NA		106	168	143	165	180	177	302	316	437	270	109	163
Medtr0240s0020				NA	1	NA	NA	NA	-8.15017	4.21e-06	0.000107839	-9.72102	3.89384e-08	9.18352e-07	-8.08562	5.017e-06	0.000128462	NA	NA	NA	NA	NA	NA		0	0	0	57	34	55	116	117	201	84	0	64
Medtr0240s0030				(1 of 4) K11290 - template-activating factor I (SET, TAF1, I2PP2A)	1	nucleosome assembly, nucleus	NA	Adenoviral fibre protein, knob, Nucleosome assembly protein (NAP)	NA	NA	NA	-5.60964	0.00108822	0.0152164	NA	NA	NA	NA	NA	NA	NA	NA	NA		0	0	0	1	12	1	5	6	14	1	5	11
Medtr0240s0040				(1 of 603) PF07127 - Late nodulin protein (Nodulin_late)	1	NA	NA	Late nodulin	-14.1811	1.29e-30	5.82e-28	-15.4585	4.58339e-36	1.75263e-33	-14.5229	4.97783e-32	2.28031e-29	-1.27739	0.000451444	0.0352188	NA	NA	NA		0	0	0	3498	2435	3591	5938	6114	11080	4493	5834	2403
Medtr0240s0070				(1 of 603) PF07127 - Late nodulin protein (Nodulin_late)	1	NA	NA	Late nodulin	-6.7346	3.41e-07	9.54e-06	-8.45953	1.08184e-10	2.97755e-09	-6.37954	1.4462e-06	3.82324e-05	NA	NA	NA	NA	NA	NA		0	0	0	29	9	17	59	44	81	28	6	12
Medtr0246s0020	AT2G22750	basic helix-loop-helix (bHLH) DNA-binding superfamily protein	0	(1 of 27) PTHR23042//PTHR23042:SF57 - CIRCADIAN PROTEIN CLOCK/ARNT/BMAL/PAS // SUBFAMILY NOT NAMED	2	protein dimerization activity	NA	Myc-type, basic helix-loop-helix (bHLH) domain, NA	NA	NA	NA	0.994169	0.000646573	0.00955336	NA	NA	NA	NA	NA	NA	NA	NA	NA		795	904	742	463	533	699	603	210	400	555	750	730
Medtr0257s0060				(1 of 603) PF07127 - Late nodulin protein (Nodulin_late)	1	NA	NA	Late nodulin	-9.87865	4.23e-15	2.33e-13	-11.325	2.15851e-19	1.1658e-17	-10.309	2.54509e-16	1.48936e-14	NA	NA	NA	NA	NA	NA		0	0	0	207	201	67	323	387	598	280	233	174
Medtr0291s0020				(1 of 603) PF07127 - Late nodulin protein (Nodulin_late)	1	NA	NA	Late nodulin	-11.1021	4.95e-19	4.85e-17	-12.2157	1.01345e-22	7.9412e-21	-11.4151	4.91387e-20	4.88355e-18	NA	NA	NA	NA	NA	NA		0	0	0	401	316	407	634	612	1206	526	721	234
Medtr0291s0030				NA	1	NA	NA	NA	-5.63017	4.45e-05	0.00104079	-7.62997	1.84489e-08	4.44618e-07	-6.25736	4.74119e-06	0.000121612	NA	NA	NA	NA	NA	NA		0	0	0	6	11	8	34	23	47	30	5	8
Medtr0291s0040				(1 of 603) PF07127 - Late nodulin protein (Nodulin_late)	1	NA	NA	Late nodulin	-8.40259	1.15e-10	4.13e-09	-10.2364	3.4872e-15	1.274e-13	-8.63479	3.4091e-11	1.21444e-09	NA	NA	NA	NA	NA	NA		0	0	0	78	29	68	185	147	296	144	59	22
Medtr0330s0020				(1 of 603) PF07127 - Late nodulin protein (Nodulin_late)	1	NA	NA	Late nodulin	-10.2228	3.32e-16	2.19e-14	-11.8275	3.41766e-21	2.28473e-19	-10.3852	1.1127e-16	6.85341e-15	-1.60466	0.000173311	0.0228118	NA	NA	NA		0	0	0	193	210	204	556	507	816	479	147	127
Medtr0330s0030				(1 of 603) PF07127 - Late nodulin protein (Nodulin_late)	1	defense response	NA	Knottin, scorpion toxin-like, Late nodulin	-8.80414	1.45e-12	5.99e-11	-10.2875	1.15243e-16	4.63774e-15	-8.96946	5.37658e-13	2.21703e-11	-1.48334	0.000231511	0.0261165	NA	NA	NA		0	0	0	90	81	56	209	162	281	153	75	50
Medtr0330s0040				(1 of 603) PF07127 - Late nodulin protein (Nodulin_late)	1	NA	NA	Late nodulin	-9.98842	4.69e-16	3.04e-14	-11.1995	8.19512e-20	4.62653e-18	-10.2139	1.00223e-16	6.22531e-15	-1.21107	0.000697915	0.0436169	NA	NA	NA		0	0	0	219	162	137	315	302	596	289	201	157
Medtr0330s0050				(1 of 603) PF07127 - Late nodulin protein (Nodulin_late)	1	NA	NA	Late nodulin	-11.037	1.25e-32	7.49e-30	-12.4986	2.26083e-41	1.17888e-38	-11.4826	3.49348e-35	2.32777e-32	-1.4616	0.000192161	0.0238238	NA	NA	NA		0	3	0	2260	1622	1804	4489	3958	7412	3458	3673	1168
Medtr0337s0030				(1 of 603) PF07127 - Late nodulin protein (Nodulin_late)	1	NA	NA	Late nodulin	-14.5923	4.65e-32	2.56e-29	-16.2367	2.75673e-39	1.27517e-36	-14.5018	1.10546e-31	4.76617e-29	-1.64439	1.63386e-05	0.0111572	1.7349	5.44123e-06	0.0084509		0	1	0	9951	8667	5810	27418	19338	32142	14945	4774	5486
Medtr0337s0040				NA	1	regulation of transcription, DNA-templated	NA	FHY3/FAR1 family	-6.72636	8.31e-07	2.26e-05	-7.93359	4.99875e-09	1.25204e-07	-6.76342	7.09663e-07	1.92291e-05	NA	NA	NA	NA	NA	NA		0	0	0	11	16	27	22	44	56	19	7	31
Medtr0337s0090				(1 of 603) PF07127 - Late nodulin protein (Nodulin_late)	1	NA	NA	Late nodulin	-11.3895	2.17e-25	6.07e-23	-12.8806	5.10006e-32	1.37985e-29	-10.9999	8.62331e-24	1.75568e-21	-1.49108	7.9254e-05	0.0168312	1.88068	6.49265e-07	0.00318097		0	2	0	2317	1375	1182	5073	2968	6134	2100	1254	678
Medtr0365s0010	AT3G19990	(1 of 1) PTHR14699 - STI2 PROTEIN-RELATED	0	NA	1	NA	NA	Tetratricopeptide-like helical domain	NA	NA	NA	-4.6073	1.24345e-05	0.000235852	NA	NA	NA	NA	NA	NA	NA	NA	NA		0	2	1	6	3	5	21	19	27	3	9	5
Medtr0370s0010	AT2G38823	hypothetical protein	0	(1 of 4) PTHR32219:SF2 - PROTON PUMP-INTERACTOR 1-RELATED	1	NA	NA	Proton pump-interactor	-3.56499	1.38e-12	5.74e-11	-5.20899	1.67152e-25	2.02339e-23	-4.26925	1.50075e-17	1.03771e-15	-1.644	0.000162527	0.0216728	NA	NA	NA		6	17	10	120	118	112	206	381	487	338	114	166
Medtr0384s0020				NA	1	NA	NA	NA	-3.72096	4.21e-05	0.000990134	-4.61632	2.66286e-07	5.93843e-06	-3.92848	1.39848e-05	0.000348053	NA	NA	NA	NA	NA	NA		0	3	1	10	19	18	34	35	20	22	24	12
Medtr0386s0010				(1 of 603) PF07127 - Late nodulin protein (Nodulin_late)	1	NA	NA	Late nodulin, Low-density lipoprotein (LDL) receptor class A repeat	-11.81	1.06e-21	1.77e-19	-13.4007	1.72943e-27	2.71029e-25	-12.3113	1.88959e-23	3.59734e-21	-1.59071	1.5335e-05	0.0111572	NA	NA	NA		0	0	0	752	483	605	1589	1218	2829	1155	1114	505
Medtr0392s0020				(1 of 3) PTHR11064:SF42 - NUCLEAR TRANSCRIPTION FACTOR Y SUBUNIT B-5	1	protein heterodimerization activity	NA	Histone-fold, Transcription factor CBF/NF-Y/archaeal histone domain, NA	-4.46419	1.46e-13	6.68e-12	-5.14396	1.05184e-17	4.7134e-16	-4.53573	5.46383e-14	2.44563e-12	NA	NA	NA	NA	NA	NA		1	3	5	73	66	43	130	83	91	58	93	50
Medtr0416s0030				(M=41) PF08027 - Albumin I	1	NA	NA	NA	-10.3011	6.34e-35	4.68e-32	-10.8676	1.10275e-38	4.94154e-36	-10.8446	1.58005e-38	1.21905e-35	NA	NA	NA	NA	NA	NA		2	1	2	2757	1900	1200	4986	1243	3240	1935	5801	1200
Medtr0490s0050				NA	1	NA	NA	NA	NA	NA	NA	-6.68629	9.01674e-05	0.00155217	NA	NA	NA	NA	NA	NA	NA	NA	NA		0	0	0	7	0	4	3	25	21	1	0	1
Medtr0493s0030	AT1G74640	alpha/beta-Hydrolases superfamily protein	0	(1 of 1) PTHR26374:SF200 - ALPHA/BETA-HYDROLASES SUPERFAMILY PROTEIN	1	NA	NA	Alpha/Beta hydrolase fold, Alpha/beta hydrolase fold-1, NA	NA	NA	NA	-0.794656	0.000253801	0.00406407	-0.674617	0.00190477	0.0382757	NA	NA	NA	NA	NA	NA		567	764	643	753	993	851	1233	892	1113	1019	1239	786
Medtr0512s0030				(1 of 603) PF07127 - Late nodulin protein (Nodulin_late)	1	NA	NA	Late nodulin	-10.8762	1.4e-18	1.27e-16	-12.2609	3.33856e-23	2.79144e-21	-10.9886	6.15251e-19	5.10989e-17	-1.3847	0.000233472	0.0261165	NA	NA	NA		0	0	0	367	272	322	864	625	1081	507	462	150
Medtr0672s0010				(1 of 603) PF07127 - Late nodulin protein (Nodulin_late)	1	NA	NA	Late nodulin	-11.4192	5.29e-20	6.26e-18	-12.9834	2.10225e-25	2.5121e-23	-11.6127	1.23266e-20	1.43981e-18	-1.56416	0.000133832	0.0207404	NA	NA	NA		0	0	0	621	434	342	1394	1166	1648	1090	344	324
Medtr0674s0020				(1 of 603) PF07127 - Late nodulin protein (Nodulin_late)	1	NA	NA	Late nodulin	-5.92628	4.78e-05	0.00111332	-7.43233	2.56448e-07	5.72348e-06	-5.71992	8.91835e-05	0.00208175	NA	NA	NA	NA	NA	NA		0	0	0	16	10	5	16	27	44	12	1	15
Medtr0683s0010				(1 of 603) PF07127 - Late nodulin protein (Nodulin_late)	1	NA	NA	Late nodulin	-9.81811	1.05e-14	5.55e-13	-11.1693	1.3145e-18	6.44421e-17	-10.6524	4.64712e-17	3.01425e-15	NA	NA	NA	NA	NA	NA		0	0	0	191	127	144	249	279	652	314	429	131
Medtr0753s0010				(1 of 603) PF07127 - Late nodulin protein (Nodulin_late)	1	NA	NA	Late nodulin	-10.1283	3.99e-21	5.95e-19	-11.4698	1.19494e-26	1.75742e-24	-10.5509	8.55198e-23	1.47486e-20	-1.34145	9.04791e-05	0.0178306	NA	NA	NA		2	0	0	670	671	716	1467	1365	2457	1246	1191	523
Medtr0753s0030				(1 of 1) PTHR10809:SF43 - VESICLE-ASSOCIATED PROTEIN 1-3	1	endoplasmic reticulum membrane	NA	Major sperm protein (MSP) domain, PapD-like, Vesicle-associated membrane-protein-associated protein, NA	-6.74201	1.66e-06	4.42e-05	-7.4254	1.18466e-07	2.72016e-06	-6.2786	8.67729e-06	0.000219016	NA	NA	NA	NA	NA	NA		0	0	0	30	2	24	25	17	48	18	12	12
Medtr0795s0020	AT5G52740	Copper transport protein family	0	(1 of 17) PTHR22814:SF129 - COPPER TRANSPORT FAMILY PROTEIN-RELATED	1	NA	NA	Lactate dehydrogenase/glycoside hydrolase, family 4, C-terminal, NA	-1.56121	0.000244729	0.00528693	-2.92282	4.51228e-12	1.3424e-10	-2.64282	4.05464e-10	1.35392e-08	NA	NA	NA	NA	NA	NA		28	101	48	132	160	165	242	403	515	493	334	218
Medtr0874s0020				(1 of 4) PTHR24223:SF165 - ABC TRANSPORTER C FAMILY MEMBER 15-RELATED	1	NA	NA	AAA+ ATPase domain, ABC transporter-like, ABC transporter type 1, transmembrane domain, P-loop containing nucleoside triphosphate hydrolase, NA	NA	NA	NA	-1.44512	9.32505e-05	0.00160044	NA	NA	NA	NA	NA	NA	NA	NA	NA		100	144	106	229	152	177	434	174	318	330	94	212
Medtr0888s0020				(1 of 603) PF07127 - Late nodulin protein (Nodulin_late)	1	NA	NA	Late nodulin	-10.9004	2.67e-17	1.97e-15	-12.0504	8.28328e-21	5.31446e-19	-11.3141	1.59536e-18	1.25733e-16	NA	NA	NA	NA	NA	NA		0	0	0	457	363	149	673	512	1028	387	797	186
Medtr0911s0010				NA	1	NA	NA	NA	-6.75643	9.18e-07	2.48e-05	-6.9551	4.1945e-07	9.21087e-06	-6.94024	4.41612e-07	1.21684e-05	NA	NA	NA	NA	NA	NA		0	0	0	16	7	33	19	13	33	26	33	8
Medtr0911s0020				NA	1	NA	NA	NA	-9.00808	1.7e-12	6.99e-11	-10.4482	2.44723e-16	9.65393e-15	-9.48194	1.05509e-13	4.61002e-12	NA	NA	NA	NA	NA	NA		0	0	0	81	55	129	177	240	290	252	84	66
Medtr0927s0010				(1 of 5) 4.2.3.48 - (3S,6E)-nerolidol synthase / Nerolidol synthase	2	NA	(3<i>E</i>)-4,8-dimethylnona-1,3,7-triene biosynthesis	Isoprenoid synthase domain	NA	NA	NA	4.99721	0.0037607	0.0448448	NA	NA	NA	NA	NA	NA	NA	NA	NA		3	4	11	1	3	2	0	0	0	2	15	1
Medtr0959s0010				(1 of 603) PF07127 - Late nodulin protein (Nodulin_late)	1	NA	NA	Knottin, scorpion toxin-like, Late nodulin	-10.1793	3.16e-15	1.77e-13	-11.2581	2.66514e-18	1.25507e-16	-10.6365	1.70525e-16	1.0287e-14	NA	NA	NA	NA	NA	NA		0	0	0	165	192	233	281	377	584	244	524	91
Medtr1030s0010				(1 of 811) PF00646 - F-box domain (F-box)	1	protein binding	NA	F-box domain, NA	-5.57548	3.24e-05	0.000771336	-7.1871	5.15961e-08	1.20695e-06	-5.91996	9.03611e-06	0.000227595	NA	NA	NA	NA	NA	NA		0	0	0	6	12	6	28	29	18	16	9	8
Medtr1149s0010				NA	1	NA	NA	NA	-10.7737	1.5e-17	1.15e-15	-12.2274	3.58853e-22	2.63211e-20	-11.3408	2.74947e-19	2.39908e-17	NA	NA	NA	NA	NA	NA		0	0	0	356	207	337	536	762	1126	587	656	179
Medtr1252s0010				NA	1	NA	NA	NA	-7.5828	4.88e-09	1.55e-07	-8.77851	1.05779e-11	3.06738e-10	-7.22498	2.58905e-08	7.72186e-07	NA	NA	NA	NA	NA	NA		0	0	0	26	38	33	63	53	112	27	44	10
Medtr1826s0010				(1 of 603) PF07127 - Late nodulin protein (Nodulin_late)	1	NA	NA	Late nodulin	-5.54995	0.000193803	0.00425895	-6.78097	4.09573e-06	8.11759e-05	-5.22043	0.000479342	0.0105033	NA	NA	NA	NA	NA	NA		0	0	0	8	6	10	20	18	19	16	0	5
Medtr1999s0010				(1 of 603) PF07127 - Late nodulin protein (Nodulin_late)	1	NA	NA	Late nodulin	-6.57188	5.76e-07	1.58e-05	-8.93463	6.62435e-12	1.94851e-10	-7.41798	1.38082e-08	4.22578e-07	-2.36274	6.34743e-05	0.016219	NA	NA	NA		0	0	0	20	9	20	65	81	103	63	16	17
Medtr1g004990				(1 of 4) PTHR11909:SF97 - CASEIN KINASE 1-LIKE PROTEIN 4	1	NA	NA	Protein kinase domain, Protein kinase-like domain, Serine-threonine/tyrosine-protein kinase catalytic domain, Tyrosine-protein kinase, catalytic domain, NA	-1.37388	0.00152372	0.028928	-2.78111	1.33586e-10	3.64867e-09	-1.78377	3.82869e-05	0.000921588	NA	NA	NA	NA	NA	NA		535	660	428	1552	1286	993	2384	3612	4040	3296	675	1576
Medtr1g007300				(1 of 139) PTHR11017//PTHR11017:SF171 - LEUCINE-RICH REPEAT-CONTAINING PROTEIN // SUBFAMILY NOT NAMED	1	protein binding, signal transduction	NA	NB-ARC, P-loop containing nucleoside triphosphate hydrolase, Toll/interleukin-1 receptor homology (TIR) domain	-4.00799	4.92e-07	1.36e-05	-5.45098	6.16011e-12	1.82318e-10	-3.92892	8.22221e-07	2.21561e-05	NA	NA	NA	NA	NA	NA		2	13	0	123	25	59	191	146	228	143	21	48
Medtr1g007670	AT5G24330	ARABIDOPSIS TRITHORAX-RELATED PROTEIN 6	ATXR6	(1 of 7) PTHR10615:SF112 - HISTONE-LYSINE N-METHYLTRANSFERASE ATXR5	1	protein binding, zinc ion binding	NA	SET domain, Zinc finger, FYVE/PHD-type, Zinc finger, PHD-finger, Zinc finger, PHD-type	-1.47465	0.00217622	0.0400943	NA	NA	NA	NA	NA	NA	NA	NA	NA	NA	NA	NA		20	16	13	48	42	36	64	17	25	35	21	17
Medtr1g008280	AT2G03120	signal peptide peptidase	SPP	(1 of 2) K09595 - minor histocompatibility antigen H13 [EC:3.4.23.-] (HM13)	1	aspartic-type endopeptidase activity, integral component of membrane	NA	Peptidase A22B, signal peptide peptidase, Presenilin/signal peptide peptidase, NA	-2.13921	2.72e-15	1.54e-13	-3.21175	1.64716e-32	4.67712e-30	-2.3511	3.69919e-18	2.76665e-16	-1.07253	6.9571e-05	0.0163786	NA	NA	NA		997	1170	1124	5404	3688	4398	9712	7260	12001	6649	6718	3237
Medtr1g009760	AT2G24520	H(+)-ATPase 5	HA5	(1 of 13) K01535 - H+-transporting ATPase (E3.6.3.6)	1	ATPase activity, ATP biosynthetic process, integral component of membrane, metal ion binding, nucleotide binding	NA	Cation-transporting P-type ATPase, N-terminal, HAD-like domain, P-type ATPase, P-type ATPase, A domain, P-type ATPase, subfamily IIIA, P-type ATPase, transmembrane domain, NA	NA	NA	NA	-2.60878	2.75259e-06	5.56716e-05	-1.7227	0.00209069	0.041754	NA	NA	NA	NA	NA	NA		17	23	34	46	65	79	77	172	160	146	30	72
Medtr1g010210	AT2G25680	molybdate transporter 1	MOT1	(1 of 4) PTHR31970:SF3 - MOLYBDATE TRANSPORTER 1	2	NA	NA	NA	NA	NA	NA	1.27506	0.000201749	0.00328562	NA	NA	NA	NA	NA	NA	NA	NA	NA		7106	10948	7734	2634	3402	6017	3384	2025	4629	6632	4509	7371
Medtr1g010220				(1 of 4) PF07645//PF07714//PF13947 - Calcium-binding EGF domain (EGF_CA) // Protein tyrosine kinase (Pkinase_Tyr) // Wall-associated receptor kinase galacturonan-binding (GUB_WAK_bind)	1	calcium ion binding, protein binding, protein kinase activity, protein phosphorylation	NA	EGF-like calcium-binding domain, EGF-like domain, Protein kinase domain, Protein kinase-like domain, Serine-threonine/tyrosine-protein kinase catalytic domain, Wall-associated receptor kinase galacturonan-binding domain, NA	-8.30264	6.69e-31	3.24e-28	-9.5281	3.22665e-40	1.54228e-37	-8.78907	1.87592e-34	1.1458e-31	-1.22546	0.000102843	0.0183186	NA	NA	NA		1	2	2	690	277	497	1472	741	1335	902	727	527
Medtr1g010250				(1 of 9) PF07714//PF13947 - Protein tyrosine kinase (Pkinase_Tyr) // Wall-associated receptor kinase galacturonan-binding (GUB_WAK_bind)	2	protein kinase activity, protein phosphorylation	NA	Protein kinase domain, Protein kinase-like domain, Serine-threonine/tyrosine-protein kinase catalytic domain, Tyrosine-protein kinase, catalytic domain, Wall-associated receptor kinase galacturonan-binding domain, NA	NA	NA	NA	1.91396	0.000295642	0.00465608	NA	NA	NA	NA	NA	NA	NA	NA	NA		354	237	274	144	50	115	125	42	67	98	66	257
Medtr1g010310				(1 of 603) PF07127 - Late nodulin protein (Nodulin_late)	1	NA	NA	Late nodulin	-10.9877	6.78e-19	6.43e-17	-12.5687	2.98094e-24	2.98917e-22	-11.552	9.95135e-21	1.17643e-18	-1.58094	3.23682e-05	0.0140075	NA	NA	NA		0	0	0	398	277	365	848	871	1402	871	538	258
Medtr1g011245				(1 of 603) PF07127 - Late nodulin protein (Nodulin_late)	1	NA	NA	Late nodulin	-5.92722	1.21e-05	0.000301054	-7.32709	4.46617e-08	1.04988e-06	-7.39045	3.3605e-08	9.94178e-07	NA	NA	NA	NA	NA	NA		0	0	0	12	10	9	30	17	38	17	57	15
Medtr1g011430				(1 of 13) PF00646//PF07723 - F-box domain (F-box) // Leucine Rich Repeat (LRR_2)	1	protein binding	NA	F-box domain, Leucine-rich repeat 2	-6.81094	2.48e-07	6.99e-06	-8.38023	1.62854e-10	4.43541e-09	-7.45056	1.45453e-08	4.44119e-07	NA	NA	NA	NA	NA	NA		0	0	0	24	9	25	45	54	71	59	27	12
Medtr1g011540	AT3G10520	hemoglobin 2	HB2	(1 of 12) PTHR22924:SF39 - NON-SYMBIOTIC HEMOGLOBIN 2	1	heme binding, oxygen binding	NA	Globin, Globin-like, Globin/Protoglobin, Leghaemoglobin	-11.7937	1.56e-23	3.33e-21	-13.335	1.24652e-29	2.43189e-27	-11.9076	5.84786e-24	1.21594e-21	NA	NA	NA	NA	NA	NA		0	16	0	23454	13523	8104	40448	29784	63927	34121	5177	14083
Medtr1g011580				(1 of 1) PTHR10209:SF197 - GIBBERELLIN 3-BETA-DIOXYGENASE 3	2	oxidation-reduction process, oxidoreductase activity	NA	Isopenicillin N synthase-like, Non-haem dioxygenase N-terminal domain, Oxoglutarate/iron-dependent dioxygenase	0.750635	0.00137441	0.0263249	NA	NA	NA	NA	NA	NA	NA	NA	NA	NA	NA	NA		279	425	283	164	183	184	237	133	269	317	282	300
Medtr1g012620	AT4G32190	Myosin heavy chain-related protein	0	(1 of 1) PTHR23160:SF7 - MYOSIN HEAVY CHAIN-RELATED PROTEIN	1	NA	NA	Beta-grasp domain	NA	NA	NA	-1.27387	0.000806484	0.011652	NA	NA	NA	NA	NA	NA	NA	NA	NA		705	820	491	927	563	643	1333	1719	1358	1505	416	684
Medtr1g012960	AT5G25220	homeobox protein knotted-1-like 3	KNAT3	(1 of 2) PTHR11850:SF122 - HOMEOBOX PROTEIN KNOTTED-1-LIKE 3-RELATED	1	DNA binding, regulation of transcription, DNA-templated	NA	ELK domain, Homeobox domain, Homeobox KN domain, Homeodomain-like, KNOX1, KNOX2, NA	NA	NA	NA	-1.31008	2.23213e-09	5.71055e-08	-0.856564	9.45796e-05	0.00220245	NA	NA	NA	NA	NA	NA		603	910	582	1118	800	1040	1794	1321	1726	1754	910	1017
Medtr1g013050	AT4G31990	aspartate aminotransferase 5	ASP5	(1 of 1) K00811 - aspartate aminotransferase, chloroplastic (ASP5)	1	catalytic activity	C4 photosynthetic carbon assimilation cycle, NAD-ME type, C4 photosynthetic carbon assimilation cycle, PEPCK type, L-aspartate biosynthesis, L-aspartate degradation I, superpathway of L-isoleucine biosynthesis I, superpathway of L-threonine biosynthesis	Aminotransferase, class I/classII, Aspartate/other aminotransferase, Pyridoxal phosphate-dependent transferase, Pyridoxal phosphate-dependent transferase, major region, subdomain 1	-0.968635	0.00272267	0.0488774	-2.05866	1.81e-10	4.91564e-09	NA	NA	NA	-1.09003	0.000721361	0.0443569	1.37775	1.93231e-05	0.017305		1161	1028	863	2470	1617	1481	3641	4083	4112	2312	933	1601
Medtr1g013090				(1 of 78) PF00240 - Ubiquitin family (ubiquitin)	1	protein binding	NA	Ubiquitin domain, Ubiquitin-related domain, NA	NA	NA	NA	NA	NA	NA	-1.55833	0.000147008	0.00336718	NA	NA	NA	NA	NA	NA		28	43	39	46	70	76	90	40	93	90	155	67
Medtr1g013100				(1 of 17) PF05910 - Plant protein of unknown function (DUF868) (DUF868)	1	NA	NA	Calycin, Protein of unknown function DUF868, plant	NA	NA	NA	-4.43447	8.95834e-07	1.913e-05	-4.36872	1.29967e-06	3.45142e-05	NA	NA	NA	NA	NA	NA		4	1	1	17	1	21	34	50	36	64	41	21
Medtr1g013410				NA	1	NA	NA	NA	NA	NA	NA	-3.25378	0.000484477	0.00736607	-3.06571	0.00104403	0.0217239	NA	NA	NA	NA	NA	NA		1	2	2	4	13	5	12	20	11	14	10	16
Medtr1g013790				(1 of 108) PF03106 - WRKY DNA -binding domain (WRKY)	1	regulation of transcription, DNA-templated, sequence-specific DNA binding, transcription factor activity, sequence-specific DNA binding	NA	WRKY domain	NA	NA	NA	-2.34351	0.000531485	0.00801392	NA	NA	NA	NA	NA	NA	NA	NA	NA		17	10	4	33	14	14	39	35	74	57	10	28
Medtr1g013800				(1 of 2) PTHR23213:SF190 - FORMIN-LIKE PROTEIN 17-RELATED	1	NA	NA	C2 domain, Formin, FH2 domain, Protein-tyrosine phosphatase-like, Tensin phosphatase, C2 domain	NA	NA	NA	-1.30087	0.0021699	0.0280318	NA	NA	NA	NA	NA	NA	NA	NA	NA		31	88	54	127	87	78	155	106	132	143	37	76
Medtr1g014240				(1 of 12) PTHR27007:SF24 - L-TYPE LECTIN-DOMAIN CONTAINING RECEPTOR KINASE IX.1-RELATED	2	carbohydrate binding	NA	Concanavalin A-like lectin/glucanase domain, Legume lectin domain, Protein kinase domain, Protein kinase-like domain, Tyrosine-protein kinase, catalytic domain	0.825957	0.00125103	0.0241265	0.852021	0.000872835	0.0125285	NA	NA	NA	NA	NA	NA	NA	NA	NA		853	1377	1009	546	383	746	567	514	576	1004	589	732
Medtr1g014250	AT5G25040	Major facilitator superfamily protein	0	(1 of 2) PTHR31585:SF6 - FOLATE-BIOPTERIN TRANSPORTER 2-RELATED	1	integral component of membrane, transport	NA	Folate-biopterin transporter, Major facilitator superfamily, Major facilitator superfamily domain	NA	NA	NA	-1.14404	0.000152077	0.00251669	NA	NA	NA	NA	NA	NA	NA	NA	NA		254	273	228	455	180	281	622	364	618	428	349	241
Medtr1g015020				(1 of 1760) 2.7.11.1 - Non-specific serine/threonine protein kinase / Threonine-specific protein kinase	2	protein kinase activity, protein phosphorylation	NA	Protein kinase domain, Protein kinase-like domain, Serine/threonine/dual specificity protein kinase, catalytic domain, Serine-threonine/tyrosine-protein kinase catalytic domain, NA	NA	NA	NA	0.894771	6.2812e-07	1.36469e-05	NA	NA	NA	NA	NA	NA	NA	NA	NA		656	665	496	410	364	438	353	261	313	512	472	484
Medtr1g015530	AT2G26330	Leucine-rich receptor-like protein kinase family protein	ER	(1 of 1) PTHR27000:SF188 - LRR RECEPTOR-LIKE SERINE/THREONINE-PROTEIN KINASE ERECTA	1	protein kinase activity, protein phosphorylation	NA	Leucine-rich repeat, Leucine-rich repeat-containing N-terminal, plant-type, Leucine-rich repeat, typical subtype, Protein kinase domain, Protein kinase-like domain, Serine-threonine/tyrosine-protein kinase catalytic domain, NA	-0.97242	0.0021216	0.0392427	NA	NA	NA	NA	NA	NA	NA	NA	NA	NA	NA	NA		83	166	104	273	119	239	183	117	104	160	106	111
Medtr1g015700	AT2G26310	Chalcone-flavanone isomerase family protein	FAP2	(1 of 1) PTHR28039:SF3 - FATTY-ACID-BINDING PROTEIN 2	1	NA	NA	Chalcone isomerase, Chalcone isomerase, orthogonal bundle domain	NA	NA	NA	-0.6282	0.00377574	0.0449313	NA	NA	NA	NA	NA	NA	NA	NA	NA		199	265	216	306	208	286	355	285	347	355	225	297
Medtr1g015860	AT2G26170	cytochrome P450, family 711, subfamily A, polypeptide 1	CYP711A1	(1 of 1) 5.3.99.5 - Thromboxane-A synthase / Thromboxane synthetase	2	heme binding, iron ion binding, monooxygenase activity, oxidation-reduction process, oxidoreductase activity, acting on paired donors, with incorporation or reduction of molecular oxygen	NA	Cytochrome P450, Cytochrome P450, B-class, Cytochrome P450, E-class, group I, Cytochrome P450, E-class, group IV, NA	NA	NA	NA	1.11231	0.00159639	0.0214139	NA	NA	NA	NA	NA	NA	NA	NA	NA		638	777	491	426	313	470	462	151	256	492	300	695
Medtr1g015910				(1 of 3) 3.2.1.153//3.2.1.26//3.2.1.80 - Fructan beta-(2,1)-fructosidase / Inulinase // Beta-fructofuranosidase / Saccharase // Fructan beta-fructosidase / Fructanase	2	NA	fructan degradation, sucrose degradation III (sucrose invertase), sucrose degradation V (sucrose &alpha;-glucosidase)	Concanavalin A-like lectin/glucanase domain, Glycoside hydrolase, family 32, Glycosyl hydrolase family 32, C-terminal, Glycosyl hydrolase family 32, N-terminal, Glycosyl hydrolase, five-bladed beta-propellor domain, NA	NA	NA	NA	1.23703	0.00010525	0.00179032	NA	NA	NA	NA	NA	NA	NA	NA	NA		870	977	700	742	258	425	468	238	338	449	475	527
Medtr1g017390	AT1G55490	chaperonin 60 beta	CPN60B	(1 of 5) K04077 - chaperonin GroEL (groEL, HSPD1)	1	ATP binding, cytoplasm, protein refolding	NA	Chaperone tailless complex polypeptide 1 (TCP-1), Chaperonin Cpn60, Chaperonin Cpn60/TCP-1 family, GroEL-like apical domain, GroEL-like equatorial domain, NA	-0.730766	0.00196418	0.0365478	NA	NA	NA	NA	NA	NA	NA	NA	NA	NA	NA	NA		390	535	547	807	773	673	974	546	653	590	773	505
Medtr1g017910				(1 of 1) PTHR12542//PTHR12542:SF32 - EXOCYST COMPLEX PROTEIN EXO70 // SUBFAMILY NOT NAMED	1	NA	NA	Cullin repeat-like-containing domain, Exocyst complex protein Exo70, RecG, N-terminal antiparallel four helix bundle	NA	NA	NA	-1.74788	1.72247e-05	0.000322025	-1.46944	0.000314626	0.00698274	NA	NA	NA	NA	NA	NA		30	58	34	109	31	53	173	97	116	153	84	88
Medtr1g017920	AT1G27461	hypothetical protein	0	NA	1	NA	NA	NA	-3.50118	0.000962453	0.0189924	-4.53179	1.5503e-05	0.000291931	NA	NA	NA	NA	NA	NA	NA	NA	NA		4	0	0	22	14	7	60	8	30	19	9	6
Medtr1g018280				(1 of 1) KOG0436 - Methionyl-tRNA synthetase	1	aminoacyl-tRNA ligase activity, ATP binding, cytoplasm, methionine-tRNA ligase activity, methionyl-tRNA aminoacylation, nucleotide binding, tRNA aminoacylation for protein translation	NA	Aminoacyl-tRNA synthetase, class 1a, anticodon-binding, Aminoacyl-tRNA synthetase, class Ia, Methionyl/Leucyl tRNA synthetase, Methionyl-tRNA synthetase	NA	NA	NA	-5.07251	0.00286743	0.0357077	-5.27135	0.0018798	0.0378256	NA	NA	NA	NA	NA	NA		0	0	0	3	3	4	12	2	5	6	15	0
Medtr1g019240	AT5G67110	basic helix-loop-helix (bHLH) DNA-binding superfamily protein	ALC	(1 of 1) PTHR12565:SF87 - TRANSCRIPTION FACTOR ALC-RELATED	1	protein dimerization activity	NA	Myc-type, basic helix-loop-helix (bHLH) domain	NA	NA	NA	-2.40822	1.20305e-05	0.000228796	-1.87792	0.000737504	0.0157481	NA	NA	NA	NA	NA	NA		9	6	9	26	22	17	48	28	48	54	19	17
Medtr1g019270	AT1G56630	alpha/beta-Hydrolases superfamily protein	0	(1 of 1) PTHR21493//PTHR21493:SF104 - CGI-141-RELATED/LIPASE CONTAINING PROTEIN // SUBFAMILY NOT NAMED	2	NA	triacylglycerol degradation	Alpha/Beta hydrolase fold, Fungal lipase-like domain	NA	NA	NA	0.787499	0.000537561	0.00809276	NA	NA	NA	NA	NA	NA	NA	NA	NA		885	807	610	534	355	485	517	344	417	508	583	575
Medtr1g021100	AT1G33560	Disease resistance protein (CC-NBS-LRR class) family	ADR1	(1 of 11) PF00931//PF05659 - NB-ARC domain (NB-ARC) // Arabidopsis broad-spectrum mildew resistance protein RPW8 (RPW8)	2	NA	NA	NB-ARC, P-loop containing nucleoside triphosphate hydrolase, Powdery mildew resistance protein, RPW8 domain	0.866673	0.00219157	0.0402976	NA	NA	NA	NA	NA	NA	NA	NA	NA	NA	NA	NA		1770	2305	1473	1093	643	1058	1232	780	1255	1844	799	1359
Medtr1g021955	AT5G42610	calcium uniporter (DUF607)	0	(1 of 6) KOG2966 - Uncharacterized conserved protein	1	NA	NA	Coiled-coil domain containing protein 109, C-terminal, NA	-2.69451	2.42e-12	9.79e-11	-3.58511	6.56781e-21	4.27116e-19	-3.18053	9.91024e-17	6.16876e-15	NA	NA	NA	NA	NA	NA		18	29	44	208	177	164	280	304	440	313	335	170
Medtr1g022325	AT1G06570	4-hydroxyphenylpyruvate dioxygenase	PDS1	(1 of 5) 1.13.11.27 - 4-hydroxyphenylpyruvate dioxygenase / p-hydroxyphenylpyruvate oxidase	1	4-hydroxyphenylpyruvate dioxygenase activity, aromatic amino acid family metabolic process, oxidation-reduction process, oxidoreductase activity, acting on single donors with incorporation of molecular oxygen	plastoquinol-9 biosynthesis I, vitamin E biosynthesis (tocopherols)	4-hydroxyphenylpyruvate dioxygenase, Glyoxalase/Bleomycin resistance protein/Dihydroxybiphenyl dioxygenase, Glyoxalase/fosfomycin resistance/dioxygenase domain, NA	-4.50709	9.03e-07	2.44e-05	-6.69127	1.58031e-13	5.14435e-12	-3.9184	2.21399e-05	0.000543633	-2.18418	9.55851e-05	0.0182654	2.77288	1.1308e-06	0.00351254		1	3	0	49	20	13	135	84	164	24	27	7
Medtr1g023020				(1 of 1760) 2.7.11.1 - Non-specific serine/threonine protein kinase / Threonine-specific protein kinase	1	NA	NA	Protein kinase domain, Protein kinase-like domain	NA	NA	NA	-5.91206	0.000231588	0.00372712	NA	NA	NA	NA	NA	NA	NA	NA	NA		0	0	0	5	0	4	7	13	10	1	6	4
Medtr1g023030	AT3G14920	Peptide-N4-(N-acetyl-beta-glucosaminyl)asparagine amidase A protein	0	(1 of 2) PTHR31104:SF1 - GENOMIC DNA, CHROMOSOME 3, TAC CLONE:K15M2	1	NA	NA	Peptide-N4-(N-acetyl-beta-glucosaminyl)asparagine amidase A	-0.936528	3.72e-06	9.6e-05	-1.63442	3.88333e-16	1.51524e-14	-1.12613	2.37082e-08	7.0854e-07	-0.697897	0.000405306	0.0330016	NA	NA	NA		209	263	208	448	308	445	782	555	661	583	522	343
Medtr1g023230				(1 of 10) PF05142 - Domain of unknown function (DUF702) (DUF702)	1	NA	NA	Protein of unknown function DUF702, Zinc finger, lateral root primordium type 1	-1.08167	0.00132575	0.0254278	-1.54955	2.92199e-06	5.89309e-05	NA	NA	NA	NA	NA	NA	NA	NA	NA		23	38	23	51	40	71	94	55	83	48	35	34
Medtr1g024980	AT1G75710	C2H2-like zinc finger protein	0	(1 of 1) PTHR31681:SF1 - C2H2-LIKE ZINC FINGER PROTEIN	2	metal ion binding, NAD+ ADP-ribosyltransferase activity	NA	Poly(ADP-ribose) polymerase, catalytic domain, Zinc finger, C2H2	NA	NA	NA	0.678844	0.00335344	0.0406481	NA	NA	NA	NA	NA	NA	NA	NA	NA		906	964	877	830	765	670	765	429	473	632	895	616
Medtr1g025550				(1 of 4) PTHR10774:SF50 - SYNAPTOTAGMIN-1-RELATED	2	protein binding	NA	C2 domain	NA	NA	NA	0.57316	0.000744357	0.0108143	NA	NA	NA	NA	NA	NA	NA	NA	NA		3650	5192	3593	2914	2278	3241	2920	1993	2942	3567	2927	3223
Medtr1g025950				(1 of 1) PTHR11695//PTHR11695:SF608 - ALCOHOL DEHYDROGENASE RELATED // SUBFAMILY NOT NAMED	2	oxidation-reduction process, oxidoreductase activity	NA	Alcohol dehydrogenase, C-terminal, Alcohol dehydrogenase, N-terminal, Alcohol dehydrogenase superfamily, zinc-type, GroES-like, NAD(P)-binding domain, Polyketide synthase, enoylreductase domain	NA	NA	NA	1.11567	0.00248943	0.0316324	NA	NA	NA	NA	NA	NA	NA	NA	NA		212	204	226	251	152	145	159	49	91	128	225	146
Medtr1g026070	AT5G42200	RING/U-box superfamily protein	0	(1 of 2) K19037 - E3 ubiquitin-protein ligase ATL23 [EC:6.3.2.19] (ATL23)	1	protein binding, zinc ion binding	NA	Zinc finger, RING/FYVE/PHD-type, Zinc finger, RING-type	-1.17895	0.000667686	0.0135279	-2.35638	3.32253e-12	9.98565e-11	-1.18371	0.000619095	0.0133657	-1.17743	0.000256456	0.0271823	NA	NA	NA		39	39	24	83	76	52	198	130	168	111	50	66
Medtr1g026110	AT1G20310	syringolide-induced protein	0	NA	2	NA	NA	NA	NA	NA	NA	0.745627	0.00270014	0.0338302	NA	NA	NA	NA	NA	NA	NA	NA	NA		1129	1174	980	575	709	922	823	450	624	1030	1338	806
Medtr1g026160				(1 of 2) PTHR23257//PTHR23257:SF471 - SERINE-THREONINE PROTEIN KINASE // SUBFAMILY NOT NAMED	1	protein kinase activity, protein phosphorylation	NA	ACT domain, Protein kinase domain, Protein kinase-like domain, Protein kinase-like domain, Apicomplexa, Serine/threonine/dual specificity protein kinase, catalytic domain, Serine-threonine/tyrosine-protein kinase catalytic domain, Tyrosine-protein kinase, catalytic domain, NA	-2.87727	3.67e-08	1.09e-06	-4.39931	3.71199e-17	1.55865e-15	-3.32748	1.90934e-10	6.51663e-09	NA	NA	NA	NA	NA	NA		206	379	345	2583	1692	2007	3486	6389	7686	5201	695	3295
Medtr1g027750				(1 of 603) PF07127 - Late nodulin protein (Nodulin_late)	1	NA	NA	Late nodulin	-9.82636	1.64e-15	9.6e-14	-11.4347	1.70911e-20	1.04067e-18	-10.2553	9.00322e-17	5.6401e-15	-1.60836	1.24803e-05	0.0111572	NA	NA	NA		0	0	0	175	143	145	394	381	652	330	230	114
Medtr1g028250				(1 of 84) PF13947 - Wall-associated receptor kinase galacturonan-binding (GUB_WAK_bind)	1	NA	NA	Wall-associated receptor kinase galacturonan-binding domain	-3.824	0.000408629	0.00859593	-5.24921	8.59685e-07	1.83855e-05	-3.58718	0.000944855	0.0198718	NA	NA	NA	NA	NA	NA		0	0	3	16	14	10	37	25	49	18	2	16
Medtr1g028290				(1 of 116) 3.1.4.46 - Glycerophosphodiester phosphodiesterase / Glycerophosphoryl diester phosphodiesterase	2	NA	phospholipid remodeling (phosphatidylethanolamine, yeast)	Protein kinase domain, Protein kinase-like domain, Serine-threonine/tyrosine-protein kinase catalytic domain, Tyrosine-protein kinase, catalytic domain, NA	NA	NA	NA	0.916378	0.000927754	0.0132045	NA	NA	NA	NA	NA	NA	NA	NA	NA		857	797	477	575	321	548	437	289	349	661	461	645
Medtr1g028970	AT1G21360	glycolipid transfer protein 2	GLTP2	(1 of 3) PTHR10219:SF34 - GENOMIC DNA, CHROMOSOME 3, P1 CLONE: MXL8	2	cytoplasm, glycolipid binding, glycolipid transport, glycolipid transporter activity	NA	Glycolipid transfer protein domain, NA	0.798058	0.000229415	0.00497912	0.74092	0.000621924	0.00924154	NA	NA	NA	NA	NA	NA	NA	NA	NA		1947	1746	1241	1033	700	904	1026	787	987	1469	1437	1404
Medtr1g028980				(1 of 603) PF07127 - Late nodulin protein (Nodulin_late)	1	NA	NA	Late nodulin	-10.1637	6.89e-16	4.32e-14	-11.6477	2.08518e-20	1.25369e-18	-10.6173	3.29387e-17	2.18483e-15	-1.484	0.000876733	0.0496668	NA	NA	NA		0	0	0	201	209	172	327	507	783	480	259	136
Medtr1g029150	AT1G43800	Plant stearoyl-acyl-carrier-protein desaturase family protein	FTM1	(1 of 8) K03921 - acyl- (DESA1)	1	NA	NA	Fatty acid desaturase, type 2, Ferritin-like superfamily, Ribonucleotide reductase-related	-1.40018	2.2e-07	6.24e-06	-2.07967	1.19965e-14	4.17533e-13	-1.17974	1.28744e-05	0.000320963	NA	NA	NA	NA	NA	NA		250	275	319	716	545	829	1073	834	1500	824	561	515
Medtr1g029230				(1 of 603) PF07127 - Late nodulin protein (Nodulin_late)	1	NA	NA	Late nodulin	-7.98229	5.81e-10	1.97e-08	-9.44631	1.91163e-13	6.16689e-12	-7.64923	3.00841e-09	9.5352e-08	NA	NA	NA	NA	NA	NA		0	0	0	33	60	34	103	93	165	66	15	30
Medtr1g030010	AT1G77580	filament-like protein (DUF869)	0	(1 of 1) PTHR31580:SF2 - FILAMENT-LIKE PLANT PROTEIN 1-RELATED	1	cobalamin biosynthetic process, nicotinate-nucleotide-dimethylbenzimidazole phosphoribosyltransferase activity	NA	Filament-like plant protein, Nicotinate-nucleotide-dimethylbenzimidazole phosphoribosyltransferase, N-terminal	-0.829342	0.000210007	0.00458629	-0.815047	0.000269409	0.00429243	NA	NA	NA	NA	NA	NA	NA	NA	NA		154	189	149	246	322	228	338	237	246	233	227	207
Medtr1g030275				(1 of 15) PTHR22835//PTHR22835:SF239 - ZINC FINGER FYVE DOMAIN CONTAINING PROTEIN // SUBFAMILY NOT NAMED	1	hydrolase activity, acting on ester bonds	NA	GDSL lipase/esterase, SGNH hydrolase-type esterase domain, NA	-9.01832	1.24e-50	2.17e-47	-10.8323	2.84094e-72	5.43169e-69	-10.0439	2.17878e-62	4.56267e-59	-1.81398	0.000376353	0.0318525	NA	NA	NA		5	12	4	3065	3311	3281	7525	13656	12002	13313	1850	6347
Medtr1g030290	AT1G77590	long chain acyl-CoA synthetase 9	LACS9	(1 of 14) K01897 - long-chain acyl-CoA synthetase (ACSL, fadD)	1	catalytic activity, metabolic process	cutin biosynthesis, fatty acid &beta;-oxidation II (peroxisome), long-chain fatty acid activation, phosphatidylcholine acyl editing, phytol degradation, sporopollenin precursors biosynthesis, suberin monomers biosynthesis, superpathway of glyoxylate cycle and fatty acid degradation, wax esters biosynthesis II	AMP-dependent synthetase/ligase	NA	NA	NA	-0.958433	0.00174295	0.0230989	NA	NA	NA	NA	NA	NA	NA	NA	NA		128	180	140	183	171	151	284	301	216	343	160	153
Medtr1g030890	AT1G70940	Auxin efflux carrier family protein	PIN3	(1 of 12) K13947 - auxin efflux carrier family (PIN)	1	NA	NA	Auxin efflux carrier, Auxin efflux carrier, plant type	-0.776008	0.000580671	0.0118938	NA	NA	NA	NA	NA	NA	NA	NA	NA	NA	NA	NA		204	314	269	455	363	419	459	345	310	280	258	158
Medtr1g032190	AT1G70670	Caleosin-related family protein	CLO4	(1 of 2) PTHR31495:SF1 - PEROXYGENASE 4-RELATED	2	NA	cutin biosynthesis, vernolate biosynthesis III	Caleosin-related, EF-hand domain pair	NA	NA	NA	0.864344	0.00200985	0.0261527	NA	NA	NA	NA	NA	NA	NA	NA	NA		647	661	504	461	397	400	512	242	222	465	593	328
Medtr1g033100				(1 of 3) PF01190//PF04554 - Pollen proteins Ole e I like (Pollen_Ole_e_I) // Extensin-like region (Extensin_2)	2	NA	NA	Extensin domain, Pollen Ole e 1 allergen, NA	NA	NA	NA	1.44917	7.75376e-07	1.66694e-05	NA	NA	NA	NA	NA	NA	-1.0788	0.00023556	0.0464577		3852	5881	4088	3066	3498	2276	2084	1549	1106	2921	4564	2665
Medtr1g033500	AT1G14710	hydroxyproline-rich glycoprotein family protein	0	(1 of 2) PTHR31447:SF0 - HYDROXYPROLINE-RICH GLYCOPROTEIN-LIKE PROTEIN	1	NA	NA	Alpha-ketoglutarate-dependent dioxygenase AlkB-like, NA	-0.623353	0.000509776	0.0105651	-0.961661	7.67037e-08	1.77832e-06	NA	NA	NA	NA	NA	NA	NA	NA	NA		599	797	688	1188	827	948	1720	923	1272	1118	861	843
Medtr1g034960	AT1G20990	Cysteine/Histidine-rich C1 domain family protein	0	(1 of 1) PTHR13871:SF43 - CYSTEINE/HISTIDINE-RICH C1 DOMAIN FAMILY PROTEIN	2	oxidation-reduction process, protein-disulfide reductase activity	NA	C1-like	NA	NA	NA	0.824836	0.000736216	0.0107232	NA	NA	NA	NA	NA	NA	NA	NA	NA		234	245	224	183	189	212	203	86	102	242	214	192
Medtr1g037570	AT5G08270	(1 of 2) PTHR33524:SF1 - SET DOMAIN-CONTAINING PROTEIN 9	0	(1 of 2) PTHR33524:SF1 - SET DOMAIN-CONTAINING PROTEIN 9	1	NA	NA	NA	-0.872701	0.00213968	0.0395509	NA	NA	NA	NA	NA	NA	NA	NA	NA	NA	NA	NA		71	77	87	124	150	124	158	107	94	120	151	121
Medtr1g037670				(1 of 603) PF07127 - Late nodulin protein (Nodulin_late)	1	defense response	NA	Knottin, scorpion toxin-like, Late nodulin	-10.2336	8.34e-16	5.1e-14	-11.0257	4.09676e-18	1.88589e-16	-10.3439	4.05455e-16	2.28599e-14	NA	NA	NA	NA	NA	NA		0	0	0	217	238	154	300	247	536	264	362	83
Medtr1g039435				(1 of 603) PF07127 - Late nodulin protein (Nodulin_late)	1	NA	NA	Knottin, scorpion toxin-like, Late nodulin	-11.8375	2.31e-21	3.55e-19	-13.2306	2.69536e-26	3.73431e-24	-12.291	6.53637e-23	1.14778e-20	-1.39311	0.000694888	0.0436169	NA	NA	NA		0	0	0	675	520	677	1516	1156	2342	959	1388	375
Medtr1g039445	AT4G38190	cellulose synthase like D4	CSLD4	(1 of 2) PTHR13301:SF40 - CELLULOSE SYNTHASE-LIKE PROTEIN D4	1	NA	xylan biosynthesis	Cellulose synthase, Nucleotide-diphospho-sugar transferases, Zinc finger, RING-type	-6.88988	1.74e-07	4.97e-06	-8.508	8.21325e-11	2.27803e-09	-7.79232	2.8698e-09	9.1057e-08	NA	NA	NA	NA	NA	NA		0	0	0	30	13	18	45	48	94	72	37	15
Medtr1g040195	AT3G03480	acetyl CoA:(Z)-3-hexen-1-ol acetyltransferase	CHAT	(1 of 20) 2.3.1.196 - Benzyl alcohol O-benzoyltransferase	2	NA	volatile benzenoid biosynthesis I (ester formation), volatile esters biosynthesis (during fruit ripening)	Chloramphenicol acetyltransferase-like domain, Transferase	NA	NA	NA	0.95334	8.5631e-05	0.0014794	NA	NA	NA	NA	NA	NA	NA	NA	NA		2879	2924	2898	1733	2268	2082	1910	921	1577	1874	2381	2050
Medtr1g040315	AT3G03480	acetyl CoA:(Z)-3-hexen-1-ol acetyltransferase	CHAT	(1 of 20) 2.3.1.196 - Benzyl alcohol O-benzoyltransferase	2	NA	volatile benzenoid biosynthesis I (ester formation), volatile esters biosynthesis (during fruit ripening)	Chloramphenicol acetyltransferase-like domain, Transferase	NA	NA	NA	1.25369	2.7056e-06	5.4798e-05	NA	NA	NA	NA	NA	NA	NA	NA	NA		503	494	337	259	221	233	240	180	111	354	312	254
Medtr1g040610	AT3G10650	nuclear pore complex protein	NUP1	NA	1	NA	NA	NA	NA	NA	NA	-1.5184	0.000551474	0.0082675	NA	NA	NA	NA	NA	NA	NA	NA	NA		457	1251	632	1429	817	1242	1946	1746	2313	2161	409	1097
Medtr1g041805				NA	1	NA	NA	NA	NA	NA	NA	-2.36802	0.00180818	0.0239082	NA	NA	NA	NA	NA	NA	NA	NA	NA		5	17	6	24	24	16	29	50	45	59	6	8
Medtr1g041815	AT5G46050	peptide transporter 3	PTR3	(1 of 7) PTHR11654:SF73 - PROTEIN NRT1/ PTR FAMILY 5.2-RELATED	1	membrane, transport, transporter activity	NA	Major facilitator superfamily domain, Proton-dependent oligopeptide transporter family, NA	-3.92284	1.93e-06	5.11e-05	-5.0349	7.31216e-10	1.91512e-08	-4.67414	1.13962e-08	3.49492e-07	NA	NA	NA	NA	NA	NA		0	7	1	76	13	18	96	52	89	100	49	42
Medtr1g041915				(1 of 603) PF07127 - Late nodulin protein (Nodulin_late)	1	NA	NA	Late nodulin	-8.81059	1.97e-10	6.89e-09	-10.4485	4.05683e-14	1.36396e-12	-8.69723	3.35359e-10	1.12495e-08	NA	NA	NA	NA	NA	NA		0	0	0	136	64	30	207	206	306	150	8	73
Medtr1g042200				(1 of 603) PF07127 - Late nodulin protein (Nodulin_late)	1	NA	NA	Late nodulin	-9.2715	1.6e-13	7.26e-12	-10.8483	5.33824e-18	2.43009e-16	-9.42124	6.3718e-14	2.83043e-12	-1.57682	0.000336479	0.0302466	NA	NA	NA		0	0	0	113	109	92	257	292	393	233	60	89
Medtr1g042310	AT5G46050	peptide transporter 3	PTR3	(1 of 7) PTHR11654:SF73 - PROTEIN NRT1/ PTR FAMILY 5.2-RELATED	1	membrane, transport, transporter activity	NA	Major facilitator superfamily domain, Proton-dependent oligopeptide transporter family, NA	-7.61327	8.93e-15	4.73e-13	-9.42034	7.42051e-22	5.30705e-20	-7.87419	1.03507e-15	5.53761e-14	-1.80707	0.000696505	0.0436169	NA	NA	NA		0	0	3	280	151	121	622	546	786	499	83	148
Medtr1g042850				(1 of 603) PF07127 - Late nodulin protein (Nodulin_late)	1	NA	NA	Late nodulin	-11.0989	8.41e-18	6.64e-16	-12.6615	1.04503e-22	8.14411e-21	-11.2474	3.05092e-18	2.32329e-16	NA	NA	NA	NA	NA	NA		0	0	0	437	478	190	1009	912	1430	858	138	361
Medtr1g042893				NA	1	NA	NA	NA	-5.81182	6.25e-05	0.00143461	-6.88476	1.69775e-06	3.5308e-05	-5.97525	3.68462e-05	0.000889832	NA	NA	NA	NA	NA	NA		0	0	0	16	5	8	8	19	32	17	3	14
Medtr1g042895				(1 of 603) PF07127 - Late nodulin protein (Nodulin_late)	1	NA	NA	Late nodulin	-10.4087	1.5e-17	1.15e-15	-11.9011	1.73157e-22	1.31724e-20	-10.9022	4.08795e-19	3.47393e-17	-1.49236	3.46743e-06	0.0101343	NA	NA	NA		0	0	0	286	198	211	603	564	808	538	299	218
Medtr1g042900				NA	1	NA	NA	NA	-9.97226	1.84e-14	9.45e-13	-11.7198	2.03851e-19	1.11145e-17	-10.3672	1.62516e-15	8.53881e-14	NA	NA	NA	NA	NA	NA		0	0	0	189	141	184	326	630	721	451	62	220
Medtr1g042910				(1 of 603) PF07127 - Late nodulin protein (Nodulin_late)	1	NA	NA	Late nodulin	-13.7592	2.31e-29	9.41e-27	-15.28	8.01014e-36	2.98341e-33	-13.8198	1.31683e-29	5.01388e-27	-1.5208	3.82709e-06	0.0101343	1.46029	9.11223e-06	0.0125799		0	0	0	2667	2438	1940	5573	5535	9367	4009	2118	1828
Medtr1g042940				(1 of 603) PF07127 - Late nodulin protein (Nodulin_late)	1	NA	NA	Late nodulin	-13.6219	2.86e-29	1.15e-26	-15.0027	3.76859e-35	1.28666e-32	-13.6794	1.67014e-29	6.19811e-27	-1.38085	1.78003e-06	0.00831391	1.32333	4.67967e-06	0.00775265		0	0	0	2427	2228	1749	4928	4673	7334	3333	1990	1838
Medtr1g043200	AT5G43350	phosphate transporter 1;1	PHT1;1	(1 of 4) PTHR24064:SF297 - INORGANIC PHOSPHATE TRANSPORTER 1-1-RELATED	2	inorganic phosphate transmembrane transporter activity, integral component of membrane, phosphate ion transport	NA	Major facilitator superfamily, Major facilitator superfamily domain, Phosphate permease	2.06962	4.83e-05	0.00112309	2.44907	2.1409e-06	4.39191e-05	NA	NA	NA	NA	NA	NA	NA	NA	NA		151	117	78	23	17	37	33	10	20	100	24	61
Medtr1g043220	AT5G43350	phosphate transporter 1;1	PHT1;1	(1 of 4) PTHR24064:SF297 - INORGANIC PHOSPHATE TRANSPORTER 1-1-RELATED	2	inorganic phosphate transmembrane transporter activity, integral component of membrane, phosphate ion transport	NA	Major facilitator superfamily, Major facilitator superfamily domain, Phosphate permease, NA	1.33104	5.92e-09	1.86e-07	1.72324	5.47448e-14	1.832e-12	NA	NA	NA	NA	NA	NA	-1.17661	2.91406e-07	0.00181036		3282	3681	2153	1104	860	1360	1259	616	787	2446	1727	1849
Medtr1g043290	AT5G43350	phosphate transporter 1;1	PHT1;1	(1 of 4) PTHR24064:SF297 - INORGANIC PHOSPHATE TRANSPORTER 1-1-RELATED	2	inorganic phosphate transmembrane transporter activity, integral component of membrane, phosphate ion transport	NA	Major facilitator superfamily, Major facilitator superfamily domain, Phosphate permease	1.30566	4.17e-09	1.33e-07	1.77857	1.58707e-15	5.96535e-14	NA	NA	NA	NA	NA	NA	-1.31875	3.67179e-09	4.56219e-05		1360	1854	1447	481	529	717	487	292	513	1177	937	1136
Medtr1g043610				NA	1	NA	NA	NA	NA	NA	NA	-5.57962	0.0034534	0.0416835	NA	NA	NA	NA	NA	NA	NA	NA	NA		1	0	0	4	0	1	8	29	7	13	0	0
Medtr1g043690				(1 of 1) PF00069//PF02721 - Protein kinase domain (Pkinase) // Domain of unknown function DUF223 (DUF223)	2	NA	NA	Domain of unknown function DUF223, Nucleic acid-binding, OB-fold, Protein kinase domain, Protein kinase-like domain	NA	NA	NA	0.893251	0.000572761	0.00855532	NA	NA	NA	NA	NA	NA	NA	NA	NA		168	200	140	126	118	127	100	87	69	133	168	103
Medtr1g043770				(1 of 7) PTHR10209//PTHR10209:SF138 - OXIDOREDUCTASE, 2OG-FE II OXYGENASE FAMILY PROTEIN // SUBFAMILY NOT NAMED	2	oxidation-reduction process, oxidoreductase activity	NA	Isopenicillin N synthase-like, Non-haem dioxygenase N-terminal domain, Oxoglutarate/iron-dependent dioxygenase, NA	0.602457	0.00207371	0.0384328	0.893467	6.12862e-06	0.000119652	NA	NA	NA	NA	NA	NA	NA	NA	NA		294	380	252	202	167	188	191	125	155	332	209	249
Medtr1g044105				(1 of 7) PTHR10209//PTHR10209:SF138 - OXIDOREDUCTASE, 2OG-FE II OXYGENASE FAMILY PROTEIN // SUBFAMILY NOT NAMED	2	NA	NA	Isopenicillin N synthase-like, Non-haem dioxygenase N-terminal domain, NA	NA	NA	NA	0.841026	0.00141798	0.0192914	NA	NA	NA	NA	NA	NA	NA	NA	NA		206	358	278	152	158	229	148	117	173	235	284	242
Medtr1g044500				(1 of 603) PF07127 - Late nodulin protein (Nodulin_late)	1	NA	NA	Late nodulin	-7.07927	4.63e-08	1.36e-06	-7.95992	6.81029e-10	1.78531e-08	-8.3342	9.89345e-11	3.42856e-09	NA	NA	NA	NA	NA	NA		0	0	0	14	20	35	38	40	50	49	93	31
Medtr1g045550	AT4G13510	ammonium transporter 1;1	AMT1;1	(1 of 2) PTHR11730:SF39 - AMMONIUM TRANSPORTER 1 MEMBER 2	2	NA	NA	Ammonium transporter, Ammonium transporter AmtB-like domain, Ammonium/urea transporter	NA	NA	NA	0.725189	0.00312766	0.0384476	NA	NA	NA	NA	NA	NA	NA	NA	NA		2220	4661	2991	1592	1693	2172	1880	1462	2148	3197	1976	2466
Medtr1g046005				(1 of 603) PF07127 - Late nodulin protein (Nodulin_late)	1	NA	NA	Late nodulin	NA	NA	NA	-5.83464	0.000936582	0.0133169	NA	NA	NA	NA	NA	NA	NA	NA	NA		0	0	0	3	1	4	1	9	18	4	0	5
Medtr1g046010				NA	1	NA	NA	SGNH hydrolase-type esterase domain	-6.18043	2.81e-05	0.000673574	-7.97282	4.93418e-08	1.15705e-06	-7.18841	9.34933e-07	2.51011e-05	NA	NA	NA	NA	NA	NA		0	0	0	12	0	26	27	45	54	43	13	24
Medtr1g046020				(1 of 603) PF07127 - Late nodulin protein (Nodulin_late)	1	NA	NA	Late nodulin	-7.04869	2.77e-10	9.59e-09	-8.30412	9.32093e-14	3.08322e-12	-7.47903	2.04165e-11	7.37156e-10	NA	NA	NA	NA	NA	NA		0	2	0	80	84	74	170	138	274	205	95	53
Medtr1g046070	AT3G23930	(1 of 2) PTHR37226:SF1 - GENOMIC DNA, CHROMOSOME 3, BAC CLONE:F14O13	0	(1 of 1) PTHR37226:SF1 - GENOMIC DNA, CHROMOSOME 3, BAC CLONE:F14O13	1	NA	NA	NA	-3.12888	1.83e-10	6.42e-09	-4.22238	3.68806e-18	1.71149e-16	-3.41928	2.66114e-12	1.03337e-10	NA	NA	NA	NA	NA	NA		13	13	4	133	40	69	268	113	161	119	114	76
Medtr1g046110				NA	1	NA	NA	NA	-9.18068	1.03e-12	4.35e-11	-10.8211	4.03741e-17	1.69282e-15	-10.5386	2.58522e-16	1.50384e-14	NA	NA	NA	NA	NA	NA		0	0	0	145	83	69	305	148	508	268	431	107
Medtr1g046150				(1 of 603) PF07127 - Late nodulin protein (Nodulin_late)	1	NA	NA	Chemokine interleukin-8-like domain, Late nodulin	-11.3288	5.05e-20	6e-18	-12.7608	5.45155e-25	6.17965e-23	-11.3178	5.47308e-20	5.37602e-18	-1.432	0.000141504	0.0209893	1.44304	0.000125216	0.0398926		0	0	0	564	349	405	1013	811	1786	651	507	245
Medtr1g046170				(1 of 603) PF07127 - Late nodulin protein (Nodulin_late)	1	NA	NA	Late nodulin	-12.32	1.59e-22	2.97e-20	-13.6891	1.94833e-27	3.03674e-25	-13.3214	4.55061e-26	1.24687e-23	NA	NA	NA	NA	NA	NA		0	0	0	1065	789	756	2224	1468	3248	1566	3203	741
Medtr1g046440				NA	1	NA	NA	NA	-12.3644	9.21e-24	2.08e-21	-13.8434	2.22071e-29	4.24005e-27	-12.4238	5.62525e-24	1.17801e-21	-1.47897	3.18057e-05	0.0140075	1.41959	6.49332e-05	0.0293815		0	0	0	952	847	888	1859	2085	3575	1557	890	589
Medtr1g046480	AT2G33205	Serinc-domain containing serine and sphingolipid biosynthesis protein	0	(1 of 1) PTHR10383:SF23 - SERINC-DOMAIN CONTAINING SERINE AND SPHINGOLIPID BIOSYNTHESIS PROTEIN	2	membrane	NA	Serine incorporator/TMS membrane protein, NA	NA	NA	NA	0.830955	0.000946895	0.0134569	NA	NA	NA	NA	NA	NA	NA	NA	NA		543	663	672	394	392	393	494	187	363	486	389	475
Medtr1g047330				(1 of 603) PF07127 - Late nodulin protein (Nodulin_late)	1	NA	NA	Late nodulin	-7.60292	6.37e-09	1.99e-07	-9.18051	1.91359e-12	5.82589e-11	-7.85767	1.86992e-09	5.99806e-08	NA	NA	NA	NA	NA	NA		0	0	0	50	33	16	78	82	138	79	19	31
Medtr1g047920				(1 of 77) PTHR23155//PTHR23155:SF563 - LEUCINE-RICH REPEAT-CONTAINING PROTEIN // SUBFAMILY NOT NAMED	1	NA	NA	NA	-5.28543	0.00043411	0.00907747	-7.50693	3.55529e-07	7.85532e-06	-5.80133	9.9405e-05	0.0023116	NA	NA	NA	NA	NA	NA		0	0	0	11	5	4	30	28	36	21	0	10
Medtr1g047930				(1 of 13) PTHR13808:SF6 - HISTONE ACETYLTRANSFERASE HAC2	1	histone acetylation, histone acetyltransferase activity, regulation of transcription, DNA-templated	NA	Histone acetyltransferase Rtt109/CBP, NA	-5.59786	0.000780431	0.0156875	-7.7694	2.36654e-06	4.8306e-05	-6.43863	9.94247e-05	0.0023116	NA	NA	NA	NA	NA	NA		0	0	0	19	5	1	17	40	51	36	0	13
Medtr1g047940				(1 of 10) PF02135 - TAZ zinc finger (zf-TAZ)	1	histone acetyltransferase activity, nucleus, regulation of transcription, DNA-templated, transcription cofactor activity, zinc ion binding	NA	Zinc finger, TAZ-type	-6.33841	4.94e-05	0.00114491	-7.6779	7.51053e-07	1.61708e-05	-5.85605	0.000186333	0.00421846	NA	NA	NA	NA	NA	NA		0	0	0	22	16	3	27	24	55	26	0	7
Medtr1g049330	AT3G10520	hemoglobin 2	HB2	(1 of 12) PTHR22924:SF39 - NON-SYMBIOTIC HEMOGLOBIN 2	1	heme binding, oxygen binding	NA	Globin, Globin-like, Globin/Protoglobin, Leghaemoglobin, NA	-12.8497	7.28e-31	3.46e-28	-14.344	4.79712e-38	2.05338e-35	-12.8917	4.68085e-31	1.90602e-28	-1.49431	0.000649604	0.0425695	NA	NA	NA		1	1	0	6450	3624	3469	11740	8616	18547	9485	2612	3157
Medtr1g050525				(1 of 7) 3.6.3.17 - Monosaccharide-transporting ATPase	1	membrane	NA	AAA+ ATPase domain, ABC-2 type transporter, ABC-transporter extracellular N-terminal domain, ABC transporter-like, Plant PDR ABC transporter associated, P-loop containing nucleoside triphosphate hydrolase, NA	-2.63871	3.56e-09	1.14e-07	-3.897	2.21553e-18	1.05547e-16	-3.04875	8.43082e-12	3.14872e-10	NA	NA	NA	NA	NA	NA		23	107	52	459	152	397	797	540	1105	642	402	364
Medtr1g051025	AT2G41370	Ankyrin repeat family protein / BTB/POZ domain-containing protein	BOP2	(1 of 5) K14508 - regulatory protein NPR1 (NPR1)	1	protein binding	NA	Ankyrin repeat, Ankyrin repeat-containing domain, BTB/POZ domain, POZ domain, Regulatory protein NPR, central domain, NA	-1.32865	8.77e-08	2.55e-06	-2.17205	5.39183e-19	2.76623e-17	-1.3235	9.36731e-08	2.68982e-06	-0.843396	0.000254526	0.0271823	0.848543	0.000226906	0.0461787		59	79	52	156	139	140	279	230	289	211	122	129
Medtr1g051120				(1 of 88) PF00892 - EamA-like transporter family (EamA)	1	integral component of membrane, membrane, transmembrane transporter activity	NA	EamA domain, WAT1-related protein	-1.56381	1.22e-09	4.05e-08	-2.41403	4.76202e-21	3.12517e-19	-2.14724	5.85727e-17	3.76586e-15	-0.850222	0.000774626	0.0462859	NA	NA	NA		271	305	179	827	598	617	1375	1097	1286	1252	1319	676
Medtr1g051175				(1 of 1) PTHR11802//PTHR11802:SF22 - SERINE PROTEASE FAMILY S10 SERINE CARBOXYPEPTIDASE // SUBFAMILY NOT NAMED	1	proteolysis, serine-type carboxypeptidase activity	NA	Alpha/Beta hydrolase fold, Peptidase S10, serine carboxypeptidase, NA	NA	NA	NA	-6.60791	0.000191794	0.00313662	NA	NA	NA	NA	NA	NA	NA	NA	NA		0	0	0	14	6	0	9	21	18	16	0	3
Medtr1g051360				(1 of 603) PF07127 - Late nodulin protein (Nodulin_late)	1	NA	NA	Late nodulin	-8.58058	9.06e-12	3.49e-10	-9.92998	2.57854e-15	9.55425e-14	-8.77481	2.97174e-12	1.15093e-10	NA	NA	NA	NA	NA	NA		0	0	0	51	72	71	95	188	202	117	68	55
Medtr1g051365				NA	1	NA	NA	NA	-4.14029	1.75e-09	5.75e-08	-6.00171	1.70711e-18	8.22864e-17	-4.57437	2.63606e-11	9.47109e-10	NA	NA	NA	NA	NA	NA		5	3	9	138	103	43	217	327	481	255	39	125
Medtr1g051840				(1 of 603) PF07127 - Late nodulin protein (Nodulin_late)	1	NA	NA	Late nodulin	-10.2695	2.67e-15	1.51e-13	-12.0869	1.26482e-20	7.93735e-19	-10.6279	2.75919e-16	1.59554e-14	NA	NA	NA	NA	NA	NA		0	0	0	317	175	140	606	647	977	650	121	133
Medtr1g052005				(1 of 603) PF07127 - Late nodulin protein (Nodulin_late)	1	NA	NA	Late nodulin	-10.9888	3.8e-17	2.74e-15	-12.8886	5.15342e-23	4.22271e-21	-11.3373	3.71682e-18	2.77276e-16	-1.8998	0.000735342	0.0447369	NA	NA	NA		0	0	0	355	418	253	867	1272	1684	1031	132	304
Medtr1g052840	AT1G27410	DNA repair metallo-beta-lactamase family protein	0	(1 of 2) K15341 - DNA cross-link repair 1B protein [EC:3.1.-.-] (DCLRE1B, SNM1B)	1	NA	NA	DNA repair metallo-beta-lactamase, NA	-4.09118	6.26e-21	9.01e-19	-4.99552	1.23984e-30	2.75638e-28	-4.29516	5.76009e-23	1.02348e-20	NA	NA	NA	NA	NA	NA		7	22	14	319	122	227	381	324	551	390	253	174
Medtr1g052850				(1 of 1760) 2.7.11.1 - Non-specific serine/threonine protein kinase / Threonine-specific protein kinase	1	NA	NA	Protein kinase domain, Protein kinase-like domain, NA	-2.93576	5.51e-05	0.00127394	-4.01737	2.16106e-08	5.17337e-07	-2.48926	0.000692568	0.0148644	NA	NA	NA	NA	NA	NA		0	8	3	34	12	29	40	36	83	28	14	16
Medtr1g052855				NA	1	NA	NA	NA	-3.33435	4.88e-08	1.43e-06	-3.84159	2.44416e-10	6.58797e-09	-3.52803	6.84544e-09	2.13278e-07	NA	NA	NA	NA	NA	NA		3	5	5	32	40	48	53	58	61	42	80	23
Medtr1g053260				NA	1	NA	NA	NA	NA	NA	NA	-5.06495	0.00251254	0.0318978	NA	NA	NA	NA	NA	NA	NA	NA	NA		1	0	0	0	9	9	5	14	13	3	0	2
Medtr1g053265				NA	1	NA	NA	NA	-6.39292	3.85e-06	9.9e-05	-8.24225	1.83998e-09	4.73688e-08	-6.60366	1.73303e-06	4.56094e-05	NA	NA	NA	NA	NA	NA		0	0	0	23	12	8	41	46	68	35	3	16
Medtr1g053520	AT5G06830	(1 of 1) PTHR14894 - CDK5 REGULATORY SUBUNIT-ASSOCIATED PROTEIN 3	0	(1 of 1) PTHR14894 - CDK5 REGULATORY SUBUNIT-ASSOCIATED PROTEIN 3	1	NA	NA	EF-hand domain pair, Protein of unknown function DUF773, NA	NA	NA	NA	-0.506724	0.00259397	0.0327865	NA	NA	NA	NA	NA	NA	NA	NA	NA		731	919	665	875	647	783	1126	865	1097	1110	787	713
Medtr1g053625				NA	1	NA	NA	Knottin, scorpion toxin-like	-10.1537	8.6e-16	5.24e-14	-11.5501	5.2768e-20	3.03273e-18	-10.1696	7.7267e-16	4.21062e-14	NA	NA	NA	NA	NA	NA		0	0	0	224	189	167	468	434	647	430	102	118
Medtr1g053640				(1 of 603) PF07127 - Late nodulin protein (Nodulin_late)	1	NA	NA	Knottin, scorpion toxin-like, Late nodulin	-11.5983	3.31e-20	4.12e-18	-13.1475	1.60578e-25	1.96407e-23	-11.4917	7.26357e-20	6.95925e-18	-1.5492	0.000519941	0.0380645	1.65588	0.00020818	0.0461787		0	0	0	604	540	432	1454	1221	2037	1046	223	349
Medtr1g053645				NA	1	NA	NA	NA	NA	NA	NA	-7.07932	1.6241e-06	3.39487e-05	-4.85046	0.00133226	0.0273907	NA	NA	NA	NA	NA	NA		0	0	0	2	1	2	23	21	26	11	0	5
Medtr1g053975				(1 of 603) PF07127 - Late nodulin protein (Nodulin_late)	1	NA	NA	Late nodulin	-7.87978	5.37e-09	1.7e-07	-8.91259	3.67567e-11	1.03652e-09	-7.38933	4.67222e-08	1.3753e-06	NA	NA	NA	NA	NA	NA		0	0	0	41	38	41	84	52	118	70	5	20
Medtr1g054035				(1 of 2) 1.14.19.6 - Delta(12)-fatty-acid desaturase / Oleoyl-CoA Delta(12) desaturase	1	lipid metabolic process	NA	Fatty acid desaturase domain, Protein of unknown function DUF3474	NA	NA	NA	-1.6213	0.000104221	0.00177492	NA	NA	NA	NA	NA	NA	NA	NA	NA		18	25	15	32	16	24	66	37	66	31	15	26
Medtr1g054165				NA	1	NA	NA	NA	-7.04918	3.35e-08	9.94e-07	-8.41442	3.34316e-11	9.45546e-10	-7.30065	1.00421e-08	3.09583e-07	NA	NA	NA	NA	NA	NA		0	0	0	25	15	28	63	39	78	45	29	13
Medtr1g054635	AT3G11980	Jojoba acyl CoA reductase-related male sterility protein	MS2	(1 of 1) 1.2.1.42//1.2.1.50 - Hexadecanal dehydrogenase (acylating) / Fatty acyl-CoA reductase // Long-chain-fatty-acyl-CoA reductase / Acyl-CoA reductase	1	fatty-acyl-CoA reductase (alcohol-forming) activity	NA	Fatty acyl-CoA reductase, Male sterility, NAD-binding, NAD(P)-binding domain, NA	-6.19301	3.33e-34	2.34e-31	-7.73043	1.68725e-52	1.56092e-49	-6.71999	4.89628e-40	4.34997e-37	-1.53742	0.000158211	0.0215996	NA	NA	NA		10	4	8	719	286	531	1366	1330	1749	1374	488	521
Medtr1g054880	AT4G02330	Plant invertase/pectin methylesterase inhibitor superfamily	ATPMEPCRB	(1 of 9) PTHR31707:SF38 - PECTINESTERASE/PECTINESTERASE INHIBITOR 20-RELATED	2	enzyme inhibitor activity	homogalacturonan degradation	Pectinesterase, catalytic, Pectinesterase inhibitor domain, Pectin lyase fold, Pectin lyase fold/virulence factor	0.918034	0.000995547	0.0195552	1.39979	5.62952e-07	1.22962e-05	NA	NA	NA	NA	NA	NA	NA	NA	NA		1187	1155	965	573	498	552	656	297	285	531	751	700
Medtr1g054965	AT1G06820	carotenoid isomerase	CRTISO	(1 of 1) K09835 - prolycopene isomerase (crtISO, crtH)	2	NA	<i>trans</i>-lycopene biosynthesis II (plants)	Amine oxidase, Carotene isomerase, NA	NA	NA	NA	0.929153	2.36827e-05	0.000437064	NA	NA	NA	NA	NA	NA	NA	NA	NA		884	1195	831	608	460	662	602	358	492	718	477	742
Medtr1g055035				(1 of 603) PF07127 - Late nodulin protein (Nodulin_late)	1	NA	NA	Late nodulin	-11.5748	1.28e-19	1.44e-17	-13.2254	3.88659e-25	4.4945e-23	-11.6412	7.92542e-20	7.54407e-18	-1.65063	0.000840116	0.0486588	NA	NA	NA		0	0	0	603	536	411	1387	1403	2133	1094	166	515
Medtr1g055115				NA	1	NA	NA	NA	-7.70895	3.06e-09	9.84e-08	-8.57484	3.79009e-11	1.06774e-09	-6.85377	1.52968e-07	4.34987e-06	NA	NA	NA	NA	NA	NA		0	0	0	60	31	16	81	33	91	16	22	23
Medtr1g056260				NA	1	NA	NA	NA	-5.52664	0.000103007	0.00233124	-7.15816	3.2803e-07	7.27576e-06	-6.65684	2.17543e-06	5.70986e-05	NA	NA	NA	NA	NA	NA		0	0	0	10	1	13	25	17	33	29	21	6
Medtr1g056455				NA	1	NA	NA	NA	-6.97263	2.03e-07	5.76e-06	-8.57211	1.29171e-10	3.53145e-09	-7.54051	1.71876e-08	5.18423e-07	NA	NA	NA	NA	NA	NA		0	0	0	24	9	32	31	64	95	52	37	14
Medtr1g056530	AT5G06510	nuclear factor Y, subunit A10	NF-YA10	(1 of 2) PTHR12632:SF7 - NUCLEAR TRANSCRIPTION FACTOR Y SUBUNIT A-10-RELATED	1	regulation of transcription, DNA-templated, transcription factor activity, sequence-specific DNA binding	NA	CCAAT-binding transcription factor, subunit B	-5.94437	3.94e-86	3.69e-82	-6.82624	3.04251e-113	2.1814e-109	-6.29574	1.65241e-96	2.42227e-92	-0.88187	0.000475402	0.036346	NA	NA	NA		20	28	27	1798	1316	1135	3077	2129	2867	2524	2054	1222
Medtr1g057270				(1 of 22) PTHR31415:SF4 - HARPIN-INDUCED PROTEIN-LIKE-RELATED	1	NA	NA	Late embryogenesis abundant protein, LEA-14	NA	NA	NA	-1.30424	5.84487e-10	1.54067e-08	NA	NA	NA	-0.829814	7.624e-05	0.0165476	0.773212	0.000224289	0.0461787		519	504	411	778	477	600	1353	893	1148	873	627	541
Medtr1g057280				(1 of 23) 1.10.3.9 - Photosystem II	1	electron transporter, transferring electrons within the cyclic electron transport pathway of photosynthesis activity, photosynthesis, light reaction, photosynthetic electron transport in photosystem II	NA	Photosynthetic reaction centre, L/M	-5.11909	0.00175126	0.0328695	-6.62386	3.97867e-05	0.00071229	NA	NA	NA	NA	NA	NA	NA	NA	NA		0	0	0	3	2	13	5	26	16	4	0	3
Medtr1g058350	AT2G36080	AP2/B3-like transcriptional factor family protein	ABS2	(1 of 2) PTHR31140:SF2 - B3 DOMAIN-CONTAINING TRANSCRIPTION FACTOR VAL3	1	NA	NA	B3 DNA binding domain, DNA-binding pseudobarrel domain	-3.24326	4.95e-19	4.85e-17	-3.67593	3.15995e-24	3.13608e-22	-3.30938	8.20432e-20	7.78428e-18	NA	NA	NA	NA	NA	NA		23	14	10	171	135	106	244	139	198	158	182	115
Medtr1g058880				(1 of 603) PF07127 - Late nodulin protein (Nodulin_late)	1	NA	NA	Late nodulin	-9.83111	3.59e-15	2e-13	-11.1479	4.25407e-19	2.20619e-17	-10.2352	2.50177e-16	1.46694e-14	NA	NA	NA	NA	NA	NA		0	0	0	168	118	181	366	228	600	245	304	106
Medtr1g059630				NA	1	NA	NA	NA	NA	NA	NA	-1.87966	0.000821121	0.0118277	NA	NA	NA	NA	NA	NA	NA	NA	NA		9	4	7	14	19	15	23	24	23	21	15	14
Medtr1g059900	AT3G52720	alpha carbonic anhydrase 1	ACA1	(1 of 6) PTHR18952:SF100 - ALPHA CARBONIC ANHYDRASE 5	1	NA	C4 photosynthetic carbon assimilation cycle, NAD-ME type, C4 photosynthetic carbon assimilation cycle, NADP-ME type, C4 photosynthetic carbon assimilation cycle, PEPCK type, CO<sub>2</sub> fixation into oxaloacetate (anaplerotic), cyanate degradation	Alpha carbonic anhydrase, Carbonic anhydrase, alpha-class, NA	-11.037	2.71e-19	2.89e-17	-12.1475	4.75117e-23	3.90426e-21	-11.0856	1.88441e-19	1.66407e-17	NA	NA	NA	NA	NA	NA		0	0	0	422	338	311	646	637	1053	552	434	208
Medtr1g059940	AT3G52720	alpha carbonic anhydrase 1	ACA1	(1 of 6) PTHR18952:SF100 - ALPHA CARBONIC ANHYDRASE 5	1	NA	C4 photosynthetic carbon assimilation cycle, NAD-ME type, C4 photosynthetic carbon assimilation cycle, NADP-ME type, C4 photosynthetic carbon assimilation cycle, PEPCK type, CO<sub>2</sub> fixation into oxaloacetate (anaplerotic), cyanate degradation	Alpha carbonic anhydrase, Carbonic anhydrase, alpha-class, NA	-11.4994	1.18e-14	6.17e-13	-13.0156	2.38107e-18	1.12499e-16	-11.3606	2.44236e-14	1.14385e-12	NA	NA	NA	NA	NA	NA		0	0	0	657	592	214	947	1381	1848	806	58	572
Medtr1g059960	AT3G52720	alpha carbonic anhydrase 1	ACA1	(1 of 6) K01674 - carbonic anhydrase (cah)	1	NA	C4 photosynthetic carbon assimilation cycle, NAD-ME type, C4 photosynthetic carbon assimilation cycle, NADP-ME type, C4 photosynthetic carbon assimilation cycle, PEPCK type, CO<sub>2</sub> fixation into oxaloacetate (anaplerotic), cyanate degradation	Alpha carbonic anhydrase, Carbonic anhydrase, alpha-class, NA	NA	NA	NA	-2.01607	2.10555e-07	4.76598e-06	-1.24876	0.00133907	0.027473	NA	NA	NA	NA	NA	NA		272	154	100	404	326	204	700	617	710	593	401	266
Medtr1g060190				(1 of 3) PTHR11362:SF13 - PROTEIN TERMINAL FLOWER 1	1	negative regulation of flower development, transcription cofactor activity	NA	Phosphatidylethanolamine-binding protein PEBP, TERMINAL FLOWER 1-like, NA	-6.09431	2.79e-06	7.29e-05	-6.09717	2.75262e-06	5.56716e-05	-6.07033	3.0357e-06	7.85531e-05	NA	NA	NA	NA	NA	NA		0	1	0	23	31	13	34	14	24	27	32	12
Medtr1g060380				(1 of 14) PTHR10634 - AN1-TYPE ZINC FINGER PROTEIN	1	zinc ion binding	NA	Zinc finger, A20-type, Zinc finger, AN1-type, NA	NA	NA	NA	-5.70957	0.000163006	0.00268362	-6.02825	6.44575e-05	0.00152278	NA	NA	NA	NA	NA	NA		0	0	0	0	0	1	11	11	5	17	15	4
Medtr1g060990	AT3G10000	Homeodomain-like superfamily protein	EDA31	(1 of 1) PTHR21654:SF5 - TRIHELIX TRANSCRIPTION FACTOR PTL	1	DNA binding	NA	Homeodomain-like, Myb-like domain, NA	-3.82534	3.94e-11	1.45e-09	-4.52432	3.89716e-15	1.41298e-13	-3.7301	1.1955e-10	4.12349e-09	NA	NA	NA	NA	NA	NA		1	11	5	83	77	53	115	124	110	110	31	73
Medtr1g061050	AT2G36460	Aldolase superfamily protein	FBA6	(1 of 9) K01623 - fructose-bisphosphate aldolase, class I (ALDO)	1	catalytic activity, fructose-bisphosphate aldolase activity, glycolytic process	Calvin-Benson-Bassham cycle, gluconeogenesis I, gluconeogenesis III, glycolysis III (from glucose), glycolysis IV (plant cytosol), homolactic fermentation, sucrose biosynthesis I (from photosynthesis), sucrose degradation V (sucrose &alpha;-glucosidase), superpathway of cytosolic glycolysis (plants), pyruvate dehydrogenase and TCA cycle	Aldolase-type TIM barrel, Fructose-bisphosphate aldolase, class-I, Fructose-bisphosphate aldolase class-I, eukaryotic-type	NA	NA	NA	-1.07429	0.000892817	0.0127834	NA	NA	NA	NA	NA	NA	NA	NA	NA		8760	6447	4733	13619	7423	9497	17486	8033	15764	8617	6995	10585
Medtr1g061100				(1 of 603) PF07127 - Late nodulin protein (Nodulin_late)	1	NA	NA	Late nodulin	-13.1745	4.09e-25	1.1e-22	-14.9005	1.13937e-31	2.89168e-29	-13.5163	2.37724e-26	6.90057e-24	-1.72604	0.000340594	0.0302785	NA	NA	NA		0	0	0	1864	1662	1168	4784	4012	7084	4229	712	1624
Medtr1g061110				(1 of 603) PF07127 - Late nodulin protein (Nodulin_late)	1	NA	NA	Late nodulin	-9.28323	1.49e-13	6.82e-12	-10.9943	2.01801e-18	9.69422e-17	-9.57576	2.4856e-14	1.16224e-12	-1.71104	9.54406e-05	0.0182654	NA	NA	NA		1	0	0	251	221	144	527	611	890	468	250	113
Medtr1g061640	AT3G10040	sequence-specific DNA binding transcription factors	0	(1 of 36) PF13837 - Myb/SANT-like DNA-binding domain (Myb_DNA-bind_4)	1	NA	NA	NA	-1.54273	0.000140097	0.00312029	-2.54739	2.88453e-10	7.76035e-09	-1.32951	0.00103878	0.0216453	NA	NA	NA	NA	NA	NA		100	228	131	490	268	447	854	714	875	675	157	291
Medtr1g062110	AT2G36690	2-oxoglutarate (2OG) and Fe(II)-dependent oxygenase superfamily protein	0	(1 of 2) PTHR10209:SF152 - 1-AMINOCYCLOPROPANE-1-CARBOXYLATE OXIDASE-RELATED	2	iron ion binding, oxidation-reduction process, oxidoreductase activity	flavonoid biosynthesis, flavonoid biosynthesis (in equisetum), leucodelphinidin biosynthesis, leucopelargonidin and leucocyanidin biosynthesis, pinobanksin biosynthesis	Isopenicillin N synthase, Isopenicillin N synthase-like, Non-haem dioxygenase N-terminal domain, Oxoglutarate/iron-dependent dioxygenase	NA	NA	NA	1.00136	0.00278847	0.0348001	NA	NA	NA	NA	NA	NA	NA	NA	NA		284	294	170	156	88	114	209	73	87	143	100	120
Medtr1g062350				(1 of 49) PF00314 - Thaumatin family (Thaumatin)	1	NA	NA	Thaumatin	NA	NA	NA	NA	NA	NA	-5.32385	0.00154259	0.0313414	NA	NA	NA	NA	NA	NA		0	0	0	5	7	1	7	3	0	10	9	3
Medtr1g062470				(1 of 15) 6.3.1.2 - Glutamate--ammonia ligase / Glutamine synthetase	2	NA	ammonia assimilation cycle I, L-glutamine biosynthesis I	Glutamine synthetase, beta-Grasp domain, Glutamine synthetase, catalytic domain, Glutamine synthetase/guanido kinase, catalytic domain, NA	1.12647	0.000275104	0.0059158	1.73915	3.13008e-08	7.43725e-07	NA	NA	NA	NA	NA	NA	NA	NA	NA		322	388	180	159	82	131	109	79	61	183	190	132
Medtr1g062710				(1 of 9) PTHR20852:SF16 - TYPE-1 GLUTAMINE SYNTHETASE 1	1	hydrolase activity	NA	Amidohydrolase-related, NA	-4.50546	2.93e-19	3.07e-17	-4.83651	5.71743e-22	4.13023e-20	-4.27456	1.74965e-17	1.20132e-15	NA	NA	NA	NA	NA	NA		60	25	11	950	672	426	1475	514	794	763	751	353
Medtr1g062860	AT2G28210	alpha carbonic anhydrase 2	ACA2	(1 of 6) K01674 - carbonic anhydrase (cah)	2	NA	C4 photosynthetic carbon assimilation cycle, NAD-ME type, C4 photosynthetic carbon assimilation cycle, NADP-ME type, C4 photosynthetic carbon assimilation cycle, PEPCK type, CO<sub>2</sub> fixation into oxaloacetate (anaplerotic), cyanate degradation	Alpha carbonic anhydrase, Carbonic anhydrase, alpha-class, NA	1.05555	0.00159277	0.0300962	1.608	1.75205e-06	3.64109e-05	NA	NA	NA	NA	NA	NA	NA	NA	NA		387	715	455	127	233	312	180	96	204	342	321	350
Medtr1g062870				(1 of 603) PF07127 - Late nodulin protein (Nodulin_late)	1	NA	NA	Late nodulin	-8.76335	1.13e-11	4.31e-10	-10.1636	3.0724e-15	1.12821e-13	-9.7317	4.34231e-14	1.97071e-12	NA	NA	NA	NA	NA	NA		0	0	0	86	44	94	208	93	311	129	261	67
Medtr1g063120				(1 of 12) K01904 - 4-coumarate--CoA ligase (4CL)	2	catalytic activity, metabolic process	NA	AMP-binding enzyme C-terminal domain, AMP-dependent synthetase/ligase, NA	NA	NA	NA	0.723737	0.000831602	0.0119726	NA	NA	NA	NA	NA	NA	NA	NA	NA		1000	1042	753	714	477	710	691	385	553	741	575	733
Medtr1g064260	AT2G37210	lysine decarboxylase family protein	LOG3	(1 of 4) PTHR31223:SF17 - CYTOKININ RIBOSIDE 5'-MONOPHOSPHATE PHOSPHORIBOHYDROLASE LOG3-RELATED	1	NA	NA	Cytokinin riboside 5'-monophosphate phosphoribohydrolase LOG, LOG family	-1.03399	0.000556502	0.0114238	-1.30741	1.21477e-05	0.000230872	-1.09294	0.000259544	0.00579978	NA	NA	NA	NA	NA	NA		146	204	140	405	253	260	601	238	343	342	435	228
Medtr1g064350	AT1G48285	GRF zinc finger protein	0	(1 of 54) PF06839 - GRF zinc finger (zf-GRF)	1	zinc ion binding	NA	Zinc finger, GRF-type	-11.5858	1.81e-20	2.42e-18	-13.3553	1.09986e-26	1.64285e-24	-12.1334	2.65246e-22	4.1809e-20	-1.76949	2.18464e-05	0.0113879	NA	NA	NA		0	0	0	688	399	490	1494	1674	2187	1548	575	403
Medtr1g064560	AT3G09780	CRINKLY4 related 1	CCR1	(1 of 1) PTHR27003:SF24 - SERINE/THREONINE-PROTEIN KINASE-LIKE PROTEIN CCR2	2	NA	NA	Protein kinase domain, Protein kinase-like domain, Regulator of chromosome condensation 1/beta-lactamase-inhibitor protein II, Serine/threonine/dual specificity protein kinase, catalytic domain, Serine-threonine/tyrosine-protein kinase catalytic domain, TNFR/NGFR cysteine-rich region, NA	NA	NA	NA	0.705709	0.00360554	0.0432831	NA	NA	NA	NA	NA	NA	NA	NA	NA		503	547	472	423	222	417	397	237	266	442	368	421
Medtr1g066530				(1 of 14) PF00045 - Hemopexin (Hemopexin)	2	NA	NA	Hemopexin-like domain, Hemopexin-like repeats	2.15595	2.38e-10	8.27e-09	2.50154	2.04902e-13	6.59527e-12	1.22225	0.000323923	0.00717279	NA	NA	NA	-1.27929	0.000174049	0.0428189		7986	5181	5086	1711	983	1191	899	1088	1041	1966	3302	2369
Medtr1g067150	AT2G37290	Ypt/Rab-GAP domain of gyp1p superfamily protein	0	(1 of 1) PTHR22957:SF328 - RABGAP/TBC DOMAIN-CONTAINING PROTEIN	1	protein binding	glutathione-mediated detoxification II	Glutathione S-transferase, C-terminal-like, Glutathione S-transferase, N-terminal, Rab-GTPase-TBC domain, Thioredoxin-like fold, NA	NA	NA	NA	-1.49842	0.000120057	0.00202061	NA	NA	NA	NA	NA	NA	NA	NA	NA		55	51	39	68	57	72	115	74	201	123	57	71
Medtr1g067200	AT5G12130	integral membrane TerC family protein	PDE149	(1 of 1) PTHR30238 - MEMBRANE BOUND PREDICTED REDOX MODULATOR	1	integral component of membrane	NA	Integral membrane protein TerC, Integral membrane protein TerC, riboswitch-linked	NA	NA	NA	-0.910908	0.00208782	0.0270935	NA	NA	NA	NA	NA	NA	NA	NA	NA		64	89	56	91	82	75	112	116	133	119	65	62
Medtr1g067410				NA	1	NA	NA	Protective antigen, heptamerisation domain	-1.72122	4.33e-05	0.00101476	-2.76192	2.03237e-11	5.79964e-10	-2.10467	4.30038e-07	1.18942e-05	NA	NA	NA	NA	NA	NA		16	23	10	68	35	44	97	101	105	101	62	42
Medtr1g068630	AT2G37460	nodulin MtN21 /EamA-like transporter family protein	UMAMIT12	(1 of 88) PF00892 - EamA-like transporter family (EamA)	1	integral component of membrane, membrane, transmembrane transporter activity	NA	EamA domain, WAT1-related protein	-10.0478	4.16e-16	2.7e-14	-11.1242	2.09125e-19	1.13633e-17	-10.2836	8.3765e-17	5.28284e-15	NA	NA	NA	NA	NA	NA		0	0	1	471	275	311	709	642	898	541	587	199
Medtr1g069250	AT4G16295	S-protein homologue 1	SPH1	(1 of 1) PTHR31232:SF7 - S PROTEIN HOMOLOGUE 74-RELATED	1	immune response	NA	MHC classes I/II-like antigen recognition protein, MHC class I-like antigen recognition-like, Plant self-incompatibility S1	-5.57234	0.000800243	0.0160512	-6.88798	2.86761e-05	0.000524826	NA	NA	NA	NA	NA	NA	NA	NA	NA		0	0	0	17	0	8	29	7	29	3	0	1
Medtr1g069725				(1 of 67) PF03514 - GRAS domain family (GRAS)	1	NA	NA	Transcription factor GRAS	NA	NA	NA	NA	NA	NA	NA	NA	NA	-1.14742	0.000586473	0.0406385	NA	NA	NA		46	49	33	43	21	38	102	65	66	79	78	50
Medtr1g069825	AT3G23290	LIGHT-DEPENDENT SHORT HYPOCOTYLS-like protein (DUF640)	LSH4	(1 of 15) PF04852 - Protein of unknown function (DUF640) (DUF640)	1	host cell nucleus, regulation of transcription, DNA-templated, transcription factor activity, sequence-specific DNA binding	NA	ALOG domain, Immunodeficiency virus transactivating regulatory protein (Tat)	-3.73898	1.19e-22	2.28e-20	-4.77723	4.45654e-36	1.72715e-33	-3.9489	4.1187e-25	1.00627e-22	NA	NA	NA	NA	NA	NA		17	80	48	623	639	442	1123	1007	1445	1018	587	524
Medtr1g070135				(1 of 10) PTHR10209//PTHR10209:SF124 - OXIDOREDUCTASE, 2OG-FE II OXYGENASE FAMILY PROTEIN // SUBFAMILY NOT NAMED	2	oxidation-reduction process, oxidoreductase activity	flavonoid biosynthesis, flavonoid biosynthesis (in equisetum), leucodelphinidin biosynthesis, leucopelargonidin and leucocyanidin biosynthesis, pinobanksin biosynthesis	Isopenicillin N synthase-like, Non-haem dioxygenase N-terminal domain, Oxoglutarate/iron-dependent dioxygenase, NA	NA	NA	NA	0.917111	0.000624663	0.00926569	NA	NA	NA	NA	NA	NA	NA	NA	NA		1103	1602	1086	468	759	781	547	563	730	1063	1150	1064
Medtr1g070185				(1 of 1) PTHR10209//PTHR10209:SF175 - OXIDOREDUCTASE, 2OG-FE II OXYGENASE FAMILY PROTEIN // SUBFAMILY NOT NAMED	1	oxidation-reduction process, oxidoreductase activity	NA	Isopenicillin N synthase-like, Non-haem dioxygenase N-terminal domain, Oxoglutarate/iron-dependent dioxygenase, NA	NA	NA	NA	-1.12653	5.90532e-05	0.00103901	NA	NA	NA	NA	NA	NA	NA	NA	NA		206	201	106	320	230	210	428	299	331	392	255	210
Medtr1g070250				(M=5) PTHR26374:SF89 - TAC1 (TELOMERASE ACTIVATOR1), NUCLEIC ACID BINDING / TRANSCRIPTION FACTOR/ ZINC	1	metal ion binding	NA	Zinc finger, C2H2, Zinc finger C2H2-type/integrase DNA-binding domain, NA	NA	NA	NA	-1.78243	1.91268e-06	3.95486e-05	-1.5648	2.95597e-05	0.000719196	NA	NA	NA	NA	NA	NA		139	101	49	222	128	148	334	277	326	350	333	161
Medtr1g070395				NA	1	NA	NA	NA	NA	NA	NA	-5.56978	0.000696631	0.0102245	NA	NA	NA	NA	NA	NA	NA	NA	NA		0	0	0	3	2	5	8	5	12	12	0	3
Medtr1g070515	AT3G54650	RNI-like superfamily protein	FBL17	(1 of 7) KOG4341 - F-box protein containing LRR	1	protein binding	NA	F-box domain, NA	NA	NA	NA	-0.820946	0.000919626	0.0131148	NA	NA	NA	NA	NA	NA	NA	NA	NA		139	230	217	336	274	278	475	267	255	283	296	218
Medtr1g071450	AT3G63300	FORKED 1	FKD1	(1 of 8) PF05703//PF08458 - Auxin canalisation (Auxin_canalis) // Plant pleckstrin homology-like region (PH_2)	1	NA	NA	Domain of unknown function DUF828, Glyoxalase/Bleomycin resistance protein/Dihydroxybiphenyl dioxygenase, Pleckstrin-like, plant	-1.289	0.000660751	0.0134067	-1.6241	1.50277e-05	0.000283352	-1.18425	0.00177558	0.0357531	NA	NA	NA	NA	NA	NA		29	27	25	59	61	63	96	66	77	102	50	33
Medtr1g071480	AT1G54510	NIMA-related serine/threonine kinase 1	NEK1	(1 of 2) PTHR24362//PTHR24362:SF277 - SERINE/THREONINE-PROTEIN KINASE NEK // SUBFAMILY NOT NAMED	1	NA	NA	Protein kinase domain, Protein kinase-like domain, Tyrosine-protein kinase, catalytic domain	-0.992814	0.00150598	0.0286405	NA	NA	NA	NA	NA	NA	NA	NA	NA	NA	NA	NA		84	158	99	176	237	194	290	128	153	170	114	190
Medtr1g071880				(1 of 603) PF07127 - Late nodulin protein (Nodulin_late)	1	NA	NA	Late nodulin	-10.558	2.05e-17	1.55e-15	-12.2298	7.45952e-23	5.97574e-21	-10.9147	1.6369e-18	1.27975e-16	-1.67178	2.81887e-05	0.0129307	NA	NA	NA		0	0	0	302	286	176	637	691	1133	587	259	224
Medtr1g071890				(1 of 603) PF07127 - Late nodulin protein (Nodulin_late)	1	NA	NA	Late nodulin	-12.0122	1.24e-21	2.01e-19	-13.4073	1.45519e-26	2.11845e-24	-12.4909	2.87942e-23	5.30935e-21	NA	NA	NA	NA	NA	NA		0	0	0	852	613	646	1399	1275	2941	1018	1622	472
Medtr1g072095				(1 of 603) PF07127 - Late nodulin protein (Nodulin_late)	1	NA	NA	Late nodulin	-7.95477	1.6e-08	4.88e-07	-10.1886	3.85814e-13	1.22127e-11	-8.41714	2.15057e-09	6.86076e-08	NA	NA	NA	NA	NA	NA		0	0	0	44	34	49	161	199	233	109	2	76
Medtr1g072096				(1 of 603) PF07127 - Late nodulin protein (Nodulin_late)	1	NA	NA	Late nodulin	-8.18001	1.46e-10	5.2e-09	-10.1623	1.3683e-15	5.16337e-14	-8.73084	7.33085e-12	2.7661e-10	-1.98232	6.18532e-05	0.016219	NA	NA	NA		0	0	0	86	25	39	147	204	228	106	87	40
Medtr1g072470	AT1G03210	Phenazine biosynthesis PhzC/PhzF protein	0	(1 of 7) 5.3.3.17 - Trans-2,3-dihydro-3-hydroxyanthranilate isomerase	2	biosynthetic process, catalytic activity	NA	Phenazine biosynthesis PhzF protein	NA	NA	NA	1.12184	0.000192265	0.00314187	NA	NA	NA	NA	NA	NA	NA	NA	NA		262	286	257	124	131	157	193	64	111	118	139	157
Medtr1g072570	AT2G48150	glutathione peroxidase 4	GPX4	(1 of 2) 1.11.1.9 - Glutathione peroxidase	2	antioxidant activity, glutathione peroxidase activity, oxidation-reduction process, oxidoreductase activity, response to oxidative stress	glutathione-peroxide redox reactions, reactive oxygen species degradation	Alkyl hydroperoxide reductase subunit C/ Thiol specific antioxidant, Glutathione peroxidase, Thioredoxin-like fold	NA	NA	NA	1.47557	8.57507e-05	0.00147969	NA	NA	NA	NA	NA	NA	NA	NA	NA		1457	958	903	731	382	647	695	267	250	516	699	757
Medtr1g073180				(1 of 22) KOG1176 - Acyl-CoA synthetase	1	catalytic activity, metabolic process	NA	AMP-binding enzyme C-terminal domain, AMP-dependent synthetase/ligase, NA	NA	NA	NA	-0.95898	1.0118e-05	0.000194487	NA	NA	NA	NA	NA	NA	NA	NA	NA		113	152	119	189	134	164	292	171	249	199	126	133
Medtr1g073200				(1 of 2) K01703 - 3-isopropylmalate/(R)-2-methylmalate dehydratase large subunit (leuC)	1	metabolic process	L-leucine biosynthesis, superpathway of branched chain amino acid biosynthesis	Aconitase/3-isopropylmalate dehydratase large subunit, alpha/beta/alpha domain, Aconitase/3-isopropylmalate dehydratase large subunit, alpha/beta/alpha, subdomain 1/3, Aconitase/isopropylmalate dehydratase	NA	NA	NA	NA	NA	NA	-2.19442	0.00191935	0.0385158	NA	NA	NA	NA	NA	NA		3	17	12	23	7	25	16	39	55	42	74	22
Medtr1g073510				(1 of 603) PF07127 - Late nodulin protein (Nodulin_late)	1	NA	NA	Late nodulin, Proteinase/amylase inhibitor domain	-11.3788	3.13e-20	3.95e-18	-12.5089	3.97004e-24	3.89921e-22	-11.8463	8.43259e-22	1.2119e-19	NA	NA	NA	NA	NA	NA		0	0	0	462	397	501	786	751	1469	770	881	351
Medtr1g073530	AT4G11400	ARID/BRIGHT DNA-binding domain;ELM2 domain protein	0	(1 of 19) PF01388 - ARID/BRIGHT DNA binding domain (ARID)	1	DNA binding	NA	ARID DNA-binding domain, Cyclin-like	NA	NA	NA	-1.49248	4.9592e-05	0.000879561	NA	NA	NA	NA	NA	NA	NA	NA	NA		113	229	166	253	185	232	334	422	532	353	117	220
Medtr1g073610	AT1G04040	HAD superfamily, subfamily IIIB acid phosphatase	0	(1 of 46) 3.1.3.2 - Acid phosphatase / Phosphomonoesterase	2	acid phosphatase activity	NAD/NADH phosphorylation and dephosphorylation, phosphate acquisition	Acid phosphatase (Class B), Acid phosphatase, plant, HAD-like domain	NA	NA	NA	1.11232	0.00206015	0.0267708	NA	NA	NA	NA	NA	NA	NA	NA	NA		605	656	615	515	294	270	357	255	219	341	756	332
Medtr1g073990				(1 of 88) PF00892 - EamA-like transporter family (EamA)	1	integral component of membrane, membrane, transmembrane transporter activity	NA	EamA domain, WAT1-related protein	-7.21987	1.11e-08	3.4e-07	-7.90222	3.51787e-10	9.39376e-09	-8.72482	3.81514e-12	1.46403e-10	NA	NA	NA	NA	NA	NA		0	0	0	33	24	19	31	46	44	110	76	46
Medtr1g074070				(1 of 88) PF00892 - EamA-like transporter family (EamA)	2	integral component of membrane, membrane, transmembrane transporter activity	NA	EamA domain, WAT1-related protein	1.11508	0.000798418	0.0160261	1.29251	0.000104856	0.00178467	NA	NA	NA	NA	NA	NA	NA	NA	NA		532	387	342	144	218	178	164	163	160	157	264	199
Medtr1g074120				(1 of 88) PF00892 - EamA-like transporter family (EamA)	1	integral component of membrane, membrane, transmembrane transporter activity	NA	EamA domain, WAT1-related protein	-3.07077	3.82e-20	4.6e-18	-3.90917	6.50877e-32	1.71252e-29	-3.18324	1.41322e-21	1.95437e-19	NA	NA	NA	NA	NA	NA		29	55	36	415	273	226	655	332	720	473	334	248
Medtr1g074410				NA	1	NA	NA	NA	-8.31421	1.16e-82	8.16e-79	-9.88342	4.93601e-116	7.07798e-112	-8.41842	1.06077e-84	6.21992e-81	-1.56921	0.000142964	0.0209893	NA	NA	NA		27	48	55	11697	15268	10899	24186	46071	39940	24924	8754	10951
Medtr1g074840				NA	1	NA	NA	NA	-10.7845	3.22e-18	2.7e-16	-12.0878	1.67875e-22	1.28045e-20	-11.3432	5.3509e-20	5.28773e-18	-1.30331	0.000727332	0.0443672	NA	NA	NA		0	0	0	312	271	317	787	520	983	551	672	195
Medtr1g074860				(1 of 603) PF07127 - Late nodulin protein (Nodulin_late)	1	NA	NA	Late nodulin	-11.0238	2.37e-18	2.02e-16	-12.2546	2.54127e-22	1.88811e-20	-11.0679	1.72897e-18	1.34456e-16	NA	NA	NA	NA	NA	NA		0	0	0	363	285	418	506	664	1315	436	557	175
Medtr1g075045				(1 of 603) PF07127 - Late nodulin protein (Nodulin_late)	1	NA	NA	Late nodulin, Variant surface glycoprotein C-terminal domain	-8.84109	1.73e-11	6.57e-10	-10.4018	2.22743e-15	8.28542e-14	-9.05549	5.45836e-12	2.07829e-10	NA	NA	NA	NA	NA	NA		0	0	0	84	101	46	256	171	285	207	24	69
Medtr1g075430	AT3G23140	C2H2 and C2HC zinc fingers superfamily protein	URO	(M=5) PTHR26374:SF89 - TAC1 (TELOMERASE ACTIVATOR1), NUCLEIC ACID BINDING / TRANSCRIPTION FACTOR/ ZINC	1	metal ion binding	NA	Zinc finger, C2H2, Zinc finger, C2H2-like, Zinc finger C2H2-type/integrase DNA-binding domain	-5.38487	0.000858523	0.0170615	-5.83038	0.000285909	0.00451768	-5.16302	0.001427	0.0292157	NA	NA	NA	NA	NA	NA		0	0	0	7	10	4	5	7	17	14	0	6
Medtr1g075500				(1 of 603) PF07127 - Late nodulin protein (Nodulin_late)	1	NA	NA	Late nodulin	-11.298	1.02e-19	1.16e-17	-12.9004	3.08074e-25	3.59157e-23	-11.4061	4.54432e-20	4.57836e-18	-1.60235	5.80733e-05	0.016219	1.49428	0.000175756	0.0428189		0	0	0	533	391	361	1359	882	1783	914	284	318
Medtr1g075730	AT3G23360	Protein phosphatase 2C family protein	0	(1 of 2) PTHR13832:SF283 - PROTEIN PHOSPHATASE 2C-LIKE PROTEIN 44-RELATED	1	catalytic activity, protein dephosphorylation, protein serine/threonine phosphatase activity	NA	PPM-type phosphatase domain, Protein phosphatase 2C	-1.29654	1.5e-05	0.00036869	-1.45409	1.14487e-06	2.42136e-05	-0.998844	0.000887294	0.0187418	NA	NA	NA	NA	NA	NA		112	107	59	263	165	201	291	158	280	248	145	150
Medtr1g075990				(1 of 4) PTHR31165:SF13 - PROTEIN LIGHT-DEPENDENT SHORT HYPOCOTYLS 1-RELATED	1	NA	NA	ALOG domain, Integrase/recombinase, N-terminal	-2.62397	1.1e-09	3.66e-08	-3.50822	2.05198e-16	8.15081e-15	-3.24558	3.16019e-14	1.45638e-12	NA	NA	NA	NA	NA	NA		6	27	22	119	105	81	144	167	255	180	193	124
Medtr1g077480	AT5G08370	alpha-galactosidase 2	AGAL2	(1 of 8) K07407 - alpha-galactosidase (E3.2.1.22B, galA, rafA)	1	carbohydrate metabolic process, hydrolase activity, hydrolyzing O-glycosyl compounds	melibiose degradation, stachyose degradation	Glycoside hydrolase, family 27, Glycoside hydrolase superfamily, Glycosyl hydrolase, family 13, all-beta, NA	-5.9438	1.22e-09	4.04e-08	-7.18479	1.64824e-13	5.34123e-12	-7.02942	5.44783e-13	2.24325e-11	NA	NA	NA	NA	NA	NA		1	2	0	50	30	89	120	112	168	129	197	51
Medtr1g078050				(1 of 2) PTHR23198:SF4 - NUCLEOPORIN AUTOPEPTIDASE	1	NA	NA	Serralysin-like metalloprotease, C-terminal, NA	NA	NA	NA	-1.76143	0.000131869	0.00220258	NA	NA	NA	NA	NA	NA	NA	NA	NA		11	22	8	27	33	30	51	44	32	45	31	18
Medtr1g079375				NA	1	NA	NA	NA	NA	NA	NA	-1.17617	0.00266254	0.0334321	-1.24822	0.00140563	0.0288184	NA	NA	NA	NA	NA	NA		64	54	40	69	127	67	117	95	126	106	170	88
Medtr1g080020	AT1G08650	phosphoenolpyruvate carboxylase kinase 1	PPCK1	(1 of 1) K08794 - calcium/calmodulin-dependent protein kinase I (CAMK1)	1	NA	NA	Protein kinase domain, Protein kinase-like domain, Protein kinase-like domain, Apicomplexa, Tyrosine-protein kinase, catalytic domain	NA	NA	NA	-0.858018	0.0027158	0.0339967	NA	NA	NA	NA	NA	NA	NA	NA	NA		782	1301	653	1020	1269	768	1299	1427	1732	1351	1179	847
Medtr1g080330				(1 of 2) PTHR31314:SF12 - MYB FAMILY TRANSCRIPTION FACTOR-RELATED	1	DNA binding	NA	Homeodomain-like, MYB-CC type transcription factor, LHEQLE-containing domain, Myb domain, Myb domain, plants, SANT/Myb domain, NA	NA	NA	NA	-0.656762	0.000149217	0.00247506	NA	NA	NA	NA	NA	NA	NA	NA	NA		410	497	395	552	562	468	792	472	699	571	503	451
Medtr1g080780				(1 of 5) PTHR22595:SF62 - HEVEIN-LIKE PREPROPROTEIN	1	defense response to bacterium, defense response to fungus	NA	Barwin domain, RlpA-like double-psi beta-barrel domain, NA	-3.45802	0.000321187	0.00684897	-4.68246	7.93202e-07	1.70144e-05	-3.672	0.000125179	0.00288295	NA	NA	NA	NA	NA	NA		0	3	2	26	20	3	73	14	40	20	22	18
Medtr1g080820				(1 of 5) PTHR22595:SF62 - HEVEIN-LIKE PREPROPROTEIN	1	defense response to bacterium, defense response to fungus	NA	Barwin domain, RlpA-like double-psi beta-barrel domain, NA	-3.51403	8.68e-12	3.35e-10	-4.64669	1.37104e-19	7.57613e-18	-4.16774	4.88566e-16	2.73354e-14	NA	NA	NA	NA	NA	NA		7	16	43	286	205	229	548	458	599	418	600	183
Medtr1g081330	AT3G04910	with no lysine (K) kinase 1	WNK1	(1 of 2) PTHR13902:SF21 - SERINE/THREONINE-PROTEIN KINASE WNK1-RELATED	1	NA	NA	Protein kinase domain, Protein kinase-like domain, Serine-threonine/tyrosine-protein kinase catalytic domain, Tyrosine-protein kinase, catalytic domain, NA	-0.547561	0.0026827	0.0483034	-0.694247	0.000137196	0.00228493	NA	NA	NA	NA	NA	NA	NA	NA	NA		336	575	458	644	556	625	785	623	660	565	476	513
Medtr1g081970	AT5G18730	(1 of 3) PTHR24078//PTHR24078:SF176 - DNAJ HOMOLOG SUBFAMILY C MEMBER // SUBFAMILY NOT NAMED	0	(1 of 6) PTHR24078:SF181 - DNAJ HEAT SHOCK N-TERMINAL DOMAIN-CONTAINING PROTEIN	1	NA	NA	DnaJ domain, Domain of unknown function DUF3444, NA	-1.1081	0.0015136	0.0287553	NA	NA	NA	NA	NA	NA	NA	NA	NA	NA	NA	NA		37	64	49	130	87	78	133	66	79	48	82	68
Medtr1g082260				(1 of 181) PTHR32212:SF126 - EMB	1	NA	NA	NA	-6.25342	2.07e-05	0.00050336	-7.66021	1.47545e-07	3.36631e-06	-6.02508	4.21428e-05	0.00101108	NA	NA	NA	NA	NA	NA		0	0	0	14	22	2	25	26	53	27	5	5
Medtr1g082480	AT1G22490	basic helix-loop-helix (bHLH) DNA-binding superfamily protein	0	(1 of 2) PTHR11969:SF26 - TRANSCRIPTION FACTOR BHLH99	2	protein dimerization activity	NA	Myc-type, basic helix-loop-helix (bHLH) domain, Transcription factor IIS, N-terminal, NA	NA	NA	NA	1.15202	0.000167242	0.0027502	NA	NA	NA	NA	NA	NA	NA	NA	NA		1273	1167	1111	536	632	598	735	282	571	604	1054	813
Medtr1g082580	AT1G54820	Protein kinase superfamily protein	0	(1 of 1) PTHR27001:SF92 - PROTEIN KINASE DOMAIN-CONTAINING PROTEIN	1	NA	NA	Protein kinase domain, Protein kinase-like domain, Serine-threonine/tyrosine-protein kinase catalytic domain, Tyrosine-protein kinase, catalytic domain	NA	NA	NA	-1.65657	2.54349e-05	0.000467295	-1.3303	0.000760549	0.0162166	NA	NA	NA	NA	NA	NA		17	40	53	53	58	82	133	72	130	91	105	73
Medtr1g082600				NA	1	NA	NA	NA	-10.2217	2.45e-16	1.65e-14	-11.8129	2.5204e-21	1.69677e-19	-10.5762	2.1669e-17	1.46381e-15	-1.59117	0.000104911	0.0183186	NA	NA	NA		0	0	0	279	181	150	560	491	813	502	184	166
Medtr1g082890	AT1G09010	glycoside hydrolase family 2 protein	0	(1 of 2) 3.2.1.152 - Mannosylglycoprotein endo-beta-mannosidase / Endo-beta-mannosidase	1	carbohydrate metabolic process, hydrolase activity, hydrolyzing O-glycosyl compounds	NA	Galactose-binding domain-like, Glycoside hydrolase, catalytic domain, Glycoside hydrolase family 2, catalytic domain, Glycoside hydrolase, family 2, immunoglobulin-like beta-sandwich, Glycoside hydrolase superfamily, Glycosyl hydrolases family 2, sugar binding domain, Mannosylglycoprotein endo-beta-mannosidase	NA	NA	NA	-1.40078	3.02547e-05	0.000552658	NA	NA	NA	NA	NA	NA	NA	NA	NA		68	125	138	272	163	173	397	167	292	190	123	180
Medtr1g083260	AT3G05470	Actin-binding FH2 (formin homology 2) family protein	0	(1 of 2) PTHR23213:SF177 - FORMIN-LIKE PROTEIN 11	1	NA	NA	Concanavalin A-like lectin/glucanase domain, Formin, FH2 domain	NA	NA	NA	-1.86946	0.00118282	0.016348	NA	NA	NA	NA	NA	NA	NA	NA	NA		14	4	22	59	18	38	63	33	53	53	45	30
Medtr1g083290	AT1G09090	respiratory burst oxidase homolog B	RBOHB	(1 of 2) PTHR11972:SF57 - RESPIRATORY BURST OXIDASE HOMOLOG PROTEIN B	1	calcium ion binding, membrane, NAD(P)H oxidase activity, oxidation-reduction process, oxidoreductase activity, oxidoreductase activity, acting on NAD(P)H, oxygen as acceptor, peroxidase activity	NA	Cytochrome b245, heavy chain, EF-hand domain, FAD-binding 8, Ferredoxin reductase-type FAD-binding domain, Ferric reductase, NAD binding domain, Ferric reductase transmembrane component-like domain, NADPH oxidase Respiratory burst, Respiratory burst oxidase homologue protein B, Riboflavin synthase-like beta-barrel	NA	NA	NA	-2.49973	7.84682e-07	1.68443e-05	NA	NA	NA	NA	NA	NA	NA	NA	NA		174	121	106	367	133	241	525	740	838	577	101	305
Medtr1g083950				(1 of 41) PF00582 - Universal stress protein family (Usp)	1	NA	NA	Rossmann-like alpha/beta/alpha sandwich fold, Universal stress protein A, UspA	-2.6582	5.55e-19	5.33e-17	-3.96051	2.77732e-40	1.35001e-37	-2.9159	1.5193e-22	2.4746e-20	-1.30232	9.08713e-06	0.0107654	NA	NA	NA		160	284	203	1526	1208	965	3087	2640	3571	2316	1586	882
Medtr1g084050	AT5G04950	nicotianamine synthase 1	NAS1	(1 of 4) 2.5.1.43 - Nicotianamine synthase	1	nicotianamine biosynthetic process, nicotianamine synthase activity	L-nicotianamine biosynthesis	Nicotianamine synthase, S-adenosyl-L-methionine-dependent methyltransferase	-1.62756	0.000106027	0.00239573	-2.4667	4.02765e-09	1.01413e-07	NA	NA	NA	NA	NA	NA	1.55093	0.000204068	0.0461787		325	224	123	698	821	385	798	1407	1155	495	412	339
Medtr1g085040	AT1G57560	myb domain protein 50	MYB50	(1 of 1) PTHR10641:SF618 - MYB DOMAIN PROTEIN 55	2	DNA binding	NA	Homeodomain-like, Myb domain, SANT/Myb domain	NA	NA	NA	1.03871	0.000568211	0.00849621	NA	NA	NA	NA	NA	NA	NA	NA	NA		524	492	364	417	195	302	300	199	146	328	352	331
Medtr1g085730	AT4G01690	Flavin containing amine oxidoreductase family	PPOX	(1 of 2) 1.3.3.4 - Protoporphyrinogen oxidase / Protoporphyrinogenase	1	NA	3,8-divinyl-chlorophyllide <i>a</i> biosynthesis I (aerobic, light-dependent), heme biosynthesis I (aerobic), superpathay of heme biosynthesis from glutamate	Protoporphyrinogen oxidase, Protoporphyrinogen oxidase, C-terminal domain, NA	NA	NA	NA	-1.04239	7.25143e-05	0.00126422	NA	NA	NA	NA	NA	NA	NA	NA	NA		500	861	609	830	942	860	1230	1184	1306	1309	626	651
Medtr1g086430				(1 of 3) PF15699 - NPR1 interacting (NPR1_interact)	1	NA	NA	NA	-2.34052	2.19e-08	6.61e-07	-3.10625	7.35505e-14	2.44705e-12	-2.70671	7.98238e-11	2.77612e-09	NA	NA	NA	NA	NA	NA		26	27	21	147	101	98	146	167	276	186	209	80
Medtr1g086950	AT2G47360	transmembrane protein	0	NA	2	NA	NA	NA	NA	NA	NA	1.02729	0.000118398	0.00199973	NA	NA	NA	NA	NA	NA	NA	NA	NA		445	468	379	226	235	265	247	165	194	263	458	257
Medtr1g087290	AT4G02110	transcription coactivator	0	(1 of 1) PTHR13561//PTHR13561:SF5 - DNA REPLICATION REGULATOR DPB11-RELATED // SUBFAMILY NOT NAMED	1	protein binding, zinc ion binding	NA	BRCT domain, Zinc finger, FYVE/PHD-type, Zinc finger, PHD-finger, Zinc finger, PHD-type, Zinc finger, RING/FYVE/PHD-type, NA	NA	NA	NA	-0.635724	0.00224475	0.0288558	NA	NA	NA	NA	NA	NA	NA	NA	NA		181	230	203	319	207	273	423	220	280	272	235	209
Medtr1g087775	AT2G47485	hypothetical protein	0	NA	2	NA	NA	NA	NA	NA	NA	1.09817	0.000207882	0.0033694	NA	NA	NA	NA	NA	NA	NA	NA	NA		243	306	203	181	137	166	168	86	84	186	280	138
Medtr1g087920				(1 of 1) PTHR31190:SF27 - ETHYLENE-RESPONSIVE TRANSCRIPTION FACTOR CRF1-RELATED	1	regulation of transcription, DNA-templated, transcription factor activity, sequence-specific DNA binding	NA	AP2/ERF domain, DNA-binding domain	NA	NA	NA	-1.83676	3.98558e-11	1.11842e-09	NA	NA	NA	-1.00791	0.000275884	0.0283465	1.10574	6.62119e-05	0.0293815		488	588	462	1120	703	698	1962	1262	2004	1258	548	712
Medtr1g087935				(1 of 3) PTHR33470:SF1 - POLLEN OLE E 1 ALLERGEN AND EXTENSIN FAMILY PROTEIN	2	NA	NA	Pollen Ole e 1 allergen	NA	NA	NA	2.52381	0.00158974	0.0213447	NA	NA	NA	NA	NA	NA	NA	NA	NA		18	18	17	8	6	13	5	2	2	4	17	10
Medtr1g088110				(1 of 3) PTHR33470:SF1 - POLLEN OLE E 1 ALLERGEN AND EXTENSIN FAMILY PROTEIN	2	NA	NA	Penicillin-binding protein 4, C-terminal domain	NA	NA	NA	1.20737	0.00311259	0.0382951	NA	NA	NA	NA	NA	NA	NA	NA	NA		6324	5132	3949	3599	2588	3184	4460	1311	1081	2385	3428	4030
Medtr1g088150				NA	1	NA	NA	NA	-6.26327	5.6e-12	2.19e-10	-8.21519	1.23443e-19	6.88758e-18	-6.86387	3.95946e-14	1.80815e-12	-1.95192	0.000554346	0.039609	NA	NA	NA		2	0	2	135	71	85	463	281	418	355	40	94
Medtr1g088230	AT1G02820	Late embryogenesis abundant 3 (LEA3) family protein	LEA3	(1 of 4) PTHR33509:SF5 - LATE EMBRYOGENESIS ABUNDANT 3 (LEA3) FAMILY PROTEIN	1	response to stress	NA	Late embryogenesis abundant protein, LEA-5	NA	NA	NA	-1.11128	3.92252e-07	8.63345e-06	NA	NA	NA	NA	NA	NA	0.932428	2.00136e-05	0.017305		389	347	270	563	438	383	835	551	699	413	390	310
Medtr1g088640	AT2G47710	Adenine nucleotide alpha hydrolases-like superfamily protein	0	(1 of 4) PTHR31964:SF16 - ADENINE NUCLEOTIDE ALPHA HYDROLASES-LIKE PROTEIN	1	NA	NA	Rossmann-like alpha/beta/alpha sandwich fold, Universal stress protein A, UspA	NA	NA	NA	-1.61454	6.26008e-10	1.64407e-08	-0.801995	0.00217491	0.0432886	-0.977153	0.000175047	0.0228118	NA	NA	NA		680	600	488	901	795	858	1827	1645	1633	1489	977	621
Medtr1g088930	AT5G20480	EF-TU receptor	EFR	(1 of 58) PF00069//PF08263//PF13855 - Protein kinase domain (Pkinase) // Leucine rich repeat N-terminal domain (LRRNT_2) // Leucine rich repeat (LRR_8)	1	NA	NA	Leucine-rich repeat, Leucine-rich repeat-containing N-terminal, plant-type, Leucine-rich repeat, typical subtype, Protein kinase domain, Protein kinase-like domain, NA	NA	NA	NA	-1.83624	0.000629287	0.00932678	NA	NA	NA	NA	NA	NA	NA	NA	NA		11	14	12	25	23	30	44	43	36	53	10	35
Medtr1g089630				(1 of 2) PTHR14859 - CALCOFLUOR WHITE HYPERSENSITIVE PROTEIN PRECURSOR	2	NA	NA	Endonuclease/exonuclease/phosphatase, NA	NA	NA	NA	0.606683	0.000879338	0.012603	NA	NA	NA	NA	NA	NA	NA	NA	NA		960	1067	702	750	532	719	705	494	497	761	676	633
Medtr1g090370				(1 of 2) PTHR22952//PTHR22952:SF172 - CAMP-RESPONSE ELEMENT BINDING PROTEIN-RELATED // SUBFAMILY NOT NAMED	1	sequence-specific DNA binding, transcription, DNA-templated	NA	Transcription factor TGA like domain	-1.33798	0.00265058	0.047859	-1.99074	7.62313e-06	0.000148019	-1.67548	0.000166072	0.00378019	NA	NA	NA	NA	NA	NA		581	214	217	1127	680	653	2175	583	1430	1054	1106	1070
Medtr1g090703	AT3G10470	C2H2-type zinc finger family protein	0	(1 of 3) PTHR26374:SF182 - C2H2-TYPE ZINC FINGER PROTEIN-RELATED	2	metal ion binding	NA	Zinc finger, C2H2, Zinc finger, C2H2-like, Zinc finger C2H2-type/integrase DNA-binding domain, NA	0.78936	0.00148142	0.0282395	1.10903	9.85152e-06	0.000189619	NA	NA	NA	NA	NA	NA	NA	NA	NA		178	327	219	129	102	149	151	76	92	178	164	186
Medtr1g090807				(1 of 2) PTHR13140//PTHR13140:SF480 - MYOSIN // SUBFAMILY NOT NAMED	1	NA	NA	NA	-2.45755	7.58e-09	2.36e-07	-3.1022	2.14002e-13	6.88047e-12	-2.06326	1.36894e-06	3.62226e-05	NA	NA	NA	NA	NA	NA		18	29	20	149	72	117	290	126	142	116	44	108
Medtr1g090810				(1 of 12) PTHR22924:SF39 - NON-SYMBIOTIC HEMOGLOBIN 2	1	heme binding, oxygen binding	NA	Globin, Globin-like, Globin/Protoglobin, Leghaemoglobin, NA	-5.93023	3.74e-20	4.52e-18	-7.28248	1.04124e-29	2.05943e-27	-6.07812	4.10731e-21	5.19044e-19	NA	NA	NA	NA	NA	NA		7	4	0	250	219	143	346	563	633	423	119	197
Medtr1g090820	AT3G10520	hemoglobin 2	HB2	(1 of 12) PTHR22924:SF39 - NON-SYMBIOTIC HEMOGLOBIN 2	1	heme binding, oxygen binding	NA	Globin, Globin-like, Globin/Protoglobin, Leghaemoglobin, NA	-12.5784	1.04e-65	3.23e-62	-14.0037	5.24705e-81	1.5048e-77	-12.5573	1.69837e-65	4.52662e-62	-1.42532	3.6524e-05	0.0146459	1.44647	2.79289e-05	0.0219822		2	3	0	11806	7228	8896	21353	19135	35196	15626	7855	6203
Medtr1g090943				(1 of 81) PF00139 - Legume lectin domain (Lectin_legB)	1	carbohydrate binding	NA	Concanavalin A-like lectin/glucanase domain, Lectin, Legume lectin domain	-13.1596	2.67e-26	8.9e-24	-14.533	1.0217e-31	2.61618e-29	-13.8418	6.32034e-29	2.23253e-26	-1.37335	0.000405988	0.0330016	NA	NA	NA		0	0	0	1809	1950	855	3307	2823	6161	3386	2491	2089
Medtr1g090973				(1 of 81) PF00139 - Legume lectin domain (Lectin_legB)	2	carbohydrate binding	NA	Concanavalin A-like lectin/glucanase domain, Lectin, Legume lectin domain	0.755134	0.000546887	0.0112511	0.918047	2.65171e-05	0.000486553	NA	NA	NA	NA	NA	NA	NA	NA	NA		7491	7203	4719	3730	2725	4194	3943	2808	3003	3837	4308	3697
Medtr1g092720				(1 of 603) PF07127 - Late nodulin protein (Nodulin_late)	1	NA	NA	Knottin, scorpion toxin-like, Late nodulin	-10.6584	2.18e-18	1.89e-16	-11.8323	2.58352e-22	1.91454e-20	-10.9983	1.74121e-19	1.55164e-17	-1.17395	0.000178346	0.0229603	NA	NA	NA		0	0	0	271	254	299	668	456	792	551	372	204
Medtr1g093030	AT1G25530	Transmembrane amino acid transporter family protein	0	(1 of 3) PTHR22950:SF327 - LYSINE HISTIDINE TRANSPORTER-LIKE 6	1	NA	NA	Amino acid transporter, transmembrane domain	-5.33181	3.24e-31	1.62e-28	-6.31756	2.29429e-43	1.43039e-40	-5.86499	1.49877e-37	1.09852e-34	NA	NA	NA	NA	NA	NA		8	8	8	415	211	273	685	424	722	541	614	224
Medtr1g093080	AT1G25550	myb-like transcription factor family protein	0	(1 of 2) PTHR31003:SF4 - GENOMIC DNA, CHROMOSOME 3, TAC CLONE:K13N2-RELATED	1	DNA binding	NA	Homeodomain-like, Myb domain, Myb domain, plants, SANT/Myb domain, NA	NA	NA	NA	-1.31438	0.000443809	0.00679188	NA	NA	NA	NA	NA	NA	NA	NA	NA		99	91	62	131	153	82	195	241	139	101	61	79
Medtr1g093850				(1 of 3) PTHR31342:SF7 - PROTEIN CHUP1, CHLOROPLASTIC	1	NA	NA	6-phosphogluconate dehydrogenase, domain 3	-2.06646	1.91e-06	5.05e-05	-3.47607	9.11899e-16	3.48234e-14	-2.90238	2.00259e-11	7.24837e-10	NA	NA	NA	NA	NA	NA		64	122	94	461	248	365	795	845	1205	1221	260	585
Medtr1g093965				(1 of 5) PTHR23315:SF111 - U-BOX DOMAIN-CONTAINING PROTEIN 14	2	protein ubiquitination, ubiquitin-protein transferase activity	NA	Armadillo-like helical, Armadillo-type fold, U box domain, NA	NA	NA	NA	NA	NA	NA	5.19529	0.00240867	0.0474578	NA	NA	NA	NA	NA	NA		8	8	5	0	2	4	2	1	10	0	0	0
Medtr1g095600	AT4G25030	Serine/Threonine-kinase	0	NA	1	NA	NA	NA	NA	NA	NA	-0.877228	1.56705e-06	3.28279e-05	NA	NA	NA	NA	NA	NA	NA	NA	NA		2718	2899	2265	3474	3226	2681	5558	3544	4751	3847	3674	2624
Medtr1g095900	AT2G35810	ureidoglycolate hydrolase	0	(1 of 1) PF04115 - Ureidoglycolate hydrolase (Ureidogly_hydro)	2	ureidoglycolate hydrolase activity	NA	RmlC-like cupin domain, Ureidoglycolate lyase, Ureidoglycolate lyase domain	NA	NA	NA	1.23349	0.000207072	0.00335894	NA	NA	NA	NA	NA	NA	NA	NA	NA		265	292	219	119	154	117	118	124	64	287	219	135
Medtr1g096140	AT1G35580	cytosolic invertase 1	CINV1	(1 of 2) PTHR31916:SF3 - ALKALINE/NEUTRAL INVERTASE CINV1-RELATED	1	catalytic activity	sucrose degradation III (sucrose invertase), sucrose degradation V (sucrose &alpha;-glucosidase)	Glycosyl hydrolase family 100, Six-hairpin glycosidase, Six-hairpin glycosidase-like	NA	NA	NA	-0.604873	0.000406486	0.00626753	NA	NA	NA	NA	NA	NA	NA	NA	NA		6586	8328	6127	7500	6539	6343	10038	9289	10375	9467	7750	6180
Medtr1g096310				(1 of 18) 2.1.1.154 - Isoliquiritigenin 2'-O-methyltransferase / CHMT	2	methyltransferase activity, O-methyltransferase activity	echinatin biosynthesis, isoflavonoid biosynthesis I	O-methyltransferase COMT-type, O-methyltransferase, family 2, Plant methyltransferase dimerisation, S-adenosyl-L-methionine-dependent methyltransferase, NA	NA	NA	NA	1.32582	9.99089e-05	0.0017096	NA	NA	NA	NA	NA	NA	NA	NA	NA		1063	849	651	429	637	527	499	264	240	452	712	762
Medtr1g096750				NA	2	NA	NA	Tetracycline transcriptional regulator, TetR-like, C-terminal	1.25943	0.000244087	0.00527714	1.29326	0.000166347	0.00273705	NA	NA	NA	NA	NA	NA	NA	NA	NA		147	197	120	54	44	79	50	39	87	127	82	105
Medtr1g098300				(1 of 1) PTHR24056//PTHR24056:SF221 - CELL DIVISION PROTEIN KINASE // SUBFAMILY NOT NAMED	1	NA	NA	Protein kinase domain, Protein kinase-like domain, Tyrosine-protein kinase, catalytic domain	-1.58536	4.96e-06	0.000125964	-2.17595	2.98754e-10	8.02996e-09	-1.50391	1.48406e-05	0.000368103	NA	NA	NA	NA	NA	NA		38	77	96	254	175	158	426	180	330	220	208	157
Medtr1g098460	AT5G64750	Integrase-type DNA-binding superfamily protein	ABR1	(1 of 209) PF00847 - AP2 domain (AP2)	1	regulation of transcription, DNA-templated, transcription factor activity, sequence-specific DNA binding	NA	AP2/ERF domain, DNA-binding domain	NA	NA	NA	-0.999193	0.000732243	0.0106925	NA	NA	NA	NA	NA	NA	NA	NA	NA		138	210	107	147	191	177	253	302	263	270	151	155
Medtr1g098870				(1 of 1) PTHR21654:SF9 - TRIHELIX TRANSCRIPTION FACTOR GT-2	2	DNA binding	NA	Homeodomain-like, Myb-like domain, SANT/Myb domain	NA	NA	NA	0.803921	0.00141569	0.0192694	NA	NA	NA	NA	NA	NA	NA	NA	NA		2983	3298	1960	2178	1130	1894	1885	1358	1205	2077	1536	1774
Medtr1g099230				(1 of 21) 1.1.1.195 - Cinnamyl-alcohol dehydrogenase / CAD	1	NA	phenylpropanoid biosynthesis	NAD(P)-binding domain	NA	NA	NA	NA	NA	NA	NA	NA	NA	-2.18881	0.000305631	0.0293721	NA	NA	NA		24	20	16	8	9	5	62	26	20	23	16	6
Medtr1g099320	AT5G24090	chitinase A	CHIA	(1 of 27) K01183 - chitinase (E3.2.1.14)	2	NA	chitin degradation II	Glycoside hydrolase, catalytic domain, Glycoside hydrolase family 18, catalytic domain, Glycoside hydrolase superfamily	NA	NA	NA	0.626557	0.000719173	0.0105392	NA	NA	NA	NA	NA	NA	NA	NA	NA		2028	2258	1843	1523	1284	1673	1573	996	1234	1561	1992	1672
Medtr1g099350	AT5G24090	chitinase A	CHIA	(1 of 27) K01183 - chitinase (E3.2.1.14)	1	NA	chitin degradation II	Glycoside hydrolase, catalytic domain, Glycoside hydrolase family 18, catalytic domain, Glycoside hydrolase superfamily	-7.70331	2.48e-21	3.8e-19	-9.09745	3.50547e-29	6.40339e-27	-7.78995	8.6957e-22	1.24361e-19	-1.39414	0.000175035	0.0228118	NA	NA	NA		0	2	2	344	211	209	742	468	860	493	232	157
Medtr1g099440	AT5G52900	(1 of 1) PTHR34576:SF3 - MEMBRANE-ASSOCIATED KINASE REGULATOR 6-RELATED	MAKR6	(1 of 4) PTHR34576:SF3 - MEMBRANE-ASSOCIATED KINASE REGULATOR 6-RELATED	2	NA	NA	NA	NA	NA	NA	0.894383	0.0011447	0.0159132	NA	NA	NA	NA	NA	NA	NA	NA	NA		300	251	166	157	124	193	156	107	106	182	191	176
Medtr1g100315	AT4G11410	NAD(P)-binding Rossmann-fold superfamily protein	0	(1 of 5) K19329 - WW domain-containing oxidoreductase (WWOX)	2	NA	arachidonate biosynthesis IV (8-detaturase, lower eukaryotes), docosahexaenoate biosynthesis III (6-desaturase, mammals), hydroxylated fatty acid biosynthesis (plants), juniperonate biosynthesis, sciadonate biosynthesis, very long chain fatty acid biosynthesis I, very long chain fatty acid biosynthesis II	Glucose/ribitol dehydrogenase, NAD(P)-binding domain, Short-chain dehydrogenase/reductase SDR, NA	NA	NA	NA	0.525129	0.000550736	0.00826075	NA	NA	NA	NA	NA	NA	NA	NA	NA		3930	4343	3270	2717	2854	3057	2833	2033	2733	3314	3139	2873
Medtr1g101020	AT5G23870	Pectinacetylesterase family protein	0	(1 of 12) PTHR21562 - NOTUM-RELATED	1	NA	NA	Pectinacetylesterase/NOTUM	NA	NA	NA	-1.53162	2.641e-08	6.29079e-07	NA	NA	NA	NA	NA	NA	NA	NA	NA		56	78	66	132	76	86	216	125	211	132	122	90
Medtr1g101500	AT4G23030	MATE efflux family protein	0	(1 of 2) PTHR11206:SF103 - MATE EFFLUX FAMILY PROTEIN	1	antiporter activity, drug transmembrane transport, drug transmembrane transporter activity, membrane, transmembrane transport	NA	Multi antimicrobial extrusion protein	NA	NA	NA	-1.32774	1.09635e-06	2.32217e-05	NA	NA	NA	NA	NA	NA	NA	NA	NA		156	193	187	314	188	180	513	339	436	400	230	205
Medtr1g101950	AT5G51830	pfkB-like carbohydrate kinase family protein	0	(1 of 9) K00847 - fructokinase (E2.7.1.4, scrK)	1	NA	D-sorbitol degradation I, sucrose degradation III (sucrose invertase), sucrose degradation II (sucrose synthase)	Carbohydrate kinase PfkB, Ribokinase, Ribokinase-like	-1.15867	4.32e-05	0.00101436	-1.91957	1.07614e-11	3.11744e-10	-1.0597	0.000184328	0.00417953	NA	NA	NA	NA	NA	NA		324	290	240	799	465	516	1042	782	1252	731	649	383
Medtr1g102010	AT5G51820	phosphoglucomutase	PGM	(1 of 1) 5.4.2.5 - Phosphoglucomutase (glucose-cofactor) / Glucose-1-phosphate phosphotransferase	1	carbohydrate metabolic process, intramolecular transferase activity, phosphotransferases, organic substance metabolic process	D-galactose degradation V (Leloir pathway), glucose and glucose-1-phosphate degradation, glycogen biosynthesis I (from ADP-D-Glucose), glycogen degradation II, starch biosynthesis, sucrose biosynthesis I (from photosynthesis), sucrose biosynthesis II, sucrose degradation II (sucrose synthase), UDP-glucose biosynthesis	Alpha-D-phosphohexomutase, alpha/beta/alpha domain I, Alpha-D-phosphohexomutase, alpha/beta/alpha domain II, Alpha-D-phosphohexomutase, alpha/beta/alpha domain III, Alpha-D-phosphohexomutase, alpha/beta/alpha I/II/III, Alpha-D-phosphohexomutase, C-terminal, Alpha-D-phosphohexomutase superfamily	NA	NA	NA	-1.01785	3.33862e-05	0.000605235	NA	NA	NA	NA	NA	NA	NA	NA	NA		537	584	670	910	648	906	1679	681	1245	910	761	696
Medtr1g102160	AT5G62180	carboxyesterase 20	CXE20	(1 of 2) PTHR23024:SF219 - CARBOXYLESTERASE 120-RELATED	2	NA	methyl indole-3-acetate interconversion	Alpha/Beta hydrolase fold, Carboxylesterase, type B	NA	NA	NA	0.991349	3.42605e-05	0.000619911	NA	NA	NA	NA	NA	NA	NA	NA	NA		460	478	286	249	204	279	289	142	164	286	265	232
Medtr1g102240	AT5G52740	Copper transport protein family	0	(1 of 17) PTHR22814:SF129 - COPPER TRANSPORT FAMILY PROTEIN-RELATED	2	metal ion binding, metal ion transport	NA	Heavy metal-associated domain, HMA	NA	NA	NA	1.18023	0.00252162	0.0319989	NA	NA	NA	NA	NA	NA	NA	NA	NA		138	72	79	132	72	89	50	40	34	77	96	86
Medtr1g102720	AT3G22845	emp24/gp25L/p24 family/GOLD family protein	0	(1 of 2) PTHR22811:SF31 - RE49489P	1	integral component of membrane, transport	NA	GOLD domain, TMP21-related, NA	NA	NA	NA	-0.687202	0.00151277	0.0204394	NA	NA	NA	NA	NA	NA	NA	NA	NA		1636	2005	1548	2254	2040	1669	3297	1887	2823	2403	2858	1685
Medtr1g103050				(1 of 1) PTHR22763//PTHR22763:SF83 - RING ZINC FINGER PROTEIN // SUBFAMILY NOT NAMED	1	protein binding, zinc ion binding	NA	Zinc finger, RING/FYVE/PHD-type, Zinc finger, RING-type	-1.4674	0.000811977	0.016217	-2.67846	8.28496e-10	2.16792e-08	-1.71142	9.17845e-05	0.00213906	NA	NA	NA	NA	NA	NA		155	51	61	254	240	213	494	540	613	458	191	253
Medtr1g104500	AT4G14930	Survival protein SurE-like phosphatase/nucleotidase	0	(1 of 2) PTHR30457:SF0 - 5'/3'-NUCLEOTIDASE SURE	1	hydrolase activity	adenosine nucleotides degradation I, adenosine nucleotides degradation II, guanosine nucleotides degradation II, guanosine nucleotides degradation III, pyridine nucleotide cycling (plants), urate biosynthesis/inosine 5'-phosphate degradation, ureide biosynthesis, UTP and CTP dephosphorylation I	Survival protein SurE-like phosphatase/nucleotidase	NA	NA	NA	-0.814741	5.89699e-05	0.00103882	NA	NA	NA	NA	NA	NA	NA	NA	NA		281	329	276	441	398	394	544	348	594	391	421	382
Medtr1g104700				NA	1	NA	NA	NA	NA	NA	NA	-2.64764	6.29849e-07	1.36741e-05	NA	NA	NA	NA	NA	NA	NA	NA	NA		6	22	8	25	41	17	64	46	94	42	38	21
Medtr1g104780				(1 of 4) PTHR23500:SF70 - SUGAR TRANSPORT PROTEIN 13	1	NA	NA	Major facilitator superfamily, Major facilitator superfamily domain, Sugar/inositol transporter	-3.87855	4.52e-21	6.67e-19	-5.43199	7.91147e-40	3.71956e-37	-4.35877	3.24987e-26	9.25045e-24	-1.55344	0.000111933	0.0185802	NA	NA	NA		78	129	62	1164	1007	1384	2316	3153	4873	2985	830	1535
Medtr1g104890				(1 of 33) PF01657//PF07714 - Salt stress response/antifungal (Stress-antifung) // Protein tyrosine kinase (Pkinase_Tyr)	1	NA	NA	Concanavalin A-like lectin/glucanase domain, Gnk2-homologous domain, Protein kinase domain, Protein kinase-like domain, Serine/threonine/dual specificity protein kinase, catalytic domain, Serine-threonine/tyrosine-protein kinase catalytic domain, NA	NA	NA	NA	-1.51937	3.08268e-05	0.000562393	NA	NA	NA	NA	NA	NA	NA	NA	NA		188	114	63	241	146	238	385	308	305	290	166	180
Medtr1g104990				NA	1	NA	NA	NA	-5.32678	0.000438417	0.0091607	-7.70466	2.22812e-07	5.01966e-06	-6.44401	1.65431e-05	0.000409639	NA	NA	NA	NA	NA	NA		0	0	0	10	0	11	24	37	44	34	4	11
Medtr1g105010				(1 of 35) PTHR12346 - SIN3B-RELATED	1	regulation of transcription, DNA-templated	NA	Paired amphipathic helix	-6.18337	1.83e-05	0.000445934	-7.89566	3.31837e-08	7.87158e-07	-6.78295	2.31266e-06	6.05381e-05	NA	NA	NA	NA	NA	NA		0	0	0	12	12	13	11	42	64	28	30	3
Medtr1g105075	AT5G19260	FANTASTIC four-like protein (DUF3049)	FAF3	(1 of 15) PF11250 - Fantastic Four meristem regulator (FAF)	1	NA	NA	The fantastic four family	-1.57156	0.000544353	0.0112072	-2.24665	5.77548e-07	1.25958e-05	-2.29752	3.08853e-07	8.61555e-06	NA	NA	NA	NA	NA	NA		8	35	23	66	68	40	115	51	128	99	122	83
Medtr1g105840	AT4G21400	cysteine-rich RLK (RECEPTOR-like protein kinase) 28	CRK28	(1 of 20) PF00069//PF01657 - Protein kinase domain (Pkinase) // Salt stress response/antifungal (Stress-antifung)	1	NA	NA	Gnk2-homologous domain, Protein kinase domain, Protein kinase-like domain, Tyrosine-protein kinase, catalytic domain, NA	NA	NA	NA	-1.14032	0.00368256	0.0440601	NA	NA	NA	NA	NA	NA	NA	NA	NA		184	133	71	214	88	232	257	214	336	253	187	159
Medtr1g106470	AT4G33880	ROOT HAIR DEFECTIVE 6-LIKE 2	RSL2	(1 of 5) PTHR16223:SF9 - TRANSCRIPTION FACTOR BHLH139-RELATED	2	protein dimerization activity	NA	Myc-type, basic helix-loop-helix (bHLH) domain, NA	1.76988	5.84e-05	0.00134601	4.61539	2.02224e-16	8.0438e-15	1.35696	0.00176065	0.0354767	2.84551	7.26467e-07	0.00831391	-3.25843	1.04747e-08	8.67658e-05		131	129	119	21	58	22	7	3	5	51	44	49
Medtr1g107450	AT2G15290	translocon at inner membrane of chloroplasts 21	TIC21	(1 of 1) PTHR34548:SF2 - PROTEIN TIC 21, CHLOROPLASTIC	1	NA	NA	Protein of unknown function DUF3611	NA	NA	NA	-0.576668	0.00411632	0.0484416	NA	NA	NA	NA	NA	NA	NA	NA	NA		438	515	395	646	636	526	869	436	639	588	655	511
Medtr1g107480	AT4G34200	D-3-phosphoglycerate dehydrogenase	EDA9	(1 of 2) K00058 - D-3-phosphoglycerate dehydrogenase (serA, PHGDH)	1	NA	L-serine biosynthesis, superpathway of L-serine and glycine biosynthesis I	Acetohydroxy acid isomeroreductase, NADPH-binding domain, ACT domain, Allosteric substrate binding domain, D-3-phosphoglycerate dehydrogenase, D-isomer specific 2-hydroxyacid dehydrogenase, catalytic domain, S-adenosyl-L-homocysteine hydrolase, NAD binding domain, NA	NA	NA	NA	-0.737163	0.000392673	0.00607743	NA	NA	NA	NA	NA	NA	NA	NA	NA		2099	3767	3242	3861	4210	4062	5605	3944	4750	4365	3120	3862
Medtr1g109400	AT1G15080	lipid phosphate phosphatase 2	LPP2	(1 of 4) PTHR10165:SF80 - LIPID PHOSPHATE PHOSPHATASE 1-RELATED	1	NA	diacylglycerol and triacylglycerol biosynthesis	Lipid phosphate phosphatase, plant, Phosphatidic acid phosphatase type 2/haloperoxidase, NA	NA	NA	NA	-0.555816	0.00294046	0.0364589	NA	NA	NA	NA	NA	NA	NA	NA	NA		1076	1201	807	1081	1156	1146	1920	984	1464	1226	1264	1002
Medtr1g109410				NA	1	NA	NA	NA	NA	NA	NA	-3.31745	0.00131187	0.0179842	NA	NA	NA	NA	NA	NA	NA	NA	NA		0	3	6	8	4	18	30	21	35	17	0	6
Medtr1g110280	AT1G68400	leucine-rich repeat transmembrane protein kinase family protein	0	(1 of 36) PF00069//PF08263 - Protein kinase domain (Pkinase) // Leucine rich repeat N-terminal domain (LRRNT_2)	1	NA	NA	Leucine-rich repeat-containing N-terminal, plant-type, Protein kinase domain, Protein kinase-like domain, Tyrosine-protein kinase, catalytic domain	-0.934117	0.00105741	0.0206626	NA	NA	NA	NA	NA	NA	NA	NA	NA	NA	NA	NA		106	123	130	207	248	177	246	96	166	177	170	178
Medtr1g110510	AT1G68290	endonuclease 2	ENDO2	(1 of 6) 3.1.30.1 - Aspergillus nuclease S(1) / Single-stranded-nucleate endonuclease	1	hydrolase activity, acting on ester bonds	NA	Phospholipase C/P1 nuclease domain, S1/P1 nuclease	-1.53541	0.00103271	0.0202222	-2.17149	2.91996e-06	5.89309e-05	NA	NA	NA	NA	NA	NA	NA	NA	NA		40	12	30	93	67	70	150	74	150	96	41	50
Medtr1g110740				NA	1	NA	NA	NA	-5.17768	0.00103724	0.0202967	-5.98585	0.000127976	0.00214383	NA	NA	NA	NA	NA	NA	NA	NA	NA		0	0	0	5	11	2	14	12	7	5	0	4
Medtr1g110790	AT1G25422	hypothetical protein	0	NA	1	NA	NA	NA	-2.68119	0.000939339	0.0185624	-2.73341	0.000739848	0.0107571	-2.61611	0.00124727	0.0257337	NA	NA	NA	NA	NA	NA		15	3	4	73	41	22	89	18	48	28	95	13
Medtr1g110980	AT1G68560	alpha-xylosidase 1	XYL1	(1 of 3) 3.2.1.177 - Alpha-D-xyloside xylohydrolase / Alpha-xylosidase	1	carbohydrate metabolic process, hydrolase activity, hydrolyzing O-glycosyl compounds	NA	Galactose mutarotase-like domain, Glycoside hydrolase family 31, Glycoside hydrolase superfamily	NA	NA	NA	-1.10456	2.51641e-05	0.000462914	NA	NA	NA	NA	NA	NA	NA	NA	NA		65	121	87	151	112	103	231	134	190	194	125	113
Medtr1g111390	AT1G25520	Uncharacterized protein family (UPF0016)	0	(1 of 4) PTHR12608 - TRANSMEMBRANE PROTEIN HTP-1 RELATED	1	membrane	NA	Uncharacterised protein family UPF0016, NA	NA	NA	NA	-0.635122	0.000458446	0.0070084	NA	NA	NA	NA	NA	NA	NA	NA	NA		2950	3417	2495	3035	2885	3057	4216	4167	4371	4158	3517	2745
Medtr1g112370	AT1G14600	Homeodomain-like superfamily protein	0	(1 of 4) PTHR31314:SF10 - HOMEODOMAIN-LIKE SUPERFAMILY PROTEIN-RELATED	1	DNA binding	NA	Homeodomain-like, Myb domain, Myb domain, plants, SANT/Myb domain, NA	NA	NA	NA	-1.33344	0.000121323	0.00204072	NA	NA	NA	NA	NA	NA	NA	NA	NA		29	43	30	35	57	53	69	70	98	70	59	51
Medtr1g112850				(1 of 17) PF04783 - Protein of unknown function (DUF630) (DUF630)	1	NA	NA	Domain of unknown function DUF630, Domain of unknown function DUF632, Transcription factor IIS, N-terminal, NA	NA	NA	NA	-2.21881	0.000178917	0.00293545	NA	NA	NA	NA	NA	NA	NA	NA	NA		23	10	12	58	21	34	89	53	65	79	13	39
Medtr1g112940				(1 of 1) PTHR10257//PTHR10257:SF28 - SERINE/THREONINE PROTEIN PHOSPHATASE 2A PP2A REGULATORY SUBUNIT B // SUBFAMILY NOT NAMED	2	protein phosphatase type 2A complex, protein phosphatase type 2A regulator activity, signal transduction	NA	Armadillo-like helical, Armadillo-type fold, Protein phosphatase 2A, regulatory B subunit, B56, NA	NA	NA	NA	0.977113	0.000643145	0.00950761	NA	NA	NA	NA	NA	NA	NA	NA	NA		978	983	672	508	420	593	539	219	544	536	535	627
Medtr1g112960				NA	2	NA	NA	Alpha/Beta hydrolase fold	NA	NA	NA	1.49651	0.00397461	0.0469279	NA	NA	NA	NA	NA	NA	NA	NA	NA		37	37	52	19	24	32	10	7	26	32	29	22
Medtr1g114000	AT5G52470	fibrillarin 1	FIB1	(1 of 2) K14563 - rRNA 2'-O-methyltransferase fibrillarin (NOP1, FBL)	1	NA	NA	Fibrillarin, S-adenosyl-L-methionine-dependent methyltransferase	-0.899706	0.00251318	0.045613	NA	NA	NA	NA	NA	NA	NA	NA	NA	NA	NA	NA		1267	1525	1595	2823	2391	2389	3074	1355	1725	1419	2684	2164
Medtr1g115195				(1 of 1) PTHR11260//PTHR11260:SF327 - GLUTATHIONE S-TRANSFERASE, GST, SUPERFAMILY, GST DOMAIN CONTAINING // SUBFAMILY NOT NAMED	2	protein binding	glutathione-mediated detoxification II	Glutathione S-transferase, C-terminal, Glutathione S-transferase, C-terminal-like, Glutathione S-transferase, N-terminal, Thioredoxin-like fold, NA	NA	NA	NA	1.17619	0.00165555	0.0220713	NA	NA	NA	NA	NA	NA	NA	NA	NA		72	59	58	44	31	23	32	27	21	58	49	55
Medtr1g115435				(1 of 69) PF05056 - Protein of unknown function (DUF674) (DUF674)	1	NA	NA	Protein of unknown function DUF674	-7.62621	7.92e-09	2.47e-07	-8.8433	1.89569e-11	5.42037e-10	-7.72865	4.87418e-09	1.53163e-07	NA	NA	NA	NA	NA	NA		0	0	0	58	19	25	78	64	97	79	28	13
Medtr1g115440				(1 of 69) PF05056 - Protein of unknown function (DUF674) (DUF674)	1	NA	NA	Protein of unknown function DUF674	-5.05417	0.000147116	0.00326368	-5.57577	2.53946e-05	0.000466853	-4.54243	0.000699077	0.0149821	NA	NA	NA	NA	NA	NA		0	0	1	10	10	13	16	16	16	14	7	4
Medtr1g116930	AT5G19640	Major facilitator superfamily protein	0	(1 of 3) PTHR11654//PTHR11654:SF146 - OLIGOPEPTIDE TRANSPORTER-RELATED // SUBFAMILY NOT NAMED	1	membrane, transport, transporter activity	NA	Major facilitator superfamily domain, Proton-dependent oligopeptide transporter family	-7.5017	6.87e-40	6.64e-37	-8.77892	4.45719e-54	4.56527e-51	-7.41806	4.83673e-39	3.93898e-36	NA	NA	NA	NA	NA	NA		2	5	5	1089	327	606	1711	1169	2088	980	512	523
Medtr1g471050	AT1G03055	(1 of 1) K17911 - beta-carotene isomerase (DWARF27)	D27	(1 of 2) K17911 - beta-carotene isomerase (DWARF27)	2	NA	5-deoxystrigol biosynthesis	Domain of unknown function DUF4033	NA	NA	NA	1.49449	0.00208215	0.0270322	NA	NA	NA	NA	NA	NA	NA	NA	NA		130	227	130	76	150	107	120	27	26	89	125	148
Medtr1g484920				(1 of 3) 5.1.1.17 - Isopenicillin-N epimerase	2	catalytic activity	NA	Aminotransferase class V domain, Pyridoxal phosphate-dependent transferase, Pyridoxal phosphate-dependent transferase, major region, subdomain 1, NA	0.710765	9.46e-05	0.0021533	0.55042	0.00243258	0.03102	NA	NA	NA	NA	NA	NA	NA	NA	NA		739	1068	611	521	413	403	571	446	514	668	506	479
Medtr1g484960	AT3G10180	P-loop containing nucleoside triphosphate hydrolases superfamily protein	0	(1 of 1) PTHR24115:SF535 - KINESIN-RELATED PROTEIN 4	1	ATP binding, kinesin complex, microtubule-based movement, microtubule binding, microtubule motor activity	NA	Kinesin-like protein, Kinesin motor domain, P-loop containing nucleoside triphosphate hydrolase, NA	NA	NA	NA	-0.882724	0.00160547	0.0215133	NA	NA	NA	NA	NA	NA	NA	NA	NA		58	104	86	104	87	122	179	119	134	125	68	104
Medtr1g492760				(1 of 1) PTHR10359:SF28 - TRANSCRIPTIONAL ACTIVATOR DEMETER	1	NA	NA	DNA glycosylase, NA	-3.02478	7.8e-06	0.000195983	-4.30983	1.7831e-10	4.84716e-09	-2.86456	2.30473e-05	0.00056544	NA	NA	NA	NA	NA	NA		31	56	42	465	106	403	773	676	913	655	30	257
Medtr1g492930	AT2G36355	Family of unknown function (DUF662)	0	(1 of 1) PTHR21470//PTHR21470:SF3 - NTKL-BINDING PROTEIN 1 // SUBFAMILY NOT NAMED	1	NA	NA	RAB6-interacting golgin	NA	NA	NA	-2.58024	1.63721e-05	0.000307287	-2.01204	0.000834117	0.0177208	NA	NA	NA	NA	NA	NA		16	13	10	35	46	34	65	61	93	34	103	16
Medtr2125s0010				(1 of 603) PF07127 - Late nodulin protein (Nodulin_late)	1	defense response	NA	Knottin, scorpion toxin-like, Late nodulin	-12.7329	8.17e-25	2.06e-22	-14.1544	2.77884e-30	6.03744e-28	-12.8771	2.41444e-25	6.20934e-23	-1.42152	0.000189938	0.0236762	NA	NA	NA		0	0	0	1244	1278	928	2986	2499	3987	2456	1069	686
Medtr2g005410	AT5G49890	chloride channel C	CLC-C	(1 of 3) PTHR11689:SF91 - CHLORIDE CHANNEL PROTEIN CLC-C	1	chloride transport, membrane, transmembrane transport, voltage-gated chloride channel activity	NA	CBS domain, Chloride channel ClC-plant, Chloride channel, core, Chloride channel, voltage gated	-3.99041	3.2e-05	0.000762723	-6.29728	3.38351e-11	9.55669e-10	-4.91569	2.53916e-07	7.13739e-06	NA	NA	NA	NA	NA	NA		6	0	0	27	53	9	94	221	117	122	29	40
Medtr2g007210	AT1G09580	emp24/gp25L/p24 family/GOLD family protein	0	(1 of 5) PTHR22811//PTHR22811:SF68 - TRANSMEMBRANE EMP24 DOMAIN-CONTAINING PROTEIN // SUBFAMILY NOT NAMED	1	integral component of membrane, transport	NA	GOLD domain, TMP21-related	-7.02333	4.43e-26	1.45e-23	-8.29036	8.86453e-36	3.25931e-33	-7.20286	2.29998e-27	7.49231e-25	NA	NA	NA	NA	NA	NA		0	2	6	434	272	263	802	594	988	523	513	145
Medtr2g007960	AT1G68170	nodulin MtN21 /EamA-like transporter family protein	UMAMIT23	(1 of 88) PF00892 - EamA-like transporter family (EamA)	2	integral component of membrane, membrane, transmembrane transporter activity	NA	EamA domain, WAT1-related protein	NA	NA	NA	0.873925	0.00397751	0.0469429	NA	NA	NA	NA	NA	NA	NA	NA	NA		282	357	345	243	225	228	229	181	100	488	309	235
Medtr2g007970	AT1G68170	nodulin MtN21 /EamA-like transporter family protein	UMAMIT23	(1 of 35) KOG1441 - Glucose-6-phosphate/phosphate and phosphoenolpyruvate/phosphate antiporter	1	integral component of membrane, membrane, transmembrane transporter activity	NA	EamA domain, WAT1-related protein	-4.76817	0.00132362	0.0254216	-5.96585	4.17518e-05	0.000745578	-5.08143	0.000562413	0.0121869	NA	NA	NA	NA	NA	NA		0	0	0	8	3	3	20	3	12	6	5	7
Medtr2g007990	AT1G68170	nodulin MtN21 /EamA-like transporter family protein	UMAMIT23	(1 of 88) PF00892 - EamA-like transporter family (EamA)	1	integral component of membrane, membrane, transmembrane transporter activity	NA	EamA domain, WAT1-related protein	NA	NA	NA	-1.44332	0.00143826	0.0195395	NA	NA	NA	NA	NA	NA	NA	NA	NA		30	20	43	69	44	55	66	94	79	77	37	71
Medtr2g008010				NA	2	NA	NA	NA	NA	NA	NA	1.74961	0.000819906	0.0118161	NA	NA	NA	NA	NA	NA	NA	NA	NA		149	123	117	112	49	51	45	47	17	73	197	72
Medtr2g008880	AT5G09430	alpha/beta-Hydrolases superfamily protein	0	(1 of 1) PTHR10992:SF742 - ALPHA/BETA-HYDROLASES SUPERFAMILY PROTEIN	1	NA	monoacylglycerol metabolism (yeast), triacylglycerol degradation	Alpha/Beta hydrolase fold, Alpha/beta hydrolase fold-1, Alpha/beta hydrolase fold-5	-2.58028	1.98e-07	5.64e-06	-3.94813	4.16566e-16	1.62099e-14	-3.45141	1.49662e-12	5.92944e-11	-1.36785	0.000598425	0.0412176	NA	NA	NA		6	6	10	65	32	26	112	79	134	91	87	59
Medtr2g008910				(1 of 603) PF07127 - Late nodulin protein (Nodulin_late)	1	NA	NA	Late nodulin	-9.40047	6.25e-13	2.69e-11	-10.5618	5.88383e-16	2.26804e-14	-10.3221	2.63133e-15	1.3487e-13	NA	NA	NA	NA	NA	NA		0	0	0	115	92	139	175	181	421	158	445	82
Medtr2g008920	AT4G34060	demeter-like protein 3	DML3	(1 of 11) 3.2.2.27 - Uracil-DNA glycosylase / Uracil-DNA N-glycosylase	1	NA	NA	DNA glycosylase, Endonuclease III-like, iron-sulphur cluster loop motif, Helix-turn-helix, base-excision DNA repair, C-terminal	NA	NA	NA	-5.65944	0.00109743	0.0153228	NA	NA	NA	NA	NA	NA	NA	NA	NA		0	0	0	3	1	1	4	10	11	7	0	1
Medtr2g009220	AT5G64290	dicarboxylate transport 2.1	DIT2.1	(1 of 1) K03319 - divalent anion:Na+ symporter, DASS family (TC.DASS)	1	NA	NA	Citrate transporter-like domain, Sodium/sulphate symporter	NA	NA	NA	-0.776311	0.00026395	0.00421482	NA	NA	NA	NA	NA	NA	NA	NA	NA		344	560	454	644	636	556	987	528	713	671	423	524
Medtr2g009270	AT5G64300	GTP cyclohydrolase II	GCH	(1 of 2) 4.1.99.12 - 3,4-dihydroxy-2-butanone-4-phosphate synthase / L-3,4-dihydroxybutan-2-one-4-phosphate synthase	1	3,4-dihydroxy-2-butanone-4-phosphate synthase activity, GTP cyclohydrolase II activity, riboflavin biosynthetic process	flavin biosynthesis I (bacteria and plants)	3,4-dihydroxy-2-butanone 4-phosphate synthase, RibB, DHBP synthase RibB-like alpha/beta domain, GTP cyclohydrolase II, RibA	NA	NA	NA	-1.3066	2.21798e-05	0.00040959	-1.04989	0.000656701	0.0141359	NA	NA	NA	NA	NA	NA		671	725	502	950	664	1216	1818	1055	1622	1905	711	1241
Medtr2g010590	AT2G14580	basic pathogenesis-related protein 1	PRB1	(1 of 8) PTHR10334//PTHR10334:SF231 - CYSTEINE-RICH SECRETORY PROTEIN-RELATED // SUBFAMILY NOT NAMED	1	NA	NA	CAP domain, Cysteine-rich secretory protein, allergen V5/Tpx-1-related	-2.31121	0.000801718	0.0160666	-2.13883	0.00197496	0.0258041	-2.37081	0.000569994	0.012342	NA	NA	NA	NA	NA	NA		7	6	7	21	33	38	15	21	46	62	34	10
Medtr2g011690				(1 of 22) PF12609 - Wound-induced protein (DUF3774)	1	NA	NA	Protein of unknown function wound-induced	-1.71539	9.95e-08	2.89e-06	-2.97535	2.20732e-21	1.49301e-19	-1.9878	4.58658e-10	1.52459e-08	-1.25996	7.64834e-06	0.0107654	NA	NA	NA		26	33	16	89	68	67	197	167	183	133	89	67
Medtr2g012390				(1 of 5) PTHR11695:SF610 - QUINONE OXIDOREDUCTASE PIG3	1	NA	NA	Alcohol dehydrogenase superfamily, zinc-type, GroES-like	NA	NA	NA	-5.58852	0.00222015	0.0286037	NA	NA	NA	NA	NA	NA	NA	NA	NA		1	5	0	29	0	33	53	77	106	68	0	26
Medtr2g012400				NA	1	NA	NA	NA	NA	NA	NA	-6.90173	5.42418e-05	0.000958472	-5.57508	0.00122005	0.0252075	NA	NA	NA	NA	NA	NA		0	0	0	8	0	7	7	21	31	15	0	11
Medtr2g013000	AT1G61080	Hydroxyproline-rich glycoprotein family protein	0	NA	2	NA	NA	BH2638-like domain	NA	NA	NA	1.19306	0.000737265	0.0107276	NA	NA	NA	NA	NA	NA	NA	NA	NA		277	307	241	169	108	144	204	77	77	124	224	195
Medtr2g014250				NA	1	NA	NA	NA	-3.18338	2.99e-15	1.68e-13	-4.07557	4.0688e-24	3.98256e-22	-3.72699	2.10203e-20	2.2756e-18	NA	NA	NA	NA	NA	NA		41	59	36	494	399	224	964	506	716	596	876	265
Medtr2g015430	AT1G28680	HXXXD-type acyl-transferase family protein	0	(1 of 1) PTHR31147:SF10 - N-HYDROXYCINNAMOYL/BENZOYLTRANSFERASE, PUTATIVE-RELATED	1	NA	NA	Chloramphenicol acetyltransferase-like domain, Transferase	-1.3444	9.27e-06	0.000232461	-1.3663	6.47902e-06	0.000126317	-0.992078	0.00116252	0.0240698	NA	NA	NA	NA	NA	NA		45	63	38	112	127	96	183	81	99	116	74	89
Medtr2g015445				NA	1	NA	NA	NA	NA	NA	NA	NA	NA	NA	-4.11194	0.00238886	0.0470992	NA	NA	NA	NA	NA	NA		1	2	0	10	5	6	6	5	8	1	42	4
Medtr2g015470				(1 of 12) PF16913 - Purine nucleobase transmembrane transport (PUNUT)	1	integral component of membrane, transporter activity	NA	Purine permease, plant	-5.45464	1.06e-32	6.58e-30	-7.01679	3.42767e-53	3.38973e-50	-5.92541	2.35066e-38	1.76709e-35	-1.56215	8.22126e-05	0.0169876	NA	NA	NA		22	10	7	685	486	430	1361	1402	1993	1343	475	588
Medtr2g015480				(1 of 14) PTHR14209 - ISOAMYL ACETATE-HYDROLYZING ESTERASE 1	1	hydrolase activity, acting on ester bonds	NA	GDSL lipase/esterase, SGNH hydrolase-type esterase domain	NA	NA	NA	-1.44995	0.00128738	0.0176739	NA	NA	NA	NA	NA	NA	NA	NA	NA		89	46	63	127	62	62	156	156	208	180	57	101
Medtr2g015560				(1 of 1) PTHR18968//PTHR18968:SF132 - THIAMINE PYROPHOSPHATE ENZYMES // SUBFAMILY NOT NAMED	1	magnesium ion binding, thiamine pyrophosphate binding	acetaldehyde biosynthesis II, pyruvate fermentation to ethanol II	DHS-like NAD/FAD-binding domain, Thiamin diphosphate-binding fold, Thiamine pyrophosphate enzyme, central domain, Thiamine pyrophosphate enzyme, C-terminal TPP-binding, Thiamine pyrophosphate enzyme, N-terminal TPP-binding domain, Thiamine pyrophosphate (TPP)-dependent enzyme	NA	NA	NA	-1.3487	7.81695e-08	1.81084e-06	-0.779831	0.00192382	0.0385791	NA	NA	NA	NA	NA	NA		550	1035	791	1323	924	1320	2281	1253	2202	1678	960	1281
Medtr2g015580	AT1G28670	GDSL-like Lipase/Acylhydrolase superfamily protein	ARAB-1	(1 of 3) PTHR22835//PTHR22835:SF189 - ZINC FINGER FYVE DOMAIN CONTAINING PROTEIN // SUBFAMILY NOT NAMED	2	hydrolase activity, acting on ester bonds	NA	GDSL lipase/esterase, SGNH hydrolase-type esterase domain	NA	NA	NA	0.634587	0.00209287	0.0271344	NA	NA	NA	NA	NA	NA	NA	NA	NA		927	1348	1003	611	904	831	780	504	712	911	826	827
Medtr2g016230				(1 of 9) K10712 - cysteamine dioxygenase (ADO)	1	oxidation-reduction process, oxidoreductase activity, acting on single donors with incorporation of molecular oxygen, incorporation of two atoms of oxygen	NA	Cysteine oxygenase/2-aminoethanethiol dioxygenase, RmlC-like cupin domain, RmlC-like jelly roll fold, NA	-1.24643	0.000216511	0.00471366	-2.1351	2.0753e-10	5.61485e-09	-1.51323	6.89883e-06	0.000175268	NA	NA	NA	NA	NA	NA		166	229	241	448	543	395	971	727	958	1011	521	304
Medtr2g016730				(1 of 209) PF00847 - AP2 domain (AP2)	1	regulation of transcription, DNA-templated, transcription factor activity, sequence-specific DNA binding	NA	AP2/ERF domain, DNA-binding domain	-2.17755	3.35e-06	8.68e-05	-2.89417	4.58292e-10	1.21585e-08	-2.58363	2.86932e-08	8.52308e-07	NA	NA	NA	NA	NA	NA		20	13	18	72	56	90	147	81	144	94	164	46
Medtr2g017630	AT2G21045	Rhodanese/Cell cycle control phosphatase superfamily protein	0	(1 of 1) PTHR12231//PTHR12231:SF108 - CTX-RELATED TYPE I TRANSMEMBRANE PROTEIN // SUBFAMILY NOT NAMED	2	NA	NA	Rhodanese-like domain	NA	NA	NA	1.18357	6.55619e-07	1.42228e-05	NA	NA	NA	NA	NA	NA	-0.922955	0.000113634	0.0395105		330	285	234	199	146	170	138	91	130	252	255	187
Medtr2g018030	AT4G18830	ovate family protein 5	OFP5	(1 of 4) PTHR33057:SF22 - OVATE FAMILY PROTEIN 1-RELATED	2	NA	NA	Ovate protein family, C-terminal	NA	NA	NA	3.11013	0.000813138	0.0117245	NA	NA	NA	NA	NA	NA	NA	NA	NA		16	18	11	7	5	7	2	0	3	17	4	13
Medtr2g018125	AT5G45640	Subtilisin-like serine endopeptidase family protein	0	(1 of 3) PTHR10795//PTHR10795:SF353 - PROPROTEIN CONVERTASE SUBTILISIN/KEXIN // SUBFAMILY NOT NAMED	1	proteolysis, serine-type endopeptidase activity	NA	PA domain, Peptidase S8 propeptide/proteinase inhibitor I9, Peptidase S8/S53 domain, Peptidase S8, subtilisin-related	NA	NA	NA	-1.89445	1.18727e-06	2.50549e-05	NA	NA	NA	NA	NA	NA	NA	NA	NA		55	74	34	115	79	86	182	161	213	190	54	100
Medtr2g018880	AT4G21070	breast cancer susceptibility1	BRCA1	(1 of 1) PTHR13763:SF1 - PROTEIN BREAST CANCER SUSCEPTIBILITY 1 HOMOLOG	1	metal ion binding, protein binding, zinc ion binding	NA	BRCT domain, Zinc finger, C3HC4 RING-type, Zinc finger, PHD-type, Zinc finger, RING-type, NA	-0.898362	0.00110515	0.0215205	-0.858202	0.00183876	0.0242231	NA	NA	NA	NA	NA	NA	NA	NA	NA		82	118	73	170	146	146	245	88	148	144	101	114
Medtr2g019450	AT5G46220	Protein of unknown function (DUF616)	0	(1 of 1) PTHR12956//PTHR12956:SF13 - ALKALINE CERAMIDASE-RELATED // SUBFAMILY NOT NAMED	1	NA	NA	Protein of unknown function DUF616	-2.0165	0.00042907	0.00899891	-2.98102	1.15414e-07	2.6522e-06	-1.94983	0.000661219	0.0142228	NA	NA	NA	NA	NA	NA		5	10	9	39	25	25	60	43	75	60	17	16
Medtr2g020240	AT5G18670	beta-amylase 3	BMY3	(1 of 1) PTHR31352:SF3 - INACTIVE BETA-AMYLASE 9	1	beta-amylase activity, polysaccharide catabolic process	starch degradation II	Glycoside hydrolase, catalytic domain, Glycoside hydrolase, family 14, Glycoside hydrolase superfamily	NA	NA	NA	-0.630323	0.0033079	0.0402185	NA	NA	NA	NA	NA	NA	NA	NA	NA		1938	2303	1522	2320	1817	1668	3018	2272	3080	3060	2287	1611
Medtr2g020750	AT5G18860	inosine-uridine preferring nucleoside hydrolase family protein	NSH3	(1 of 5) PTHR12304:SF6 - INOSINE-URIDINE PREFERRING NUCLEOSIDE HYDROLASE FAMILY PROTEIN	1	NA	NA	Inosine/uridine-preferring nucleoside hydrolase, Inosine/uridine-preferring nucleoside hydrolase domain, NA	NA	NA	NA	-1.66057	7.07426e-06	0.000137828	NA	NA	NA	NA	NA	NA	NA	NA	NA		67	111	90	207	135	160	243	247	290	255	73	147
Medtr2g020760				(1 of 5) PTHR12304:SF6 - INOSINE-URIDINE PREFERRING NUCLEOSIDE HYDROLASE FAMILY PROTEIN	1	NA	NA	Inosine/uridine-preferring nucleoside hydrolase, Inosine/uridine-preferring nucleoside hydrolase domain	NA	NA	NA	-4.34651	9.13166e-06	0.000176236	-3.17614	0.00127705	0.0263294	-3.37497	0.000292778	0.0288204	NA	NA	NA		5	2	3	15	1	3	24	70	92	77	9	11
Medtr2g020810	AT5G18910	Protein kinase superfamily protein	0	(1 of 1760) 2.7.11.1 - Non-specific serine/threonine protein kinase / Threonine-specific protein kinase	1	NA	NA	Protein kinase domain, Protein kinase-like domain, Serine-threonine/tyrosine-protein kinase catalytic domain, Tyrosine-protein kinase, catalytic domain	-3.84193	3.42e-07	9.55e-06	-4.89012	5.31669e-11	1.48758e-09	-3.61119	1.75049e-06	4.60276e-05	NA	NA	NA	NA	NA	NA		0	7	0	22	33	32	50	50	83	38	25	17
Medtr2g021255	AT5G35630	glutamine synthetase 2	GS2	(1 of 5) K01915 - glutamine synthetase (glnA, GLUL)	1	NA	ammonia assimilation cycle I, L-glutamine biosynthesis I	Glutamine synthetase, beta-Grasp domain, Glutamine synthetase, catalytic domain, Glutamine synthetase/guanido kinase, catalytic domain, NA	-1.12942	9.52e-06	0.000238069	-2.07827	3.41037e-16	1.33615e-14	-1.11754	1.1777e-05	0.000294105	-0.948854	0.000188231	0.0235916	0.960738	0.000155927	0.0425801		1033	1278	867	2670	1974	1714	4579	3458	4549	3395	1920	1488
Medtr2g021340				(1 of 1) PTHR17630//PTHR17630:SF52 - DIENELACTONE HYDROLASE // SUBFAMILY NOT NAMED	2	NA	triacylglycerol degradation	Alpha/Beta hydrolase fold, Alpha/beta hydrolase fold-5, NA	NA	NA	NA	1.04825	0.00130784	0.0179462	NA	NA	NA	NA	NA	NA	NA	NA	NA		953	880	612	434	248	573	413	247	473	633	505	762
Medtr2g022560	AT3G06080	Plant protein of unknown function (DUF828)	TBL10	(1 of 3) PTHR32285:SF65 - PROTEIN TRICHOME BIREFRINGENCE-LIKE 10-RELATED	2	NA	NA	PC-Esterase, PMR5 N-terminal domain, Trichome birefringence-like family	NA	NA	NA	1.11466	0.000916739	0.0130802	NA	NA	NA	NA	NA	NA	NA	NA	NA		65	106	58	46	28	57	38	30	30	75	50	58
Medtr2g022740				(1 of 603) PF07127 - Late nodulin protein (Nodulin_late)	1	NA	NA	Late nodulin	-10.1728	1.31e-15	7.8e-14	-11.3156	5.73383e-19	2.93644e-17	-10.7472	2.95308e-17	1.96769e-15	NA	NA	NA	NA	NA	NA		0	0	0	205	197	185	362	369	579	353	497	90
Medtr2g023070	AT1G11700	Protein of unknown function, DUF584	0	(1 of 10) PF04520 - Senescence regulator (Senescence_reg)	2	NA	NA	Senescence regulator S40	NA	NA	NA	0.736589	0.00298754	0.036915	NA	NA	NA	NA	NA	NA	NA	NA	NA		22252	27194	16748	10879	14376	14064	15087	8700	13955	20311	24776	13310
Medtr2g023910	AT1G11910	aspartic proteinase A1	APA1	(1 of 1) PTHR13683:SF286 - ASPARTIC PROTEINASE A1-RELATED	1	aspartic-type endopeptidase activity, lipid metabolic process, proteolysis	NA	Aspartic peptidase, Aspartic peptidase domain, Saposin, Saposin B type domain, Saposin B type, region 2, Saposin-like, Saposin-like type B, region 1, NA	-0.708149	8.63e-05	0.00196869	-1.03997	7.69227e-09	1.89851e-07	-0.662732	0.000238022	0.00534739	NA	NA	NA	NA	NA	NA		836	1204	888	1422	1436	1499	1923	1667	2002	1972	1321	1213
Medtr2g024140	AT1G11950	Transcription factor jumonji (jmjC) domain-containing protein	0	(1 of 16) PTHR12549:SF16 - HISTONE H3MK9 DEMETHYLASE	1	NA	NA	JmjC domain, Zinc finger, RING-type, NA	NA	NA	NA	-3.49503	1.22725e-05	0.000233089	NA	NA	NA	NA	NA	NA	NA	NA	NA		8	0	2	19	12	8	24	30	55	14	18	10
Medtr2g025040	AT4G04020	fibrillin	FIB	(1 of 4) PTHR31906:SF5 - PLASTID-LIPID-ASSOCIATED PROTEIN 3, CHLOROPLASTIC-RELATED	1	NA	NA	Plastid lipid-associated protein/fibrillin conserved domain	-5.56895	0.000152751	0.00338065	-5.95327	4.94999e-05	0.00087847	-4.50646	0.00241747	0.0475673	NA	NA	NA	NA	NA	NA		0	0	1	18	27	1	26	10	29	9	11	4
Medtr2g025710				(1 of 9) 2.3.1.75 - Long-chain-alcohol O-fatty-acyltransferase / Wax synthase	2	NA	wax esters biosynthesis II	NA	NA	NA	NA	0.624107	0.00120254	0.0165886	NA	NA	NA	NA	NA	NA	NA	NA	NA		474	530	383	376	358	466	341	199	320	493	439	443
Medtr2g026160	AT2G35740	nositol transporter 3	INT3	(1 of 11) K08150 - MFS transporter, SP family, solute carrier family 2 (myo-inositol transporter), member 13 (SLC2A13, ITR)	1	NA	NA	Major facilitator, sugar transporter-like, Major facilitator superfamily domain, Sugar/inositol transporter	NA	NA	NA	-1.6155	0.00369103	0.0441431	NA	NA	NA	NA	NA	NA	NA	NA	NA		65	72	51	70	104	121	101	285	113	161	32	72
Medtr2g026595				NA	2	NA	NA	RmlC-like jelly roll fold	NA	NA	NA	2.92805	0.000885752	0.0126885	NA	NA	NA	NA	NA	NA	NA	NA	NA		29	25	9	8	23	8	5	2	1	12	5	16
Medtr2g026685				(1 of 1) PTHR22814//PTHR22814:SF94 - COPPER TRANSPORT PROTEIN ATOX1-RELATED // SUBFAMILY NOT NAMED	2	ATP binding, DNA binding, DNA topoisomerase type II (ATP-hydrolyzing) activity, DNA topological change, metal ion binding, metal ion transport	NA	Heavy metal-associated domain, HMA, Type IIA DNA topoisomerase subunit A, alpha-helical domain, NA	NA	NA	NA	0.629098	0.000734062	0.0106979	NA	NA	NA	NA	NA	NA	NA	NA	NA		666	960	761	653	601	563	705	341	445	646	577	579
Medtr2g026710	AT4G14540	nuclear factor Y, subunit B3	NF-YB3	(1 of 5) PTHR11064//PTHR11064:SF45 - CCAAT-BINDING TRANSCRIPTION FACTOR-RELATED // SUBFAMILY NOT NAMED	1	protein heterodimerization activity	NA	Histone-fold, Transcription factor CBF/NF-Y/archaeal histone domain, NA	NA	NA	NA	NA	NA	NA	-0.811489	0.00175947	0.0354767	NA	NA	NA	NA	NA	NA		100	195	121	143	146	143	231	160	188	245	294	156
Medtr2g027700				NA	1	NA	NA	NA	-3.68751	1.37e-10	4.87e-09	-5.11592	2.27676e-19	1.22276e-17	-4.30737	4.51781e-14	2.04719e-12	NA	NA	NA	NA	NA	NA		7	2	7	69	62	64	160	103	278	123	146	51
Medtr2g027870				(1 of 3) PTHR12277:SF58 - ALPHA/BETA-HYDROLASES SUPERFAMILY PROTEIN	2	NA	NA	Alpha/Beta hydrolase fold, Alpha/beta hydrolase fold-5	NA	NA	NA	1.50605	0.00126372	0.0173824	NA	NA	NA	NA	NA	NA	NA	NA	NA		82	75	59	41	35	40	50	12	15	26	40	48
Medtr2g028460				NA	1	NA	NA	NA	-4.90468	0.000779755	0.0156852	-5.03818	0.000546035	0.00820312	-5.78908	6.39871e-05	0.00151288	NA	NA	NA	NA	NA	NA		0	1	0	7	6	17	11	5	18	22	34	3
Medtr2g028590				(1 of 3) PTHR10108//PTHR10108:SF720 - METHYLTRANSFERASE // SUBFAMILY NOT NAMED	2	NA	NA	Methyltransferase type 11, S-adenosyl-L-methionine-dependent methyltransferase	NA	NA	NA	0.847815	0.0033725	0.0408273	NA	NA	NA	NA	NA	NA	NA	NA	NA		570	543	327	375	166	326	314	221	224	408	356	305
Medtr2g028980	AT4G08770	Peroxidase superfamily protein	Prx37	(1 of 14) PTHR31388:SF22 - PEROXIDASE 22-RELATED	2	heme binding, oxidation-reduction process, peroxidase activity, response to oxidative stress	baicalein degradation (hydrogen peroxide detoxification), justicidin B biosynthesis, luteolin triglucuronide degradation, matairesinol biosynthesis	Haem peroxidase, Haem peroxidase, plant/fungal/bacterial, Plant ascorbate peroxidase, Plant peroxidase	NA	NA	NA	1.17273	0.00237096	0.0303306	1.23118	0.00142587	0.0292129	NA	NA	NA	NA	NA	NA		83	151	93	67	56	32	44	47	41	40	33	57
Medtr2g029740	AT4G08770	Peroxidase superfamily protein	Prx37	(1 of 14) PTHR31388:SF22 - PEROXIDASE 22-RELATED	2	heme binding, oxidation-reduction process, peroxidase activity, response to oxidative stress	baicalein degradation (hydrogen peroxide detoxification), justicidin B biosynthesis, luteolin triglucuronide degradation, matairesinol biosynthesis	Haem peroxidase, Haem peroxidase, plant/fungal/bacterial, Plant ascorbate peroxidase, Plant peroxidase	NA	NA	NA	1.10938	2.97037e-06	5.98646e-05	NA	NA	NA	NA	NA	NA	NA	NA	NA		4843	7463	5266	2719	3285	4327	2641	2141	2783	4065	4421	5105
Medtr2g029815	AT4G08770	Peroxidase superfamily protein	Prx37	(1 of 14) PTHR31388:SF22 - PEROXIDASE 22-RELATED	1	heme binding, oxidation-reduction process, peroxidase activity, response to oxidative stress	baicalein degradation (hydrogen peroxide detoxification), justicidin B biosynthesis, luteolin triglucuronide degradation, matairesinol biosynthesis	Haem peroxidase, Haem peroxidase, plant/fungal/bacterial, Plant ascorbate peroxidase, Plant peroxidase, NA	-0.945857	0.000119396	0.00268493	-1.45201	3.02407e-09	7.68859e-08	-1.19329	1.1358e-06	3.02721e-05	NA	NA	NA	NA	NA	NA		210	305	221	471	434	385	741	458	707	684	628	328
Medtr2g029830	AT4G08770	Peroxidase superfamily protein	Prx37	(1 of 14) PTHR31388:SF22 - PEROXIDASE 22-RELATED	1	heme binding, oxidation-reduction process, peroxidase activity, response to oxidative stress	baicalein degradation (hydrogen peroxide detoxification), justicidin B biosynthesis, luteolin triglucuronide degradation, matairesinol biosynthesis	Haem peroxidase, Haem peroxidase, plant/fungal/bacterial, Plant ascorbate peroxidase, Plant peroxidase, NA	NA	NA	NA	-1.27327	0.000395368	0.00610925	NA	NA	NA	NA	NA	NA	NA	NA	NA		434	316	452	662	579	663	1323	683	896	536	778	241
Medtr2g029910	AT4G08770	Peroxidase superfamily protein	Prx37	(1 of 14) PTHR31388:SF22 - PEROXIDASE 22-RELATED	2	heme binding, oxidation-reduction process, peroxidase activity, response to oxidative stress	baicalein degradation (hydrogen peroxide detoxification), justicidin B biosynthesis, luteolin triglucuronide degradation, matairesinol biosynthesis	Haem peroxidase, Haem peroxidase, plant/fungal/bacterial, Plant ascorbate peroxidase, Plant peroxidase	1.91743	6.69e-07	1.83e-05	2.29598	2.76558e-09	7.04388e-08	1.54421	6.15395e-05	0.00145854	NA	NA	NA	NA	NA	NA		3592	2376	1428	916	436	487	419	499	482	721	743	976
Medtr2g030470				(1 of 22) PF07712 - Stress up-regulated Nod 19 (SURNod19)	1	NA	NA	Stress up-regulated Nod 19	-10.0865	6.21e-29	2.39e-26	-11.1777	3.65343e-35	1.26237e-32	-10.6264	6.1399e-32	2.76938e-29	NA	NA	NA	NA	NA	NA		3	0	0	1517	759	758	2666	1710	2279	2151	1779	791
Medtr2g031750				(1 of 7) PTHR22950//PTHR22950:SF208 - AMINO ACID TRANSPORTER // SUBFAMILY NOT NAMED	1	NA	NA	Amino acid transporter, transmembrane domain, P-type ATPase, transmembrane domain, NA	-8.96214	2.38e-12	9.66e-11	-10.7428	4.08433e-17	1.70999e-15	-9.46958	1.26305e-13	5.48595e-12	-1.78065	0.000351015	0.0307598	NA	NA	NA		1	0	0	217	159	119	360	611	698	467	98	203
Medtr2g032710	AT1G48100	Pectin lyase-like superfamily protein	0	(1 of 2) PF13229 - Right handed beta helix region (Beta_helix)	1	NA	homogalacturonan degradation	Parallel beta-helix repeat, Pectin lyase fold, Pectin lyase fold/virulence factor	-3.73581	2.85e-17	2.09e-15	-4.96719	1.81838e-29	3.52361e-27	-3.99924	1.32904e-19	1.21385e-17	NA	NA	NA	NA	NA	NA		24	34	30	474	203	414	634	687	1221	824	285	303
Medtr2g032750				NA	1	NA	NA	NA	-6.5504	5.38e-07	1.48e-05	-8.60555	2.92899e-11	8.30045e-10	-6.81685	1.69394e-07	4.80765e-06	-2.05515	0.000351341	0.0307598	NA	NA	NA		0	0	0	16	12	20	40	55	103	34	13	15
Medtr2g032770				NA	1	NA	NA	NA	-8.27031	2.27e-11	8.53e-10	-9.58172	7.96516e-15	2.80286e-13	-8.31598	1.73725e-11	6.32706e-10	-1.31141	0.000628222	0.0420713	NA	NA	NA		0	0	0	71	43	44	138	108	154	85	59	31
Medtr2g033630	AT3G17130	Plant invertase/pectin methylesterase inhibitor superfamily protein	0	(1 of 133) PF04043 - Plant invertase/pectin methylesterase inhibitor (PMEI)	1	enzyme inhibitor activity	NA	Pectinesterase inhibitor domain	-2.11188	4.51e-05	0.00105435	-3.19184	5.9432e-10	1.56515e-08	-2.07735	5.97668e-05	0.00141767	NA	NA	NA	NA	NA	NA		58	29	34	198	110	193	376	264	440	351	139	50
Medtr2g034260				(1 of 67) PF03514 - GRAS domain family (GRAS)	2	NA	NA	Transcription factor GRAS	NA	NA	NA	1.03782	0.000594085	0.00884161	NA	NA	NA	NA	NA	NA	NA	NA	NA		276	400	256	153	126	206	130	88	206	218	239	233
Medtr2g035120				(1 of 36) PF00407 - Pathogenesis-related protein Bet v I family (Bet_v_1)	2	NA	NA	Bet v I/Major latex protein, Bet v I type allergen, START-like domain	NA	NA	NA	2.00696	1.18721e-06	2.50549e-05	NA	NA	NA	NA	NA	NA	NA	NA	NA		16879	13008	11357	6128	6113	6366	6618	2149	1751	5367	12468	7926
Medtr2g035740				NA	1	NA	NA	Immunoglobulin-like fold	-9.03225	8.11e-13	3.44e-11	-10.0301	1.71796e-15	6.44889e-14	-9.01061	9.14773e-13	3.71458e-11	NA	NA	NA	NA	NA	NA		0	0	0	102	93	71	136	122	283	134	107	43
Medtr2g035755				(1 of 603) PF07127 - Late nodulin protein (Nodulin_late)	1	NA	NA	Late nodulin	-9.75454	4.16e-15	2.3e-13	-11.1399	2.87441e-19	1.52658e-17	-10.0692	5.22717e-16	2.91905e-14	-1.38537	0.00049812	0.0374586	NA	NA	NA		0	0	0	177	142	121	392	286	503	333	178	88
Medtr2g036320				(1 of 94) PF03140 - Plant protein of unknown function (DUF247)	2	NA	NA	Protein of unknown function DUF247, plant, P-type ATPase, transmembrane domain	NA	NA	NA	0.816754	0.00186753	0.0245796	NA	NA	NA	NA	NA	NA	NA	NA	NA		163	212	143	95	87	130	117	58	106	126	107	133
Medtr2g036740	AT5G57340	ras guanine nucleotide exchange factor Q-like protein	0	NA	2	NA	NA	NA	NA	NA	NA	0.587072	0.00362258	0.0434512	NA	NA	NA	NA	NA	NA	NA	NA	NA		783	799	634	596	391	520	531	444	417	659	573	455
Medtr2g037760				(1 of 34) PF14009 - Domain of unknown function (DUF4228) (DUF4228)	2	extracellular region, pathogenesis, sodium channel inhibitor activity	NA	Atracotoxin, delta, Protein of unknown function DUF4228, plant	0.873482	0.000152145	0.00336991	0.705068	0.00220104	0.0283957	NA	NA	NA	NA	NA	NA	NA	NA	NA		1137	1284	864	567	452	630	553	661	630	965	897	735
Medtr2g037790	AT4G25860	OSBP(oxysterol binding protein)-related protein 4A	ORP4A	(1 of 4) KOG2210 - Oxysterol-binding protein	1	NA	NA	Oxysterol-binding protein, NA	-1.79173	0.00273377	0.0489826	-2.892	6.84112e-07	1.47961e-05	NA	NA	NA	NA	NA	NA	NA	NA	NA		4	6	9	18	19	24	32	40	59	10	20	11
Medtr2g039235				NA	1	NA	NA	NA	-7.4115	0.000312859	0.00669685	-10.5033	3.04057e-07	6.75449e-06	-8.7081	2.21166e-05	0.000543516	NA	NA	NA	NA	NA	NA		0	0	0	46	26	15	69	458	144	199	0	43
Medtr2g039250	AT2G19520	Transducin family protein / WD-40 repeat family protein	FVE	(1 of 1) PTHR22850//PTHR22850:SF105 - WD40 REPEAT FAMILY // SUBFAMILY NOT NAMED	1	protein binding	NA	Histone-binding protein RBBP4, N-terminal, WD40 repeat, WD40-repeat-containing domain, WD40/YVTN repeat-like-containing domain	-0.600185	0.00217125	0.0400459	NA	NA	NA	NA	NA	NA	NA	NA	NA	NA	NA	NA		1816	2402	2019	2592	3293	2742	3594	1841	2923	2666	2574	2304
Medtr2g039280				NA	1	NA	NA	NA	-9.16627	2.8e-12	1.12e-10	-10.3459	2.87796e-15	1.05817e-13	-9.3248	1.15554e-12	4.64085e-11	NA	NA	NA	NA	NA	NA		0	0	0	147	93	53	244	162	279	267	53	47
Medtr2g041100				NA	1	NA	NA	NA	-7.76654	3.51e-09	1.12e-07	-9.60926	2.20358e-13	7.06894e-12	-8.74644	2.56634e-11	9.24324e-10	NA	NA	NA	NA	NA	NA		0	0	0	34	45	31	67	137	185	152	31	57
Medtr2g041380				(1 of 603) PF07127 - Late nodulin protein (Nodulin_late)	1	NA	NA	Late nodulin	-11.0955	3.1e-19	3.21e-17	-12.664	1.35782e-24	1.43165e-22	-11.2142	1.28333e-19	1.17577e-17	-1.5685	3.74474e-05	0.0146459	1.44977	0.000136966	0.0410071		0	0	0	383	292	446	834	1051	1412	738	330	253
Medtr2g041540				NA	1	NA	NA	NA	-6.8938	1.24e-07	3.59e-06	-7.51997	7.09216e-09	1.76101e-07	-7.45178	9.71146e-09	2.99706e-07	NA	NA	NA	NA	NA	NA		0	0	0	16	26	18	31	23	42	34	48	13
Medtr2g041550	AT5G20630	germin 3	GER3	(1 of 5) PTHR31238:SF21 - GERMIN-LIKE PROTEIN SUBFAMILY 3 MEMBER 3	1	nutrient reservoir activity	NA	Cupin 1, Cupin 2, conserved barrel, Germin, RmlC-like cupin domain, RmlC-like jelly roll fold	NA	NA	NA	-6.88079	0.000191835	0.00313662	-6.17431	0.000847092	0.0179574	NA	NA	NA	NA	NA	NA		0	0	0	12	0	0	4	29	23	25	15	1
Medtr2g042420				(1 of 3) PTHR10426//PTHR10426:SF35 - STRICTOSIDINE SYNTHASE-RELATED // SUBFAMILY NOT NAMED	1	NA	NA	Six-bladed beta-propeller, TolB-like, Strictosidine synthase, conserved region	-2.15434	1.8e-07	5.15e-06	-3.12023	3.55516e-14	1.20093e-12	-2.0143	1.0695e-06	2.86091e-05	NA	NA	NA	NA	NA	NA		88	115	113	664	277	374	765	673	1143	706	199	370
Medtr2g042460				NA	1	NA	NA	NA	-7.6452	4.66e-09	1.48e-07	-9.18863	1.55047e-12	4.7405e-11	-7.96453	9.81962e-10	3.20592e-08	NA	NA	NA	NA	NA	NA		0	0	0	60	12	32	116	53	143	74	36	28
Medtr2g042470				NA	1	NA	NA	NA	-12.6185	8.16e-25	2.06e-22	-13.9339	6.64508e-30	1.38097e-27	-13.0151	2.68265e-26	7.71079e-24	-1.31537	0.000125799	0.0201771	NA	NA	NA		0	0	0	1099	1139	953	2266	2499	3239	1926	1858	747
Medtr2g042480				NA	1	NA	NA	NA	-12.9441	2.6e-25	7.15e-23	-13.9623	3.47225e-29	6.38337e-27	-13.3842	5.9562e-27	1.8577e-24	NA	NA	NA	NA	NA	NA		0	0	0	1663	1145	1222	2779	2126	3429	1988	3047	768
Medtr2g042510				NA	1	NA	NA	NA	-12.1188	5.97e-22	1.03e-19	-13.0695	2.863e-25	3.37893e-23	-12.0488	1.02414e-21	1.43664e-19	NA	NA	NA	NA	NA	NA		1	0	0	1676	1152	1612	2550	2272	3844	1668	2350	488
Medtr2g042520				NA	1	NA	NA	NA	-12.2853	9.92e-23	1.93e-20	-13.2997	2.31234e-26	3.26677e-24	-12.559	1.10623e-23	2.20628e-21	NA	NA	NA	NA	NA	NA		0	1	0	1789	1202	2001	2965	2774	4399	2483	3179	764
Medtr2g043880				(M=17) PF07172 - Glycine rich protein family	1	NA	NA	NA	-10.678	2.2e-17	1.66e-15	-11.7494	1.00184e-20	6.37067e-19	-11.0569	1.56893e-18	1.24031e-16	NA	NA	NA	NA	NA	NA		1	0	0	735	388	517	1281	739	1533	839	1163	262
Medtr2g043890				NA	1	NA	NA	NA	-8.25614	5.05e-11	1.84e-09	-9.72269	8.66819e-15	3.04651e-13	-8.3504	2.98447e-11	1.06836e-09	NA	NA	NA	NA	NA	NA		0	0	0	72	37	48	104	137	188	94	51	35
Medtr2g044100				(1 of 1) PTHR22835//PTHR22835:SF247 - ZINC FINGER FYVE DOMAIN CONTAINING PROTEIN // SUBFAMILY NOT NAMED	2	hydrolase activity, acting on ester bonds	NA	GDSL lipase/esterase, SGNH hydrolase-type esterase domain, NA	NA	NA	NA	2.20683	0.00256362	0.0324458	NA	NA	NA	NA	NA	NA	NA	NA	NA		15	31	48	6	14	19	10	5	5	9	5	19
Medtr2g044320				NA	1	NA	NA	NA	-9.19308	1.14e-08	3.49e-07	-10.9548	9.78922e-12	2.84731e-10	-9.07732	1.73182e-08	5.21287e-07	NA	NA	NA	NA	NA	NA		0	0	0	156	100	42	250	242	531	109	5	169
Medtr2g044330				(1 of 603) PF07127 - Late nodulin protein (Nodulin_late)	1	NA	NA	Late nodulin	-12.737	2.15e-23	4.46e-21	-14.3952	1.95797e-29	3.76863e-27	-12.8198	1.11469e-23	2.20814e-21	-1.65821	0.000828604	0.0483584	NA	NA	NA		0	0	0	1526	1095	860	3328	2760	5105	2706	447	918
Medtr2g044350				NA	1	NA	NA	NA	-11.5873	1.31e-20	1.82e-18	-13.2057	2.67866e-26	3.72919e-24	-11.8265	2.1018e-21	2.81373e-19	-1.61836	6.08285e-05	0.016219	NA	NA	NA		0	0	0	577	564	420	1359	1292	2222	1204	376	445
Medtr2g044580	AT1G79940	DnaJ / Sec63 Brl domains-containing protein	ATERDJ2A	(1 of 1) K09540 - translocation protein SEC63 (SEC63, DNAJC23)	1	posttranslational protein targeting to membrane, translocation, protein transporter activity	NA	C2 domain, DnaJ domain, Immunoglobulin E-set, Sec63 domain, Translocation protein Sec63, NA	-0.564599	0.000655369	0.0133072	-0.950802	9.3307e-09	2.28909e-07	-0.509016	0.0021249	0.0423795	NA	NA	NA	NA	NA	NA		3058	3984	2854	5269	3496	4689	7407	4377	6432	5389	4435	3802
Medtr2g044720				NA	1	NA	NA	NA	-11.5172	3.15e-20	3.96e-18	-12.6946	3.04288e-24	3.04065e-22	-11.2765	1.86907e-19	1.65551e-17	NA	NA	NA	NA	NA	NA		0	0	0	563	421	515	891	729	1823	447	666	227
Medtr2g044810	AT2G26440	Plant invertase/pectin methylesterase inhibitor superfamily	0	(1 of 2) PTHR31707:SF39 - PECTINESTERASE/PECTINESTERASE INHIBITOR 12-RELATED	1	enzyme inhibitor activity	homogalacturonan degradation	Pectinesterase, catalytic, Pectinesterase inhibitor domain, Pectin lyase fold, Pectin lyase fold/virulence factor	NA	NA	NA	-1.18468	0.00313767	0.0385339	NA	NA	NA	NA	NA	NA	NA	NA	NA		51	61	74	155	82	96	130	98	176	74	155	75
Medtr2g045290				(1 of 603) PF07127 - Late nodulin protein (Nodulin_late)	1	NA	NA	Late nodulin	-9.0924	5.08e-13	2.21e-11	-10.4526	9.10449e-17	3.70892e-15	-10.1862	5.37203e-16	2.98856e-14	NA	NA	NA	NA	NA	NA		0	0	0	96	110	70	190	223	302	202	329	98
Medtr2g046590				(1 of 603) PF07127 - Late nodulin protein (Nodulin_late)	1	NA	NA	Late nodulin	-9.18721	5.06e-13	2.21e-11	-10.5604	9.21983e-17	3.75057e-15	-9.44132	1.11458e-13	4.85547e-12	NA	NA	NA	NA	NA	NA		0	0	0	107	74	118	253	174	365	105	219	50
Medtr2g046630				(1 of 603) PF07127 - Late nodulin protein (Nodulin_late)	1	NA	NA	Late nodulin	-9.39297	4.98e-14	2.43e-12	-10.7788	4.96199e-18	2.2624e-16	-10.1897	2.87327e-16	1.65498e-14	-1.38584	0.000769757	0.0462177	NA	NA	NA		0	0	0	133	115	94	289	210	420	185	329	113
Medtr2g046640				NA	1	NA	NA	NA	NA	NA	NA	-5.05514	0.00210211	0.0272174	NA	NA	NA	NA	NA	NA	NA	NA	NA		0	0	0	2	0	0	5	6	6	5	3	7
Medtr2g046650				NA	1	NA	NA	NA	-5.15588	0.00053937	0.0111209	-6.70557	4.65907e-06	9.2023e-05	-4.9312	0.000967323	0.0203152	NA	NA	NA	NA	NA	NA		0	0	0	8	8	2	8	24	19	11	3	3
Medtr2g046660				NA	1	NA	NA	NA	-10.7396	1.75e-18	1.56e-16	-12.3377	6.57775e-24	6.18503e-22	-11.2392	4.20965e-20	4.28537e-18	-1.59804	1.81242e-06	0.00831391	NA	NA	NA		0	0	0	342	300	227	767	756	1142	640	428	261
Medtr2g046670				NA	1	NA	NA	NA	-6.18217	5.28e-06	0.00013375	-8.18125	1.08416e-09	2.82918e-08	-6.39571	2.31691e-06	6.05952e-05	NA	NA	NA	NA	NA	NA		0	0	0	17	12	8	31	45	71	18	24	4
Medtr2g046680				(1 of 603) PF07127 - Late nodulin protein (Nodulin_late)	1	NA	NA	Late nodulin, Proteinase inhibitor I35b (TIMP), C-terminal	-8.86951	8.32e-12	3.21e-10	-9.59489	1.3677e-13	4.47254e-12	-9.3654	5.16218e-13	2.13462e-11	NA	NA	NA	NA	NA	NA		0	0	0	119	81	38	162	81	170	89	211	53
Medtr2g047070				NA	1	NA	NA	NA	-8.02924	1.03e-09	3.45e-08	-9.64074	1.9556e-13	6.30166e-12	-8.74434	2.7308e-11	9.79948e-10	NA	NA	NA	NA	NA	NA		0	0	0	21	31	82	62	142	192	88	93	51
Medtr2g047080				(1 of 603) PF07127 - Late nodulin protein (Nodulin_late)	1	NA	NA	Late nodulin	-10.1508	5.96e-16	3.83e-14	-11.5965	2.26686e-20	1.36007e-18	-10.9379	2.73862e-18	2.09637e-16	-1.44563	0.000857671	0.0491785	NA	NA	NA		0	0	0	179	204	194	353	446	777	439	479	155
Medtr2g048203				NA	1	NA	NA	NA	-9.11129	3.06e-11	1.14e-09	-10.4031	3.25038e-14	1.10317e-12	-8.81985	1.27181e-10	4.38153e-09	NA	NA	NA	NA	NA	NA		2	0	0	539	385	115	801	591	1228	464	38	402
Medtr2g048870				(1 of 7) K03252 - translation initiation factor 3 subunit C (EIF3C)	1	NA	NA	Eukaryotic translation initiation factor 3 subunit C, N-terminal domain, Proteasome component (PCI) domain, Winged helix-turn-helix DNA-binding domain	-5.20143	0.000502009	0.0104119	-7.21995	8.49984e-07	1.82051e-05	-5.71216	0.000116621	0.00269432	NA	NA	NA	NA	NA	NA		0	0	0	10	3	6	15	25	35	24	2	4
Medtr2g048885				(1 of 603) PF07127 - Late nodulin protein (Nodulin_late)	1	NA	NA	Late nodulin	-8.93865	1.56e-12	6.42e-11	-10.6076	4.30264e-17	1.79615e-15	-9.26091	2.32423e-13	9.86133e-12	-1.66896	0.000306914	0.0293721	NA	NA	NA		0	0	0	119	71	61	227	211	368	199	54	87
Medtr2g048900	AT2G38960	endoplasmic reticulum oxidoreductins 2	ERO2	(1 of 1) K10950 - ERO1-like protein alpha (ERO1L)	1	endoplasmic reticulum, oxidation-reduction process, oxidoreductase activity, acting on a sulfur group of donors, disulfide as acceptor, protein disulfide isomerase activity	NA	Endoplasmic reticulum oxidoreductin 1	-1.29881	1.15e-05	0.000285694	-2.2953	7.82511e-15	2.76597e-13	-1.43009	1.34464e-06	3.56438e-05	-0.996487	0.00069005	0.0436169	NA	NA	NA		352	430	369	1024	674	927	1539	1723	1956	1637	734	723
Medtr2g049575				(1 of 603) PF07127 - Late nodulin protein (Nodulin_late)	1	NA	NA	Late nodulin	-8.69187	1.08e-11	4.13e-10	-10.1312	2.20847e-15	8.23624e-14	-8.85364	4.39443e-12	1.68193e-10	NA	NA	NA	NA	NA	NA		0	1	0	176	106	131	285	281	559	197	248	49
Medtr2g049945				(1 of 603) PF07127 - Late nodulin protein (Nodulin_late)	1	NA	NA	Late nodulin	-6.75367	4.72e-07	1.31e-05	-8.61141	9.63562e-11	2.6648e-09	-8.12233	1.06989e-09	3.48135e-08	NA	NA	NA	NA	NA	NA		0	0	0	16	17	22	42	50	108	41	92	17
Medtr2g049960				NA	1	NA	NA	NA	-5.87129	1.5e-05	0.00036869	-8.34129	4.16691e-10	1.10856e-08	-7.28296	5.4564e-08	1.59811e-06	-2.47	0.000291295	0.0288204	NA	NA	NA		0	0	0	8	7	15	22	61	77	44	28	14
Medtr2g050060				(1 of 603) PF07127 - Late nodulin protein (Nodulin_late)	1	NA	NA	Late nodulin	-7.41464	3.26e-08	9.71e-07	-8.97075	1.86436e-11	5.33611e-10	-9.01668	1.46181e-11	5.3438e-10	NA	NA	NA	NA	NA	NA		0	0	0	21	37	28	56	74	125	80	176	24
Medtr2g050260				(1 of 603) PF07127 - Late nodulin protein (Nodulin_late)	1	NA	NA	Late nodulin	-11.7228	2.52e-20	3.24e-18	-13.2414	1.67916e-25	2.02339e-23	-11.8166	1.25404e-20	1.4532e-18	NA	NA	NA	NA	NA	NA		0	0	0	679	677	353	1827	1167	2113	1325	280	425
Medtr2g054250				NA	1	NA	NA	NA	-10.742	6.3e-18	5.09e-16	-11.9976	5.43729e-22	3.95777e-20	-11.1287	3.91488e-19	3.3415e-17	NA	NA	NA	NA	NA	NA		0	0	0	335	235	307	605	496	1024	371	626	208
Medtr2g054370	AT2G26830	Protein kinase superfamily protein	emb1187	(1 of 1) K00894 - ethanolamine kinase (ETNK, EKI)	1	NA	choline biosynthesis I, phosphatidylethanolamine biosynthesis II	Aminoglycoside phosphotransferase, Protein kinase-like domain, NA	NA	NA	NA	-0.686409	0.00164084	0.0218974	NA	NA	NA	NA	NA	NA	NA	NA	NA		424	469	404	668	441	510	896	422	716	602	445	491
Medtr2g054490				(1 of 603) PF07127 - Late nodulin protein (Nodulin_late)	1	NA	NA	Late nodulin	-10.2942	1.12e-16	7.7e-15	-11.5265	1.54043e-20	9.43974e-19	-10.2181	1.8646e-16	1.11564e-14	NA	NA	NA	NA	NA	NA		0	0	0	270	183	189	568	308	691	218	320	106
Medtr2g054770				(1 of 12) PF05903 - PPPDE putative peptidase domain (Peptidase_C97)	1	NA	NA	PPPDE putative peptidase domain, NA	-4.46195	1.05e-13	4.91e-12	-5.92727	1.90257e-23	1.65848e-21	-5.16614	4.52631e-18	3.31756e-16	-1.46532	5.93335e-05	0.016219	NA	NA	NA		2	3	4	77	50	56	177	114	229	129	128	60
Medtr2g054830				(1 of 603) PF07127 - Late nodulin protein (Nodulin_late)	1	NA	NA	Late nodulin	-9.01837	2.53e-12	1.02e-10	-10.926	1.93292e-17	8.33599e-16	-9.44264	2.19654e-13	9.37381e-12	-1.90758	0.000264442	0.0274445	NA	NA	NA		0	0	0	130	68	68	288	267	450	258	46	87
Medtr2g054840				(1 of 4) PTHR10629:SF34 - DNA (CYTOSINE-5)-METHYLTRANSFERASE CMT2	1	NA	NA	S-adenosyl-L-methionine-dependent methyltransferase	-9.01603	1.29e-11	4.9e-10	-10.5235	2.50511e-15	9.29419e-14	-9.31084	2.65728e-12	1.03324e-10	NA	NA	NA	NA	NA	NA		0	0	0	73	90	100	128	257	348	198	22	128
Medtr2g055740				NA	1	NA	NA	NA	-8.82798	2.9e-12	1.16e-10	-10.5712	5.38528e-17	2.24157e-15	-8.57765	1.1858e-11	4.373e-10	-1.74321	0.00016168	0.0216728	1.99354	1.6938e-05	0.017305		0	0	0	88	90	52	223	269	282	127	32	53
Medtr2g056090				NA	1	NA	NA	NA	-9.07552	3.42e-13	1.5e-11	-10.8328	3.28983e-18	1.53413e-16	-9.49669	2.53757e-14	1.1823e-12	-1.75732	2.03185e-05	0.0113474	NA	NA	NA		0	0	0	121	56	101	236	277	418	197	128	73
Medtr2g058470				(1 of 23) 2.3.1.74 - Naringenin-chalcone synthase / Flavonone synthase	2	biosynthetic process, catalytic activity, lipid biosynthetic process, metabolic process, transferase activity, transferring acyl groups other than amino-acyl groups	flavonoid biosynthesis, flavonoid biosynthesis (in equisetum)	3-Oxoacyl-[acyl-carrier-protein (ACP)]synthase III C-terminal, Chalcone/stilbene synthase, N-terminal, Polyketide synthase, type III, Thiolase-like	NA	NA	NA	1.79535	0.000141427	0.0023513	NA	NA	NA	NA	NA	NA	NA	NA	NA		99	164	120	37	24	88	31	22	50	101	54	104
Medtr2g058623				NA	1	NA	NA	NA	NA	NA	NA	-5.73901	0.000195555	0.00319017	NA	NA	NA	NA	NA	NA	NA	NA	NA		0	1	0	1	8	2	21	13	21	9	3	0
Medtr2g058625				(1 of 603) PF07127 - Late nodulin protein (Nodulin_late)	1	NA	NA	Late nodulin	-8.58665	2.28e-11	8.54e-10	-9.50965	1.19541e-13	3.92705e-12	-8.16451	2.11768e-10	7.17758e-09	NA	NA	NA	NA	NA	NA		0	0	0	78	51	68	129	71	186	78	66	15
Medtr2g059035				(1 of 603) PF07127 - Late nodulin protein (Nodulin_late)	1	NA	NA	Late nodulin, WAP-type 'four-disulfide core' domain	-10.1238	1.71e-18	1.53e-16	-11.5756	1.06507e-23	9.72774e-22	-9.98844	4.83762e-18	3.52809e-16	NA	NA	NA	NA	NA	NA		0	2	0	766	532	714	1586	1634	2296	1212	677	135
Medtr2g059890				(1 of 4) PTHR12231:SF112 - RHODANESE-LIKE DOMAIN-CONTAINING PROTEIN 14, CHLOROPLASTIC	2	NA	NA	Rhodanese-like domain	NA	NA	NA	0.778714	0.00373837	0.0446348	NA	NA	NA	NA	NA	NA	NA	NA	NA		4683	5151	3383	2276	3342	3048	2220	1970	2982	4037	5057	3258
Medtr2g060670	AT4G26190	Haloacid dehalogenase-like hydrolase (HAD) superfamily protein	0	(1 of 1) PTHR12210//PTHR12210:SF40 - NUCLEAR LIM INTERACTOR-INTERACTING FACTOR-RELATED // SUBFAMILY NOT NAMED	1	NA	NA	FCP1 homology domain, HAD-like domain	NA	NA	NA	-0.640421	0.00237529	0.0303569	NA	NA	NA	NA	NA	NA	NA	NA	NA		270	465	344	530	326	457	644	381	566	502	389	397
Medtr2g060740				NA	1	NA	NA	NA	NA	NA	NA	-4.95701	0.00200829	0.0261442	NA	NA	NA	NA	NA	NA	NA	NA	NA		0	1	0	17	1	10	11	12	8	0	5	1
Medtr2g060950				NA	1	NA	NA	NA	-6.13861	2.45e-06	6.45e-05	-7.29183	1.5923e-08	3.85038e-07	-6.53787	4.59673e-07	1.26423e-05	NA	NA	NA	NA	NA	NA		0	0	0	13	10	13	28	21	33	16	25	9
Medtr2g060960				(1 of 603) PF07127 - Late nodulin protein (Nodulin_late)	1	NA	NA	Late nodulin	-8.30083	6.68e-11	2.42e-09	-9.90025	5.8725e-15	2.10785e-13	-8.75213	5.54021e-12	2.10672e-10	NA	NA	NA	NA	NA	NA		0	0	0	50	47	64	120	178	183	151	52	39
Medtr2g061720	AT2G42140	VQ motif-containing protein	0	(1 of 35) PF05678 - VQ motif (VQ)	2	NA	NA	VQ	NA	NA	NA	1.38254	0.000199167	0.0032454	NA	NA	NA	NA	NA	NA	NA	NA	NA		83	146	113	39	34	81	38	45	37	73	66	62
Medtr2g062470				(1 of 4) PTHR12505:SF19 - BROMO-ADJACENT HOMOLOGY (BAH) DOMAIN-CONTAINING PROTEIN-RELATED	1	chromatin binding	NA	Bromo adjacent homology (BAH) domain	-6.85606	1.42e-06	3.8e-05	-8.02524	1.51871e-08	3.67553e-07	-6.34993	8.2109e-06	0.000207524	NA	NA	NA	NA	NA	NA		0	0	1	89	19	9	90	69	106	55	5	28
Medtr2g062770	AT3G12670	CTP synthase family protein	emb2742	(1 of 4) 6.3.4.2 - CTP synthase (glutamine hydrolyzing) / UTP--ammonia ligase	1	CTP synthase activity, pyrimidine nucleotide biosynthetic process	L-glutamine degradation I, superpathway of pyrimidine deoxyribonucleotides <i>de novo</i> biosynthesis, superpathway of pyrimidine nucleobases salvage, superpathway of pyrimidine ribonucleosides salvage, superpathway of pyrimidine ribonucleotides <i>de novo</i> biosynthesis, UTP and CTP dephosphorylation I, UTP and CTP dephosphorylation II, UTP and CTP <i>de novo</i> biosynthesis	Class I glutamine amidotransferase-like, CTP synthase, CTP synthase, N-terminal, Glutamine amidotransferase, Peptidase C26, P-loop containing nucleoside triphosphate hydrolase, NA	NA	NA	NA	-1.50927	0.00191128	0.0250519	NA	NA	NA	NA	NA	NA	NA	NA	NA		1031	2127	1161	1721	1293	1218	1768	6031	2439	2938	1015	1368
Medtr2g062850	AT1G79250	AGC kinase 1.7	AGC1.7	(1 of 2) PTHR24351:SF55 - AGC KINASE 1.7-RELATED	2	NA	NA	Pleckstrin-homology domain (PH domain)/Phosphotyrosine-binding domain (PTB), Protein kinase domain, Protein kinase-like domain, Serine-threonine/tyrosine-protein kinase catalytic domain, Tyrosine-protein kinase, catalytic domain	NA	NA	NA	1.62041	0.000807561	0.0116617	NA	NA	NA	NA	NA	NA	NA	NA	NA		68	50	71	50	25	37	26	12	23	23	37	55
Medtr2g062900				(1 of 603) PF07127 - Late nodulin protein (Nodulin_late)	1	NA	NA	Late nodulin	-10.9665	3.09e-18	2.6e-16	-12.6224	1.15341e-23	1.04349e-21	-10.9538	3.36627e-18	2.53707e-16	-1.65587	0.000205453	0.024413	1.66852	0.000183088	0.04379		0	0	0	430	274	321	1106	778	1422	691	301	128
Medtr2g063130				(1 of 603) PF07127 - Late nodulin protein (Nodulin_late)	1	NA	NA	Late nodulin	-10.9055	2.65e-17	1.96e-15	-12.4188	5.46843e-22	3.97035e-20	-11.0195	1.23043e-17	8.58898e-16	NA	NA	NA	NA	NA	NA		0	0	0	346	342	286	817	808	1193	750	91	319
Medtr2g063470				(1 of 603) PF07127 - Late nodulin protein (Nodulin_late)	1	NA	NA	Late nodulin	-9.07617	2.16e-12	8.82e-11	-10.4148	6.98596e-16	2.68207e-14	-9.68579	6.29332e-14	2.79981e-12	NA	NA	NA	NA	NA	NA		0	0	0	112	68	97	182	185	335	165	245	40
Medtr2g065470	AT1G79530	glyceraldehyde-3-phosphate dehydrogenase of plastid 1	GAPCP-1	(1 of 1) PTHR10836//PTHR10836:SF46 - GLYCERALDEHYDE 3-PHOSPHATE DEHYDROGENASE // SUBFAMILY NOT NAMED	1	oxidation-reduction process, oxidoreductase activity, acting on the aldehyde or oxo group of donors, NAD or NADP as acceptor	gluconeogenesis I, gluconeogenesis III, glycolysis III (from glucose), glycolysis IV (plant cytosol), homolactic fermentation, sucrose biosynthesis I (from photosynthesis), superpathway of cytosolic glycolysis (plants), pyruvate dehydrogenase and TCA cycle	Glyceraldehyde 3-phosphate dehydrogenase, catalytic domain, Glyceraldehyde 3-phosphate dehydrogenase, NAD(P) binding domain, Glyceraldehyde-3-phosphate dehydrogenase, type I, Glyceraldehyde/Erythrose phosphate dehydrogenase family	-0.6337	0.00106688	0.0208331	-0.812674	2.69652e-05	0.000494143	NA	NA	NA	NA	NA	NA	NA	NA	NA		2520	2851	2851	4658	3734	3456	5894	3236	4906	3809	3506	3600
Medtr2g066110	AT3G12780	phosphoglycerate kinase 1	PGK1	(1 of 1) PTHR11406:SF8 - PHOSPHOGLYCERATE KINASE 1, CHLOROPLASTIC-RELATED	1	glycolytic process, phosphoglycerate kinase activity	Calvin-Benson-Bassham cycle, gluconeogenesis I, gluconeogenesis III, glycolysis III (from glucose), glycolysis IV (plant cytosol), homolactic fermentation, sucrose biosynthesis I (from photosynthesis), superpathway of cytosolic glycolysis (plants), pyruvate dehydrogenase and TCA cycle	Phosphoglycerate kinase, Phosphoglycerate kinase, C-terminal	NA	NA	NA	-0.813905	0.00122094	0.0168261	NA	NA	NA	NA	NA	NA	NA	NA	NA		818	847	766	1239	1413	1117	2064	898	1256	1072	1392	879
Medtr2g066200	AT2G16810	F-box and associated interaction domains-containing protein	0	NA	1	NA	NA	F-box associated interaction domain, F-box domain	-3.63049	1.65e-06	4.4e-05	-5.70604	3.71953e-14	1.25497e-12	-4.2616	1.70567e-08	5.15534e-07	NA	NA	NA	NA	NA	NA		6	5	12	83	134	49	163	462	471	367	35	72
Medtr2g066205				NA	1	NA	NA	NA	NA	NA	NA	-8.56518	1.50075e-05	0.000283158	-6.90844	0.000498385	0.0108961	NA	NA	NA	NA	NA	NA		0	0	0	11	8	1	24	91	67	60	0	10
Medtr2g066235				(1 of 603) PF07127 - Late nodulin protein (Nodulin_late)	1	NA	NA	Late nodulin	-11.7963	1.96e-21	3.09e-19	-13.0641	6.21699e-26	8.14142e-24	-12.0484	2.71222e-22	4.25225e-20	NA	NA	NA	NA	NA	NA		0	0	0	641	468	714	1214	1349	1816	1069	951	315
Medtr2g066255				(1 of 603) PF07127 - Late nodulin protein (Nodulin_late)	1	NA	NA	Late nodulin	-9.76113	2.72e-14	1.38e-12	-11.2584	1.54384e-18	7.50436e-17	-9.66882	4.74774e-14	2.14806e-12	NA	NA	NA	NA	NA	NA		0	0	0	183	153	105	441	320	522	318	97	49
Medtr2g067640	AT2G44230	hypothetical protein (DUF946)	0	(1 of 7) PTHR17204:SF28 - F1C9.34 PROTEIN-RELATED	2	NA	NA	Vacuolar protein sorting-associated protein 62, NA	0.609931	0.00132534	0.0254278	NA	NA	NA	NA	NA	NA	NA	NA	NA	NA	NA	NA		1918	2450	1903	1567	919	1311	1993	1201	1550	2082	1858	1394
Medtr2g068655				(1 of 49) PF00314 - Thaumatin family (Thaumatin)	1	NA	NA	Thaumatin	-4.98764	3.35e-26	1.1e-23	-6.23589	2.24641e-40	1.11077e-37	-5.25632	5.20692e-29	1.86166e-26	-1.24824	0.00028973	0.0288204	NA	NA	NA		5	8	7	242	183	156	576	339	522	377	267	115
Medtr2g069010				(1 of 44) 1.14.11.20 - Deacetoxyvindoline 4-hydroxylase / Desacetyoxyvindoline-17-hydroxylase	2	oxidation-reduction process, oxidoreductase activity	NA	Isopenicillin N synthase-like, Non-haem dioxygenase N-terminal domain, Oxoglutarate/iron-dependent dioxygenase	0.999093	0.00156663	0.0297024	1.26535	6.91102e-05	0.00120707	NA	NA	NA	NA	NA	NA	NA	NA	NA		207	231	216	98	95	110	110	37	120	137	138	139
Medtr2g069020				(1 of 44) 1.14.11.20 - Deacetoxyvindoline 4-hydroxylase / Desacetyoxyvindoline-17-hydroxylase	2	oxidation-reduction process, oxidoreductase activity	NA	Isopenicillin N synthase-like, Non-haem dioxygenase N-terminal domain, Oxoglutarate/iron-dependent dioxygenase, NA	NA	NA	NA	1.67181	2.40906e-05	0.00044402	NA	NA	NA	NA	NA	NA	NA	NA	NA		167	221	161	41	85	127	76	42	47	139	73	134
Medtr2g069245				NA	1	NA	NA	NA	-6.24855	3.42e-39	3e-36	-7.30751	4.55881e-53	4.35807e-50	-6.61553	9.1215e-44	1.02855e-40	NA	NA	NA	NA	NA	NA		10	16	6	955	589	657	1668	1010	2052	1201	1447	383
Medtr2g069273				(1 of 2) PF07806 - Nodule-specific GRP repeat (Nod_GRP)	1	NA	NA	Nodule-specific GRP-repeat	-13.4221	2.47e-25	6.87e-23	-15.1761	6.2878e-32	1.6697e-29	-13.7902	1.18883e-26	3.55655e-24	-1.75403	0.000879222	0.0496668	NA	NA	NA		0	1	0	4483	3419	2998	10098	13336	13014	10449	1236	3840
Medtr2g069283				(1 of 2) PF07806 - Nodule-specific GRP repeat (Nod_GRP)	1	NA	NA	Nodule-specific GRP-repeat	-10.4208	2.09e-31	1.07e-28	-12.1609	3.62995e-42	2.12456e-39	-10.9623	1.39936e-34	8.72901e-32	-1.74014	0.000620773	0.0417538	NA	NA	NA		0	4	0	1862	1300	1709	4445	6565	4911	5292	853	1672
Medtr2g070030				(1 of 603) PF07127 - Late nodulin protein (Nodulin_late)	1	NA	NA	Late nodulin	-9.94375	6.33e-15	3.41e-13	-10.8884	1.30508e-17	5.7582e-16	-10.466	2.20724e-16	1.31262e-14	NA	NA	NA	NA	NA	NA		0	0	0	174	107	226	293	196	505	197	437	123
Medtr2g070180	AT1G78380	glutathione S-transferase TAU 19	GSTU19	(1 of 6) PTHR11260//PTHR11260:SF230 - GLUTATHIONE S-TRANSFERASE, GST, SUPERFAMILY, GST DOMAIN CONTAINING // SUBFAMILY NOT NAMED	1	protein binding	glutathione-mediated detoxification II	Glutathione S-transferase, C-terminal-like, Glutathione S-transferase, N-terminal, Thioredoxin-like fold, NA	-5.90165	5.82e-05	0.00134288	NA	NA	NA	NA	NA	NA	NA	NA	NA	NA	NA	NA		0	4	0	1	177	7	5	5	22	6	9	3
Medtr2g070540	AT3G14450	CTC-interacting domain 9	CID9	(1 of 3) PF00076//PF07145 - RNA recognition motif. (a.k.a. RRM, RBD, or RNP domain) (RRM_1) // Ataxin-2 C-terminal region (PAM2)	1	nucleic acid binding, nucleotide binding	NA	Ataxin-2, C-terminal, Nucleotide-binding alpha-beta plait domain, RNA recognition motif domain, NA	-0.70335	0.000580319	0.0118938	-0.930355	5.18381e-06	0.000101966	-0.763695	0.000185087	0.0041935	NA	NA	NA	NA	NA	NA		510	791	645	901	1046	935	1360	925	1218	1135	1254	799
Medtr2g070670				(1 of 603) PF07127 - Late nodulin protein (Nodulin_late)	1	NA	NA	Late nodulin	-8.28791	1.79e-10	6.29e-09	-9.44419	3.24334e-13	1.02893e-11	-8.70957	1.94259e-11	7.03991e-10	NA	NA	NA	NA	NA	NA		0	0	0	63	43	54	133	66	172	59	140	26
Medtr2g070770				(1 of 603) PF07127 - Late nodulin protein (Nodulin_late)	1	defense response	NA	Knottin, scorpion toxin-like, Late nodulin	-9.70389	1.04e-14	5.5e-13	-11.0607	1.10609e-18	5.46922e-17	-10.1329	6.49559e-16	3.59316e-14	NA	NA	NA	NA	NA	NA		0	0	0	188	96	145	278	244	584	233	269	108
Medtr2g070780	AT1G67390	F-box family protein	0	(1 of 811) PF00646 - F-box domain (F-box)	1	protein binding	NA	F-box domain, NA	-8.0653	1.37e-08	4.21e-07	-9.37258	3.79726e-11	1.06871e-09	-7.2476	3.61895e-07	1.00379e-05	NA	NA	NA	NA	NA	NA		0	0	0	65	29	44	118	76	155	69	1	17
Medtr2g070870	AT1G78440	Arabidopsis thaliana gibberellin 2-oxidase 1	ATGA2OX1	(1 of 2) PTHR10209:SF91 - GIBBERELLIN 2-BETA-DIOXYGENASE 1	1	iron ion binding, oxidation-reduction process, oxidoreductase activity	NA	Isopenicillin N synthase, Isopenicillin N synthase-like, Non-haem dioxygenase N-terminal domain, Oxoglutarate/iron-dependent dioxygenase, NA	NA	NA	NA	-1.06733	0.000118636	0.00200021	NA	NA	NA	NA	NA	NA	NA	NA	NA		123	197	134	191	116	187	297	238	348	269	152	131
Medtr2g072130				(1 of 603) PF07127 - Late nodulin protein (Nodulin_late)	1	NA	NA	Late nodulin	-9.8558	3.43e-15	1.91e-13	-11.0332	1.12512e-18	5.55377e-17	-10.5307	3.82187e-17	2.49554e-15	NA	NA	NA	NA	NA	NA		0	0	0	141	159	171	348	239	512	215	438	139
Medtr2g072340	AT3G14640	cytochrome P450, family 72, subfamily A, polypeptide 10	CYP72A10	(1 of 19) 1.14.13.173 - 11-oxo-beta-amyrin 30-oxidase / CYP72A154	1	heme binding, iron ion binding, oxidation-reduction process, oxidoreductase activity, acting on paired donors, with incorporation or reduction of molecular oxygen	glycyrrhetinate biosynthesis	Cytochrome P450, Cytochrome P450, E-class, group I, Cytochrome P450, E-class, group II, Cytochrome P450, E-class, group IV, NA	-0.567934	0.000521565	0.0107928	NA	NA	NA	NA	NA	NA	NA	NA	NA	NA	NA	NA		542	646	498	877	691	731	744	436	486	545	524	449
Medtr2g072650				(1 of 223) PF08387 - FBD (FBD)	1	NA	NA	FBD domain, NA	-7.75139	2.75e-09	8.91e-08	-8.8446	1.00911e-11	2.93215e-10	-8.3147	1.64902e-10	5.63472e-09	NA	NA	NA	NA	NA	NA		0	0	0	46	33	31	38	70	123	64	83	26
Medtr2g072660				(1 of 603) PF07127 - Late nodulin protein (Nodulin_late)	1	NA	NA	Late nodulin	-9.32	1.86e-13	8.37e-12	-10.7378	2.08711e-17	8.96051e-16	-9.44941	8.47121e-14	3.73472e-12	NA	NA	NA	NA	NA	NA		0	0	0	168	93	66	265	247	370	191	54	135
Medtr2g072670				NA	1	NA	NA	NA	-10.5022	1.88e-16	1.28e-14	-11.5637	1.2441e-19	6.92806e-18	-10.1288	2.1039e-15	1.08979e-13	NA	NA	NA	NA	NA	NA		0	0	0	242	350	135	452	432	677	331	78	204
Medtr2g072690				(1 of 603) PF07127 - Late nodulin protein (Nodulin_late)	1	NA	NA	Late nodulin	-10.3324	1.16e-15	6.97e-14	-12.0012	1.30094e-20	8.11082e-19	-10.486	4.33919e-16	2.44177e-14	NA	NA	NA	NA	NA	NA		0	0	0	273	259	120	623	519	987	503	85	212
Medtr2g072780				(1 of 603) PF07127 - Late nodulin protein (Nodulin_late)	1	NA	NA	Late nodulin	-9.25787	7.72e-14	3.65e-12	-10.2046	1.60865e-16	6.41649e-15	-9.82835	1.99268e-15	1.03768e-13	NA	NA	NA	NA	NA	NA		0	0	0	110	77	127	140	160	304	222	149	124
Medtr2g072970				(1 of 603) PF07127 - Late nodulin protein (Nodulin_late)	1	NA	NA	Late nodulin	NA	NA	NA	-5.57689	0.00135472	0.0185097	NA	NA	NA	NA	NA	NA	NA	NA	NA		0	0	0	1	4	3	9	1	16	3	0	2
Medtr2g073090				NA	1	NA	NA	NA	-10.0964	2.1e-15	1.21e-13	-11.8624	1.04901e-20	6.62656e-19	-10.5092	1.42625e-16	8.69333e-15	-1.76596	0.000248588	0.0268944	NA	NA	NA		0	0	0	215	156	189	463	505	940	543	134	146
Medtr2g073100				(1 of 603) PF07127 - Late nodulin protein (Nodulin_late)	1	NA	NA	Late nodulin	-10.1528	1.02e-15	6.18e-14	-11.5101	8.79972e-20	4.9581e-18	-10.174	8.89401e-16	4.81097e-14	NA	NA	NA	NA	NA	NA		0	0	0	246	177	158	372	357	775	373	186	88
Medtr2g073110				NA	1	NA	NA	NA	-9.79884	7.99e-15	4.27e-13	-11.1723	7.69085e-19	3.87638e-17	-10.2203	5.26671e-16	2.93554e-14	NA	NA	NA	NA	NA	NA		0	0	0	205	115	137	323	295	575	279	294	82
Medtr2g073170				(1 of 603) PF07127 - Late nodulin protein (Nodulin_late)	1	NA	NA	Late nodulin	-12.7929	3.33e-24	7.92e-22	-14.5599	7.14771e-31	1.61409e-28	-13.2427	8.03188e-26	2.14072e-23	-1.76697	8.21973e-05	0.0169876	NA	NA	NA		0	0	0	1677	948	1014	3833	3217	5491	3476	775	1190
Medtr2g073300				(1 of 603) PF07127 - Late nodulin protein (Nodulin_late)	1	NA	NA	Late nodulin	-9.03789	2e-12	8.21e-11	-10.1405	2.73351e-15	1.00859e-13	-9.59899	7.59232e-14	3.35734e-12	NA	NA	NA	NA	NA	NA		0	0	0	116	64	90	192	112	292	115	247	55
Medtr2g073310				(1 of 603) PF07127 - Late nodulin protein (Nodulin_late)	1	NA	NA	Late nodulin	-9.40656	2.19e-12	8.92e-11	-11.0064	1.94479e-16	7.74647e-15	-9.12002	1.0028e-11	3.72153e-10	NA	NA	NA	NA	NA	NA		0	0	0	167	140	36	393	297	386	222	26	67
Medtr2g073340				(1 of 603) PF07127 - Late nodulin protein (Nodulin_late)	1	NA	NA	Late nodulin	-9.04704	4.36e-13	1.91e-11	-10.433	5.92648e-17	2.4526e-15	-8.85908	1.32232e-12	5.25307e-11	NA	NA	NA	1.57396	0.000173986	0.0428189		0	0	0	97	112	58	238	150	340	98	51	99
Medtr2g073390	AT1G69940	Pectin lyase-like superfamily protein	PPME1	(1 of 4) PTHR31321:SF23 - PECTINESTERASE PPME1-RELATED	1	NA	homogalacturonan degradation	Pectinesterase, catalytic, Pectin lyase fold, Pectin lyase fold/virulence factor	-6.23635	9.36e-06	0.000234593	-6.46243	4.18665e-06	8.28632e-05	-5.71703	5.29817e-05	0.00126081	NA	NA	NA	NA	NA	NA		0	0	0	8	5	26	10	13	22	8	12	8
Medtr2g073510	AT3G14850	TRICHOME BIREFRINGENCE-LIKE 41	TBL41	(1 of 1) PTHR32285:SF58 - PROTEIN TRICHOME BIREFRINGENCE-LIKE 41	2	NA	NA	PC-Esterase, PMR5 N-terminal domain, Trichome birefringence-like family	NA	NA	NA	0.802269	0.00382183	0.0453856	NA	NA	NA	NA	NA	NA	NA	NA	NA		550	1119	943	631	467	449	587	378	449	881	810	431
Medtr2g073540				(1 of 4) PF00069//PF11721//PF13855 - Protein kinase domain (Pkinase) // Di-glucose binding within endoplasmic reticulum (Malectin) // Leucine rich repeat (LRR_8)	2	NA	NA	Leucine-rich repeat, Malectin, Protein kinase domain, Protein kinase-like domain, Serine/threonine/dual specificity protein kinase, catalytic domain, NA	NA	NA	NA	1.30732	0.000219158	0.00353898	NA	NA	NA	NA	NA	NA	NA	NA	NA		1615	2659	2223	1016	750	1414	1062	445	1031	1587	967	2158
Medtr2g073600	AT3G14840	Leucine-rich repeat transmembrane protein kinase	0	(1 of 4) PF00069//PF11721//PF13855 - Protein kinase domain (Pkinase) // Di-glucose binding within endoplasmic reticulum (Malectin) // Leucine rich repeat (LRR_8)	1	NA	NA	Leucine-rich repeat, Malectin, Protein kinase domain, Protein kinase-like domain, Serine/threonine/dual specificity protein kinase, catalytic domain, NA	NA	NA	NA	-2.88528	6.83695e-05	0.00119559	-3.70198	2.65436e-07	7.44695e-06	NA	NA	NA	NA	NA	NA		3	13	3	37	7	29	46	36	43	63	138	26
Medtr2g073660				NA	1	NA	NA	NA	NA	NA	NA	-6.36388	0.00109943	0.0153358	NA	NA	NA	NA	NA	NA	NA	NA	NA		0	0	0	0	0	7	27	2	18	7	5	0
Medtr2g073670				(1 of 603) PF07127 - Late nodulin protein (Nodulin_late)	1	NA	NA	Late nodulin	-10.365	3.35e-17	2.44e-15	-11.6955	1.74055e-21	1.18851e-19	-10.9687	4.38561e-19	3.71143e-17	-1.33058	0.000152532	0.0213322	NA	NA	NA		0	1	0	535	338	444	1093	882	1388	865	933	334
Medtr2g075010	AT3G14840	Leucine-rich repeat transmembrane protein kinase	0	(1 of 1) PF00560//PF07714//PF11721 - Leucine Rich Repeat (LRR_1) // Protein tyrosine kinase (Pkinase_Tyr) // Di-glucose binding within endoplasmic reticulum (Malectin)	1	NA	NA	Leucine-rich repeat, Malectin, Protein kinase domain, Protein kinase-like domain, Serine/threonine/dual specificity protein kinase, catalytic domain, Serine-threonine/tyrosine-protein kinase catalytic domain	NA	NA	NA	-3.05212	7.77239e-05	0.0013493	-2.98357	0.000112484	0.0026049	NA	NA	NA	NA	NA	NA		12	0	6	14	12	16	25	65	51	88	24	40
Medtr2g075085				(1 of 603) PF07127 - Late nodulin protein (Nodulin_late)	1	NA	NA	Late nodulin	-6.48898	1.16e-06	3.14e-05	-7.92563	2.13931e-09	5.48776e-08	-7.4767	1.70832e-08	5.15805e-07	NA	NA	NA	NA	NA	NA		0	0	0	21	12	13	41	20	68	23	55	17
Medtr2g075690	AT5G22570	WRKY DNA-binding protein 38	WRKY38	(1 of 108) PF03106 - WRKY DNA -binding domain (WRKY)	2	regulation of transcription, DNA-templated, sequence-specific DNA binding, transcription factor activity, sequence-specific DNA binding	NA	WRKY domain	1.6885	0.00271467	0.0487649	NA	NA	NA	NA	NA	NA	NA	NA	NA	NA	NA	NA		27	44	25	4	6	17	12	12	12	23	15	22
Medtr2g075770	AT1G78660	gamma-glutamyl hydrolase 1	GGH1	(1 of 3) K01307 - gamma-glutamyl hydrolase (GGH)	2	catalytic activity, glutamine metabolic process, omega peptidase activity	glutamate removal from folates, glutathione-mediated detoxification II	Class I glutamine amidotransferase-like, Peptidase C26, Peptidase C26, gamma-glutamyl hydrolase	NA	NA	NA	0.555707	0.00419299	0.0492226	NA	NA	NA	NA	NA	NA	NA	NA	NA		1381	1453	1247	1138	714	1010	1178	749	745	1180	1037	997
Medtr2g075790				(1 of 3) K01307 - gamma-glutamyl hydrolase (GGH)	1	catalytic activity, glutamine metabolic process, omega peptidase activity	glutamate removal from folates, glutathione-mediated detoxification II	Class I glutamine amidotransferase-like, Glutamine amidotransferase, Peptidase C26, gamma-glutamyl hydrolase	-7.83448	9.8e-10	3.28e-08	-9.3476	2.49063e-13	7.95421e-12	-8.26567	1.05121e-10	3.63008e-09	NA	NA	NA	NA	NA	NA		0	0	0	53	41	22	78	81	176	74	33	59
Medtr2g076010	AT1G78780	pathogenesis-related family protein	0	NA	1	NA	NA	NA	-6.58196	3.47e-50	5.72e-47	-7.79349	7.82086e-70	1.31938e-66	-6.70965	4.08475e-52	6.65314e-49	-1.21153	0.000204798	0.024413	NA	NA	NA		3	5	15	810	624	629	1424	1316	2096	1073	803	535
Medtr2g076070	AT1G78780	pathogenesis-related family protein	0	NA	1	NA	NA	NA	-0.833932	0.0010723	0.0209245	-1.59963	3.19698e-10	8.56879e-09	-0.983048	0.000113983	0.00263753	NA	NA	NA	NA	NA	NA		614	662	457	1007	769	1073	1453	1608	1776	1370	1245	738
Medtr2g076590	AT1G78850	D-mannose binding lectin protein with Apple-like carbohydrate-binding domain	0	(1 of 4) PTHR32444:SF13 - COMITIN	2	NA	NA	Bulb-type lectin domain, PAN/Apple domain	NA	NA	NA	1.60515	0.00109284	0.0152662	NA	NA	NA	NA	NA	NA	NA	NA	NA		433	605	390	467	121	157	207	170	60	303	406	202
Medtr2g078350				(1 of 2) PTHR10891:SF639 - CALCIUM-BINDING EF-HAND FAMILY PROTEIN-RELATED	2	calcium ion binding	NA	EF-hand domain, EF-hand domain pair, Sodium/calcium exchanger membrane region, NA	NA	NA	NA	1.3597	0.000334481	0.00523613	NA	NA	NA	NA	NA	NA	NA	NA	NA		674	533	453	410	122	309	272	164	193	321	231	392
Medtr2g078730				(1 of 1) 2.6.1.21 - D-amino-acid transaminase / D-aspartic aminotransferase	2	catalytic activity, metabolic process	4-aminobenzoate biosynthesis, superpathway of tetrahydrofolate biosynthesis	Aminotransferase class IV, NA	NA	NA	NA	0.686362	0.0024802	0.0315431	NA	NA	NA	NA	NA	NA	NA	NA	NA		1559	1716	1335	1025	883	1056	1153	590	1026	1208	1714	1170
Medtr2g078760	AT3G15260	Protein phosphatase 2C family protein	0	(1 of 2) PTHR13832:SF333 - PROTEIN PHOSPHATASE 2C 39-RELATED	2	catalytic activity, protein dephosphorylation, protein serine/threonine phosphatase activity	NA	PPM-type phosphatase domain, Protein phosphatase 2C, NA	NA	NA	NA	0.583251	0.000679101	0.00998254	NA	NA	NA	NA	NA	NA	NA	NA	NA		3160	3303	3016	2258	2239	2378	2495	1505	2108	2674	2993	2270
Medtr2g079180				(1 of 603) PF07127 - Late nodulin protein (Nodulin_late)	1	NA	NA	Late nodulin	-10.9545	1.97e-17	1.49e-15	-12.3547	9.23966e-22	6.54282e-20	-11.858	3.61358e-20	3.74356e-18	NA	NA	NA	NA	NA	NA		0	0	0	405	295	314	670	666	1360	524	1258	215
Medtr2g079380				(1 of 4) PTHR10438:SF255 - THIOREDOXIN M4, CHLOROPLASTIC	1	cell redox homeostasis, glycerol ether metabolic process, protein disulfide oxidoreductase activity	NA	Thioredoxin, Thioredoxin domain, Thioredoxin-like fold, NA	-7.0511	2.14e-18	1.86e-16	-8.27388	8.07489e-25	8.90691e-23	-7.4943	1.29134e-20	1.49053e-18	-1.22279	0.000522773	0.0380645	NA	NA	NA		1	3	0	214	135	133	336	344	450	351	223	132
Medtr2g079400				(1 of 4) PTHR10438:SF255 - THIOREDOXIN M4, CHLOROPLASTIC	1	cell redox homeostasis, glycerol ether metabolic process, protein disulfide oxidoreductase activity	NA	Thioredoxin, Thioredoxin domain, Thioredoxin-like fold, NA	-11.0517	4.66e-19	4.62e-17	-12.0172	2.94931e-22	2.17998e-20	-11.3806	4.046e-20	4.16213e-18	NA	NA	NA	NA	NA	NA		0	0	0	528	289	271	1158	404	712	538	642	266
Medtr2g079470				(1 of 603) PF07127 - Late nodulin protein (Nodulin_late)	1	NA	NA	Late nodulin	-9.58147	6.35e-14	3.06e-12	-11.29	8.88277e-19	4.43813e-17	-10.2558	9.4396e-16	5.06868e-14	-1.70855	0.000568712	0.0401692	NA	NA	NA		0	0	0	105	125	160	262	519	458	427	104	153
Medtr2g079650	AT4G27460	Cystathionine beta-synthase (CBS) family protein	CBSX5	(1 of 3) PTHR13780:SF39 - CBS DOMAIN-CONTAINING PROTEIN-RELATED	2	catalytic activity	NA	Aldolase-type TIM barrel, CBS domain, NA	NA	NA	NA	1.73524	7.26921e-05	0.00126655	NA	NA	NA	NA	NA	NA	NA	NA	NA		364	747	588	185	204	271	225	42	234	350	372	477
Medtr2g079780	AT3G57290	eukaryotic translation initiation factor 3E	EIF3E	(1 of 2) K03250 - translation initiation factor 3 subunit E (EIF3E, INT6)	1	cytoplasm, eukaryotic translation initiation factor 3 complex, translation initiation factor activity	NA	Eukaryotic translation initiation factor 3 subunit E, Eukaryotic translation initiation factor 3 subunit E, N-terminal, Proteasome component (PCI) domain, Winged helix-turn-helix DNA-binding domain, NA	NA	NA	NA	-0.57736	0.0037335	0.0445952	NA	NA	NA	NA	NA	NA	NA	NA	NA		902	1207	917	1400	1282	1293	1994	964	1405	1307	1638	1134
Medtr2g080180				(1 of 603) PF07127 - Late nodulin protein (Nodulin_late)	1	defense response	NA	Knottin, scorpion toxin-like, Late nodulin	-9.67579	1.22e-14	6.34e-13	-11.1206	6.96845e-19	3.53089e-17	-10.4891	5.81203e-17	3.74499e-15	-1.44484	0.000844191	0.0487717	NA	NA	NA		0	0	0	178	101	141	336	277	544	282	387	112
Medtr2g080260	AT4G27400	Late embryogenesis abundant (LEA) protein-like protein	0	(1 of 3) PTHR31656:SF5 - LATE EMBRYOGENESIS ABUNDANT-RELATED PROTEIN	2	NA	NA	Root cap	1.16386	0.000432608	0.00905956	2.13097	1.27662e-10	3.49688e-09	NA	NA	NA	NA	NA	NA	-1.422	1.80341e-05	0.017305		3198	3893	3015	1193	1479	1450	1277	409	615	1299	2467	2067
Medtr2g082430	AT5G54590	Protein kinase superfamily protein	CRLK1	(1 of 2) PTHR27003:SF26 - CALCIUM/CALMODULIN-REGULATED RECEPTOR-LIKE KINASE	2	NA	NA	Protein kinase domain, Protein kinase-like domain, Serine/threonine/dual specificity protein kinase, catalytic domain, Serine-threonine/tyrosine-protein kinase catalytic domain, NA	NA	NA	NA	0.538082	0.00378745	0.0450519	NA	NA	NA	NA	NA	NA	NA	NA	NA		1128	1650	1277	984	853	1170	1021	717	894	1330	855	1101
Medtr2g083280				(1 of 603) PF07127 - Late nodulin protein (Nodulin_late)	1	NA	NA	Late nodulin	-9.3255	3.31e-13	1.46e-11	-10.6686	7.45845e-17	3.0601e-15	-10.0401	4.31975e-15	2.1686e-13	NA	NA	NA	NA	NA	NA		0	0	0	123	103	101	262	222	361	148	354	64
Medtr2g083290				NA	1	NA	NA	NA	NA	NA	NA	-6.00946	0.00167005	0.0222253	NA	NA	NA	NA	NA	NA	NA	NA	NA		0	0	0	3	0	7	1	13	17	0	6	11
Medtr2g083300	AT5G54790	(1 of 2) PTHR33974:SF2 - GENOMIC DNA, CHROMOSOME 3, P1 CLONE: MSD21	0	NA	2	NA	NA	NA	NA	NA	NA	1.40783	0.00258386	0.0326875	NA	NA	NA	NA	NA	NA	NA	NA	NA		203	119	81	112	99	69	78	24	51	66	148	89
Medtr2g083420	AT5G54060	UDP-glucose:flavonoid 3-o-glucosyltransferase	UF3GT	(1 of 14) 2.4.1.297 - Anthocyanidin 3-O-glucoside 2''-O-glucosyltransferase	2	metabolic process, transferase activity, transferring hexosyl groups	NA	UDP-glucuronosyl/UDP-glucosyltransferase	0.843289	0.000583611	0.0119366	0.896341	0.000259865	0.00415653	NA	NA	NA	NA	NA	NA	NA	NA	NA		317	367	232	167	130	171	189	123	154	231	336	216
Medtr2g083650				(1 of 17) PTHR11017//PTHR11017:SF174 - LEUCINE-RICH REPEAT-CONTAINING PROTEIN // SUBFAMILY NOT NAMED	1	protein binding, signal transduction	NA	AAA+ ATPase domain, Leucine-rich repeat 3, NB-ARC, P-loop containing nucleoside triphosphate hydrolase, Toll/interleukin-1 receptor homology (TIR) domain	NA	NA	NA	-3.01024	2.00339e-06	4.12754e-05	-2.15737	0.000677401	0.0145495	NA	NA	NA	NA	NA	NA		7	72	39	147	41	111	273	257	307	329	58	117
Medtr2g084230				(1 of 306) PF00249 - Myb-like DNA-binding domain (Myb_DNA-binding)	2	DNA binding	NA	Homeodomain-like, Myb domain, Myb domain, plants, SANT/Myb domain, NA	NA	NA	NA	0.789231	0.00117828	0.0163009	NA	NA	NA	NA	NA	NA	NA	NA	NA		433	393	315	278	279	258	207	218	192	304	286	308
Medtr2g084725				(1 of 603) PF07127 - Late nodulin protein (Nodulin_late)	1	NA	NA	Late nodulin	-10.3523	8.08e-17	5.66e-15	-11.4431	3.17854e-20	1.87953e-18	-10.5511	2.03976e-17	1.38306e-15	NA	NA	NA	NA	NA	NA		0	0	0	231	211	224	494	312	661	249	426	133
Medtr2g084745				(1 of 603) PF07127 - Late nodulin protein (Nodulin_late)	1	NA	NA	Late nodulin	-9.64517	8.53e-15	4.55e-13	-11.1265	3.22329e-19	1.69616e-17	-9.48246	2.38931e-14	1.12259e-12	-1.48134	0.000206268	0.024413	1.64405	3.88348e-05	0.0251222		0	0	0	129	169	106	254	353	525	190	99	102
Medtr2g084825				NA	1	NA	NA	NA	-9.02619	1.37e-12	5.7e-11	-10.2552	7.42845e-16	2.84814e-14	-9.6667	3.02963e-14	1.40099e-12	NA	NA	NA	NA	NA	NA		0	0	0	119	72	76	172	146	316	165	223	55
Medtr2g084915				(1 of 603) PF07127 - Late nodulin protein (Nodulin_late)	1	NA	NA	Late nodulin	-10.3054	4.65e-17	3.33e-15	-11.712	1.32793e-21	9.15471e-20	-10.7455	2.01224e-18	1.5566e-16	-1.40662	5.0564e-05	0.0151463	NA	NA	NA		0	0	0	251	203	191	514	436	791	414	359	167
Medtr2g084965	AT2G27770	DUF868 family protein (DUF868)	0	(1 of 17) PF05910 - Plant protein of unknown function (DUF868) (DUF868)	2	NA	NA	Protein of unknown function DUF868, plant	0.795427	0.00142272	0.0272132	NA	NA	NA	NA	NA	NA	NA	NA	NA	NA	NA	NA		171	224	234	117	112	106	116	113	138	208	157	150
Medtr2g085065	AT3G44610	Protein kinase superfamily protein	0	(1 of 1) PTHR24351//PTHR24351:SF104 - RIBOSOMAL PROTEIN S6 KINASE // SUBFAMILY NOT NAMED	1	NA	NA	Pleckstrin-homology domain (PH domain)/Phosphotyrosine-binding domain (PTB), Protein kinase domain, Protein kinase-like domain, Serine-threonine/tyrosine-protein kinase catalytic domain, Tyrosine-protein kinase, catalytic domain, NA	NA	NA	NA	-1.09239	5.82309e-07	1.269e-05	NA	NA	NA	NA	NA	NA	NA	NA	NA		399	566	396	597	722	609	1051	697	987	960	539	552
Medtr2g085360				(1 of 2) PTHR33227:SF2 - F8L10.2 PROTEIN	2	NA	NA	Stigma-specific protein Stig1	NA	NA	NA	2.21064	0.00323761	0.0395113	NA	NA	NA	NA	NA	NA	NA	NA	NA		24	19	21	8	10	4	3	5	5	6	9	20
Medtr2g086040	AT2G27690	cytochrome P450, family 94, subfamily C, polypeptide 1	CYP94C1	(1 of 9) PTHR24296:SF7 - CYTOCHROME P450 94C1	2	heme binding, iron ion binding, oxidation-reduction process, oxidoreductase activity, acting on paired donors, with incorporation or reduction of molecular oxygen	NA	Cytochrome P450, Cytochrome P450, E-class, group I, Cytochrome P450, E-class, group IV	NA	NA	NA	1.98209	0.000233555	0.00375666	NA	NA	NA	NA	NA	NA	NA	NA	NA		47	102	70	26	16	31	29	20	3	40	48	33
Medtr2g086700				(1 of 1) PTHR13789//PTHR13789:SF203 - MONOOXYGENASE // SUBFAMILY NOT NAMED	2	carotenoid biosynthetic process, oxidoreductase activity, acting on paired donors, with incorporation or reduction of molecular oxygen	abscisic acid biosynthesis, neoxanthin biosynthesis	Lycopene cyclase, beta/epsilon, Lycopene cyclase-like	NA	NA	NA	1.35351	0.000117409	0.00198771	NA	NA	NA	NA	NA	NA	NA	NA	NA		304	370	231	120	73	217	154	76	110	243	158	242
Medtr2g086730				(1 of 2) K14593 - capsanthin/capsorubin synthase (CCS1)	2	carotenoid biosynthetic process, oxidoreductase activity, acting on paired donors, with incorporation or reduction of molecular oxygen	abscisic acid biosynthesis, neoxanthin biosynthesis	Lycopene cyclase, beta/epsilon, Lycopene cyclase-like	NA	NA	NA	0.862741	0.00383714	0.0455109	NA	NA	NA	NA	NA	NA	NA	NA	NA		109	133	72	44	43	68	58	46	57	88	66	59
Medtr2g087285				(1 of 2) PTHR31086:SF22 - ALUMINUM-ACTIVATED MALATE TRANSPORTER 1-RELATED	1	malate transport	NA	Aluminum-activated malate transporter	-8.94899	2.55e-11	9.49e-10	-10.3896	8.76859e-15	3.07802e-13	-9.31145	3.78455e-12	1.4542e-10	NA	NA	NA	NA	NA	NA		0	0	0	165	63	26	190	181	321	167	35	141
Medtr2g087292	AT2G03980	GDSL-like Lipase/Acylhydrolase superfamily protein	0	(1 of 7) PTHR22835//PTHR22835:SF116 - ZINC FINGER FYVE DOMAIN CONTAINING PROTEIN // SUBFAMILY NOT NAMED	1	hydrolase activity, acting on ester bonds	NA	GDSL lipase/esterase, SGNH hydrolase-type esterase domain, NA	NA	NA	NA	-5.8307	0.000445484	0.00681388	-5.53553	0.00088157	0.0186344	NA	NA	NA	NA	NA	NA		0	0	0	3	8	4	4	6	19	13	0	12
Medtr2g087830				(1 of 4) PTHR33264:SF5 - EXPRESSED PROTEIN-RELATED	1	NA	NA	NA	-3.22538	2.73e-10	9.44e-09	-4.60611	1.33084e-19	7.36819e-18	-3.79957	8.83495e-14	3.88924e-12	NA	NA	NA	NA	NA	NA		13	10	37	194	223	119	346	451	606	425	282	164
Medtr2g089340	AT3G23940	dehydratase family	0	(1 of 1) 4.2.1.9 - Dihydroxy-acid dehydratase	1	catalytic activity, metabolic process	L-isoleucine biosynthesis I (from threonine), L-valine biosynthesis, superpathway of branched chain amino acid biosynthesis, superpathway of L-isoleucine biosynthesis I	Aconitase/3-isopropylmalate dehydratase, swivel, Dihydroxy-acid/6-phosphogluconate dehydratase, Dihydroxy-acid dehydratase	-0.860928	0.000901069	0.0178944	NA	NA	NA	NA	NA	NA	NA	NA	NA	NA	NA	NA		459	650	624	984	989	921	1252	498	783	728	610	845
Medtr2g089930	AT4G10265	Wound-responsive family protein	0	(1 of 22) PF12609 - Wound-induced protein (DUF3774)	1	NA	NA	Protein of unknown function wound-induced	NA	NA	NA	-1.27258	0.000208541	0.00337514	NA	NA	NA	-1.42626	4.2085e-05	0.0150388	NA	NA	NA		36	59	28	24	37	38	92	71	111	59	52	36
Medtr2g090050	AT2G20815	Family of unknown function (DUF566)	QWRF3	(1 of 6) PF04484 - Family of unknown function (DUF566) (DUF566)	1	NA	NA	Protein of unknown function DUF566	-6.28566	8.15e-07	2.22e-05	-7.01026	3.41719e-08	8.0993e-07	-6.49333	3.36231e-07	9.33487e-06	NA	NA	NA	NA	NA	NA		0	0	1	34	18	26	42	33	56	42	40	14
Medtr2g090210	AT1G03610	plant/protein (DUF789)	0	(1 of 2) PTHR31343:SF3 - GB	1	NA	NA	Protein of unknown function DUF789	NA	NA	NA	-1.14816	1.81704e-05	0.000337944	NA	NA	NA	NA	NA	NA	NA	NA	NA		430	853	690	773	835	670	1257	1155	1617	1093	661	660
Medtr2g090215				NA	1	NA	NA	NA	-4.9567	0.000988972	0.0194609	-6.93544	2.44941e-06	4.98557e-05	NA	NA	NA	NA	NA	NA	NA	NA	NA		0	0	0	10	3	3	14	20	28	5	0	4
Medtr2g090245				(1 of 4) PTHR10992//PTHR10992:SF869 - ALPHA/BETA HYDROLASE FOLD-CONTAINING PROTEIN // SUBFAMILY NOT NAMED	2	NA	NA	Alpha/Beta hydrolase fold, Alpha/beta hydrolase fold-1, Epoxide hydrolase-like, NA	NA	NA	NA	1.4184	1.09538e-07	2.52123e-06	NA	NA	NA	NA	NA	NA	-1.10928	3.34996e-05	0.0231241		1359	1239	991	638	804	794	542	330	424	715	1186	881
Medtr2g090580	AT4G28365	early nodulin-like protein 3	ENODL3	(1 of 10) PTHR33021:SF45 - EARLY NODULIN-LIKE PROTEIN 3-RELATED	1	electron carrier activity	NA	Cupredoxin, Phytocyanin domain	-9.7552	2.85e-13	1.27e-11	-9.62095	6.02604e-13	1.89082e-11	-8.78589	5.09485e-11	1.79532e-09	NA	NA	NA	NA	NA	NA		0	0	0	220	137	84	317	43	96	53	142	40
Medtr2g090605	AT1G03790	Zinc finger C-x8-C-x5-C-x3-H type family protein	SOM	(1 of 2) PTHR14493:SF53 - ZINC FINGER CCCH DOMAIN-CONTAINING PROTEIN 2-RELATED	1	NA	NA	Zinc finger, CCCH-type, NA	-3.18609	1.64e-21	2.65e-19	-4.17736	2.99655e-36	1.19358e-33	-3.35862	8.17284e-24	1.6874e-21	-0.991269	0.000870237	0.0496511	NA	NA	NA		28	38	20	227	224	259	597	372	498	381	340	140
Medtr2g090675	AT2G20570	GBF's pro-rich region-interacting factor 1	GPRI1	(1 of 2) PTHR31312:SF1 - TRANSCRIPTION ACTIVATOR GLK1-RELATED	1	DNA binding	NA	Homeodomain-like, Myb domain, Myb domain, plants, SANT/Myb domain, NA	NA	NA	NA	-1.25852	0.000235971	0.00378702	NA	NA	NA	NA	NA	NA	NA	NA	NA		149	79	80	177	142	98	265	206	243	118	110	88
Medtr2g090865				(1 of 4) PTHR24073:SF553 - RAS-RELATED PROTEIN RABA1G	1	GTPase activity, GTP binding, intracellular protein transport, nucleocytoplasmic transport, signal transduction	NA	P-loop containing nucleoside triphosphate hydrolase, Ran GTPase, Small GTPase superfamily, Small GTPase superfamily, ARF/SAR type, Small GTP-binding protein domain, NA	NA	NA	NA	-1.22126	0.00018217	0.00298711	NA	NA	NA	NA	NA	NA	NA	NA	NA		218	235	209	574	301	309	764	285	482	343	478	264
Medtr2g091120	AT1G06225	CLAVATA3/ESR-RELATED 3	CLE3	NA	1	NA	NA	NA	NA	NA	NA	-3.29164	0.000384028	0.0059597	NA	NA	NA	NA	NA	NA	NA	NA	NA		7	4	0	19	19	2	23	38	36	5	3	9
Medtr2g091125				NA	1	NA	NA	Metal-dependent hydrolase, composite domain	-3.20469	0.000564081	0.0115709	-3.92353	1.96207e-05	0.000363738	-3.17945	0.000617324	0.0133373	NA	NA	NA	NA	NA	NA		3	0	2	24	12	8	41	11	26	18	22	6
Medtr2g091290	AT5G27220	Frigida-like protein	0	(1 of 1) KOG3956//KOG4593 - Alpha 2-macroglobulin receptor-associated protein // Mitotic checkpoint protein MAD1	1	NA	NA	Frigida-like	-2.89381	4.52e-07	1.25e-05	-4.48574	3.7291e-15	1.3572e-13	-3.27429	1.05823e-08	3.25552e-07	NA	NA	NA	NA	NA	NA		14	24	20	197	44	161	286	313	594	370	96	101
Medtr2g093010	AT5G27220	Frigida-like protein	0	(1 of 15) KOG1003 - Actin filament-coating protein tropomyosin	1	NA	NA	Frigida-like	NA	NA	NA	-1.07996	0.00132377	0.0181387	NA	NA	NA	NA	NA	NA	NA	NA	NA		26	46	54	75	58	66	115	78	62	94	79	61
Medtr2g094130	AT5G60580	RING/U-box superfamily protein	0	(1 of 4) PTHR23012:SF25 - RING/U-BOX DOMAIN-CONTAINING PROTEIN	1	zinc ion binding	NA	Zinc finger, RING-CH-type, Zinc finger, RING/FYVE/PHD-type, NA	NA	NA	NA	-0.810454	0.000484765	0.00736607	NA	NA	NA	NA	NA	NA	NA	NA	NA		341	351	335	551	329	438	673	469	584	552	363	293
Medtr2g094170	AT3G45230	hydroxyproline-rich glycoprotein family protein	0	NA	1	NA	NA	NA	-3.67853	2e-14	1.02e-12	-4.98497	1.52458e-25	1.87654e-23	-3.92949	2.55725e-16	1.49199e-14	NA	NA	NA	NA	NA	NA		11	14	6	163	94	105	239	234	427	211	181	70
Medtr2g094620	AT2G28320	Pleckstrin homology (PH) and lipid-binding START domains-containing protein	0	(1 of 2) PTHR12136:SF41 - PLECKSTRIN HOMOLOGY (PH) AND LIPID-BINDING START DOMAIN-CONTAINING PROTEIN	1	NA	NA	Domain of unknown function DUF1336, Pleckstrin homology domain, START domain, START-like domain, NA	-1.41831	0.000209658	0.00458224	-2.49793	5.88409e-11	1.64313e-09	-1.35767	0.000387199	0.00854169	NA	NA	NA	NA	NA	NA		202	193	170	692	217	517	1033	745	1267	751	305	392
Medtr2g097950				(1 of 2) PTHR11699//PTHR11699:SF192 - ALDEHYDE DEHYDROGENASE-RELATED // SUBFAMILY NOT NAMED	1	NA	dimethylsulfoniopropanoate biosynthesis I (Wollastonia), ethanol degradation II, phytol degradation, serotonin degradation	Aldehyde dehydrogenase, C-terminal, Aldehyde dehydrogenase domain, Aldehyde dehydrogenase NAD(P)-dependent, Aldehyde/histidinol dehydrogenase, NA	-5.71614	3.45e-05	0.000818841	-6.45095	2.43862e-06	4.97067e-05	-6.85439	5.04667e-07	1.37892e-05	NA	NA	NA	NA	NA	NA		0	0	0	14	6	7	13	14	18	16	37	9
Medtr2g099790				(1 of 2) PTHR31250:SF13 - CALMODULIN-BINDING PROTEIN	1	NA	NA	FAS1 domain	-11.6186	4.07e-13	1.78e-11	-13.0471	3.75449e-16	1.46696e-14	-11.8051	1.70795e-13	7.3422e-12	NA	NA	NA	NA	NA	NA		0	0	0	865	538	198	1021	1121	2194	1176	38	753
Medtr2g099910	AT1G17650	glyoxylate reductase 2	GLYR2	(1 of 2) K18121 - glyoxylate/succinic semialdehyde reductase (GLYR)	1	NAD binding, oxidation-reduction process, phosphogluconate dehydrogenase (decarboxylating) activity	NA	3-hydroxyisobutyrate dehydrogenase, NAD-binding domain, 3-hydroxyisobutyrate dehydrogenase-related, 6-phosphogluconate dehydrogenase C-terminal domain-like, 6-phosphogluconate dehydrogenase, domain 2, 6-phosphogluconate dehydrogenase, NADP-binding, NAD(P)-binding domain	NA	NA	NA	-0.932782	0.00337798	0.0408592	NA	NA	NA	NA	NA	NA	NA	NA	NA		63	96	82	107	197	109	187	118	133	114	124	97
Medtr2g100290				(1 of 2) PTHR27001:SF152 - GENOMIC DNA, CHROMOSOME 3, P1 CLONE:MMM17-RELATED	1	NA	NA	Protein kinase domain, Protein kinase-like domain, Tyrosine-protein kinase, catalytic domain	-2.2084	1.23e-05	0.000304081	-2.48536	7.65394e-07	1.64672e-05	NA	NA	NA	NA	NA	NA	NA	NA	NA		8	18	13	70	33	62	96	61	49	25	17	46
Medtr2g100710				(1 of 8) K00850 - 6-phosphofructokinase 1 (pfkA, PFK)	1	6-phosphofructokinase activity, glycolytic process	glycolysis III (from glucose), glycolysis IV (plant cytosol), homolactic fermentation, superpathway of cytosolic glycolysis (plants), pyruvate dehydrogenase and TCA cycle	ATP-dependent 6-phosphofructokinase, Phosphofructokinase domain, Pyrophosphate-dependent phosphofructokinase TP0108-type, NA	NA	NA	NA	-0.985116	0.00183526	0.0241881	NA	NA	NA	NA	NA	NA	NA	NA	NA		716	1327	697	1463	1057	1186	1399	1452	2032	2010	801	1403
Medtr2g100880	AT3G16360	HPT phosphotransmitter 4	AHP4	(1 of 2) PTHR28242:SF4 - HISTIDINE-CONTAINING PHOSPHOTRANSFER PROTEIN 4	1	phosphorelay signal transduction system, signal transducer activity	NA	Signal transduction histidine kinase, phosphotransfer (Hpt) domain	-1.80198	0.00188795	0.0352464	NA	NA	NA	NA	NA	NA	NA	NA	NA	NA	NA	NA		3	14	10	25	33	26	26	14	34	36	30	12
Medtr2g101410				(1 of 1) PTHR22844//PTHR22844:SF188 - F-BOX AND WD40 DOMAIN PROTEIN // SUBFAMILY NOT NAMED	1	protein binding	NA	G-protein beta WD-40 repeat, WD40 repeat, WD40-repeat-containing domain, WD40/YVTN repeat-like-containing domain	-9.21079	6.8e-14	3.25e-12	-10.4646	1.5568e-17	6.81641e-16	-9.47372	1.26722e-14	6.09056e-13	-1.25382	0.000432024	0.0340512	NA	NA	NA		0	0	0	136	86	81	224	215	290	201	101	89
Medtr2g101440				NA	1	NA	NA	NA	-5.26872	0.000601002	0.0122744	-5.18295	0.000746596	0.0108413	-6.02164	7.48554e-05	0.00175569	NA	NA	NA	NA	NA	NA		0	0	0	8	2	10	4	9	5	17	17	2
[truncated: 1,928 more rows]
