# Supplementary material for: Rhizobial nitrogen fixation efficiency shapes endosphere bacterial communities and Medicago truncatula host growth
Source: Microbiome. 2023 Jul 3;11:146. doi: 10.1186/s40168-023-01592-0 (PMC10316601; doi:10.1186/s40168-023-01592-0)
Supplement: Supplementary file 10 — Additional file 9: Supplementary Data S1. Soil location and characteristics; soil mineral analysis for input and experimentally-derived samples and cluster information for soil edaphic factors. [file 40168_2023_1592_MOESM9_ESM.xlsx]

## Sheet: Soil_properties
Data S1. Soil analysis of the three soil types used in this study. Soil name designations, locations and soil type according to analysis of sand, silt and clay particle size, and organic matter content of input soil samples. Input soil samples were taken before the inoculations were carried out.
Soil names and locations			Soil type Analysis
Soil_name	Soil_name_short	Location	Soil type	Sand 2.00-0.063mm (%w/w)	Silt 0.063-0.005mm (%w/w)	Clay <0.002mm (%w/w)	Organic matter (%w/w)
Wick Series (WS)	WS	52°12'22.0"N 1°36'21.7"W 52.206114, -1.606030	Sandy-loam	70	17	13	1.9
Wharf Ground (WG)	WG	52°12'33.3"N 1°36'27.5"W 52.209239, -1.607634	Sandy-loam	72	15	13	2.1
Spalding (SP)	SP	52°50'25.2"N 0°01'48.8"W 52.840334, -0.030209	Loam	51	37	12	2.6

## Sheet: Edaphic_factors_all
Data S1. Bulk soil edaphic factor values of the three soil types used in this study. Soil edaphic factor analysis of ICPMS (Inductively Coupled Plasma Mass Spectrometry) of elements analysed in this study (in mg/kg), as well as pH, conductivity, ion chromatography analysis results (in ppm) and nitrogen and carbon analysis (%w/w). These values were analysed for all soil types (WG, WS, SP) and inoc…
Sample information				ICPMS Analysis																														Electrode analysis		Ion Chromatography Analysis					Nitrogen and Carbon Analysis
Soil_name_short	BioRep	inoculation	inoculation_Soil	B (mg/kg)	Na (mg/kg)	Mg (mg/kg)	P (mg/kg)	K (mg/kg)	Ca (mg/kg)	Ti_sq (mg/kg)	Li (mg/kg)	Be (mg/kg)	Al (mg/kg)	V (mg/kg)	Cr (mg/kg)	Mn (mg/kg)	Fe (mg/kg)	Co (mg/kg)	Ni (mg/kg)	Cu (mg/kg)	Zn (mg/kg)	As (mg/kg)	Se (mg/kg)	Rb (mg/kg)	Sr (mg/kg)	Mo (mg/kg)	Ag (mg/kg)	Cd (mg/kg)	Cs (mg/kg)	Ba (mg/kg)	Tl (mg/kg)	Pb (mg/kg)	U (mg/kg)	pH	conductivity (mS)	Fluoride (ppm)	Nitrate (ppm)	Phosphate (ppm)	Sulphate (ppm)	Nitrite (ppm)	Nitrogen (%w/w)	Carbon (%w/w)
WG	1	Mock	Mock_WG	1.201	2054.86	4028.85	789.032	12647.9	2520.95	296.217	28.4343	1.08406	21307	43.3625	27.9785	598.375	26115.1	7.42192	16.253	31.5402	68.1778	14.4574	0.294639	53.5933	41.9483	1.07034	0.111993	0.194588	2.53532	281.377	0.34035	22.4261	1.23874	6.19	68.1	1.1471	0.1203	0.1104	0.2453	0.0109	0.07128	0.82663
WG	2	Mock	Mock_WG	-0.366772	2109.37	4107.58	772.889	13368	2611.17	329.468	30.2004	1.03375	21242.3	46.8265	28.1608	633.703	27449.8	7.33563	15.7434	34.1009	73.0102	13.2008	0.295876	55.1827	44.785	1.1057	0.117032	0.213197	2.60531	295.246	0.354886	23.9826	1.34709	6.69	56.4	0.824	0.1434	0.1093	0.2185	0.0118	0.08013	0.94579
WG	3	Mock	Mock_WG	-1.17216	1800.52	3430.28	634.871	11277.5	2131.04	251.62	27.0779	0.529326	19079.6	35.2562	22.686	496.232	22790.9	6.02427	13.8572	21.1456	53.2718	11.1755	0.255177	46.811	36.0612	0.983994	0.107732	0.164216	2.24522	244.31	0.290576	31.6684	1.14689	6.58	51.3	0.5086	0.2304	0.1399	0.1556	0.0126	0.060874	0.7966
WG	4	Mock	Mock_WG	1.44277	2077.84	3977.33	668.426	12809.5	2418.65	285.478	28.405	1.2119	20566.3	36.1007	24.3908	553.022	20227.7	6.61418	14.1114	25.4047	60.1555	10.8217	0.258854	51.8184	40.3134	0.879424	0.109477	0.183747	2.597	277.252	0.335594	21.5694	1.17944	6.53	52.5	0.6476	0.2098	0.1851	0.2523	0.0153	0.07514	0.89531
WG	1	Sm1021	Sm1021_WG	-0.696757	1796.69	3298.73	709.253	11537	2092.56	219.799	24.338	0.863798	18246.5	34.2843	21.2548	482.008	31167.3	7.68835	24.1073	23.1785	55.6661	16.4716	0.396093	46.7228	36.1397	2.27573	0.139108	0.22189	2.17165	239.799	0.29851	21.551	1.0205	6.67	52.2	0.4959	0.2128	0.1365	0.18	0.0133	0.06681	0.82739
WG	2	Sm1021	Sm1021_WG	-0.784731	1894.1	3730.06	657.277	12153.7	2275.81	254.734	27.9344	0.816281	18450.5	34.6356	22.7726	541.647	20232.6	6.43808	13.4499	30.1449	60.0759	10.9732	0.261591	49.3541	41.181	1.09568	0.10592	0.165792	2.37095	257.3	0.314046	20.1006	1.14891	6.52	60.1	0.8681	0.1552	0.0817	0.2159	0.0137	0.06825	0.83632
WG	3	Sm1021	Sm1021_WG	-0.819779	1733.71	3204.99	571.961	11069.7	2021.3	220.766	25.3156	0.756805	17368.7	30.5572	22.8305	451.428	18676.7	5.62923	12.5448	17.9478	46.6189	9.70603	0.237011	45.0403	34.6666	0.910507	0.12092	0.150466	2.11131	238.317	0.286357	17.8079	0.916411	6.61	46.5	0.3361	0.3604	0.1574	0.1025	0.0109	0.06193	0.77571
WG	4	Sm1021	Sm1021_WG	-0.139959	1906.05	3590.26	614.068	12162.6	2294.65	259.933	27.0144	0.851159	17776	33.7729	27.4589	543.929	20654.4	6.43024	15.2124	23.0707	54.544	11.3067	0.274201	48.518	37.3445	0.939932	0.102349	0.165677	2.34135	269.159	0.308814	19.8287	1.05245	6.81	50.6	0.5938	0.0924	0.1857	0.2106	0.0161	0.07015	0.8506
WG	1	WSM419	WSM419_WG	-0.612548	1806.78	3339.48	708.048	11839.8	2095.63	228.587	24.66	1.01206	17583.4	36.2494	24.1522	530.582	26615.1	6.75429	17.4814	25.7427	60.1022	39.0145	0.300334	48.1574	34.5383	1.04582	0.104587	0.175951	2.21992	247.028	0.302008	20.5886	1.04433	6.48	65.4	0.7482	0.2287	0.0906	0.231	0.0133	0	0.81418
WG	2	WSM419	WSM419_WG	-0.394182	2165.7	4042.5	721.801	13129.4	2597.16	294.441	28.1623	0.970774	20687.3	38.7658	25.2433	577.947	22545.7	6.94543	15.9481	28.3545	61.4855	12.2005	0.30017	53.5528	42.3875	1.01501	0.110244	0.180304	2.63182	285.247	0.33827	21.9186	1.15752	6.73	46.5	0.4635	0.1275	0.1281	0.1428	0.0102	0.07299	0.88184
WG	3	WSM419	WSM419_WG	1.9668	1732.99	3249.27	558.04	11125	2008.75	236.428	24.8019	0.930073	16888	30.5668	20.1878	479.341	18189.6	5.65515	12.0198	18.0786	45.7745	9.28494	0.248834	45.0788	34.6208	1.39711	0.104657	0.151559	2.1301	233.822	0.283074	17.7049	1.02176	6.56	42.1	0.3533	0.1533	0.144	0.1678	0.0116	0.06335	0.79339
WG	4	WSM419	WSM419_WG	-0.524513	1868.24	3707.15	640.245	12053.4	2198.52	250.396	29.2573	0.834329	18505	33.7317	21.7549	501.401	20624.6	6.24969	13.6909	17.7161	51.6905	11.239	0.252934	49.4887	34.9158	0.998794	0.102252	0.165393	2.36709	249.469	0.311375	19.5692	1.08526	6.7	48.2	0.5739	0.113	0.1668	0.2199	0.018	0.06356	0.79482
WG	1	WSM1022	WSM1022_WG	1.46098	1914.57	3434.86	692.638	12845.7	2263.67	249.294	26.8121	0.846255	18939.4	35.3844	23.2059	505.396	20602.7	6.1172	13.3898	16.7194	51.1631	11.1511	0.251647	50.7621	38.5829	0.919571	0.0942499	0.165668	2.30544	271.114	0.322096	19.8303	1.19816	6.48	43.1	0.4941	0.0735	0.1941	0.2598	0.0154	0.07688	0.90177
WG	2	WSM1022	WSM1022_WG	-2.0037	1889.02	3542.7	711.606	12186.6	2215.45	259.982	27.5161	1.02979	19246.8	40.8887	23.9151	531.469	25371.1	6.99992	15.6963	20.184	56.0161	14.4538	0.382207	48.8545	36.8523	1.33791	0.107865	0.175008	2.32491	258.126	0.315766	21.2331	1.10829	6.61	45	0.489	0.1126	0.1204	0.1358	0.0147	0.05597	0.73741
WG	3	WSM1022	WSM1022_WG	1.55493	1963.63	3438.36	781.564	11732.5	2413.41	242.787	26.6786	0.800203	19326.8	34.8763	27.1044	518.975	23222.3	6.44863	14.4809	16.2552	51.0504	15.2662	0.287625	47.2464	38.7675	1.25269	0.103152	0.15764	2.26837	260.63	0.300973	20.0232	1.20292	6.49	45.2	0.383	0.263	0.1971	0.1781	0.0124	0.06421	0.82704
WG	4	WSM1022	WSM1022_WG	2.13523	1964.7	3714.48	750.445	12888.1	2490.03	267.761	28.0459	0.954204	19472.5	37.88	33.5209	538.274	23503.5	6.92834	22.2501	20.6483	297.157	14.3036	0.285202	51.4797	39.3711	2.13626	0.117322	0.170755	2.43511	295.229	0.34072	22.9426	1.14971	6.5	44.7	0.6271	0.0931	0.2035	0.3048	0.0252	0.06061	0.78089
WS	1	Mock	Mock_WS	0.767415	2212.25	4233.88	777.35	13452.1	2307.02	276.819	27.681	0.713847	18236	36.5997	26.5013	499.085	21422.4	8.08389	14.3818	20.9377	59.2597	11.8234	0.275779	53.5295	39.4632	1.32373	0.076359	0.156703	2.43701	270.254	0.319147	22.6971	1.22272	7.01	86.1	1.5478	0.1343	0.505	0.4727	0.0236	0.07596	0.9242
WS	2	Mock	Mock_WS	1.47441	1892.16	4049.55	755.497	13300	2419.74	266.335	27.2632	0.860887	19381.4	37.2715	24.1888	468.514	21136.4	7.36352	15.2237	17.7272	57.0378	11.3547	0.283659	53.2762	39.3753	1.23877	0.0723743	0.161003	2.46134	249.871	0.31988	38.8351	1.28872	7.02	80.6	1.3236	0.1044	0.6638	0.1558	0.0219	0.05651	0.78567
WS	3	Mock	Mock_WS	0.601456	2012.91	4309.84	821.607	13329.6	2270.01	269.34	28.0873	1.00156	19902.5	37.3701	25.4467	494.119	20103.9	7.36201	13.6735	17.4321	56.9868	11.9882	0.277179	52.6616	40.0004	1.21734	0.0832734	0.169243	2.41767	257.387	0.317956	23.3229	1.20546	6.81	66.2	0.9695	0.0972	0.7901	0.1262	0.0149	0.05526	0.73789
WS	4	Mock	Mock_WS	1.67503	1980.54	4299.36	874.365	12972.2	2158.39	271.795	27.1989	0.472562	20041.5	37.1838	24.4987	475.089	23895	7.96316	16.8043	17.866	56.9723	14.0413	0.306701	51.2762	38.805	1.3215	0.0765644	0.187034	2.40699	254.88	0.309017	25.6251	1.21443	6.76	69.6	1.1065	0.1232	0.634	0.1709	0.0225	0.0744	0.93306
WS	1	Sm1021	Sm1021_WS	1.80448	2058.11	4299.51	811.975	13630.5	2204.82	280.282	28.1864	0.662765	20147.3	36.9029	23.9975	506.573	19886.9	7.67427	14.6298	23.4784	61.0397	11.1054	0.272367	53.124	39.1233	1.13357	0.0737875	0.177776	2.46082	265.27	0.327641	23.3534	1.1874	6.68	77.3	1.1642	0.222	0.4523	0.1156	0.0207	0.07121	0.89937
WS	2	Sm1021	Sm1021_WS	-0.0384552	2301.47	4549.06	842.139	14440	2400.93	290.422	30.1265	0.905232	20027.1	37.516	24.9537	511.878	19376.1	7.56602	13.9416	23.4882	61.3014	11.047	0.27117	55.8577	44.8894	1.19252	0.0807848	0.186584	2.56967	304.316	0.346676	24.8795	1.27153	6.92	68.8	1.3744	0.0679	0.83	0.2129	0.0282	0.07597	0.93188
WS	3	Sm1021	Sm1021_WS	-1.44194	1845.74	4055.12	796.984	13016.7	2095.14	253.923	26.4059	0.789901	18178.3	36.5066	22.4873	478.329	21654.4	7.78973	14.4101	16.375	54.5998	12.1207	0.284278	51.3241	40.6477	1.27879	0.0761584	0.180791	2.28214	261.382	0.313302	23.1542	1.22535	6.79	65.6	0.929	0.1077	0.743	0.1396	0.0147	0.06485	1.021
WS	4	Sm1021	Sm1021_WS	2.7493	1883.95	3990.61	793.91	12482.1	2147.75	242.306	27.3583	0.83982	17856.4	36.4202	22.7346	474.616	24615	7.27756	14.0634	17.0821	55.4796	13.5495	0.304392	49.3755	35.5615	1.47121	0.0731638	0.192264	2.25808	237.077	0.301554	24.3238	1.25178	6.85	73.2	0.9545	0.1123	0.6716	0.1971	0.0148	0.06835	0.90617
WS	1	WSM419	WSM419_WS	0.630927	1937.48	4033.52	787.618	13114.7	2072.12	268.12	27.9491	0.927487	19524.5	35.712	23.3403	481.962	19772.9	7.27993	14.0554	18.962	56.413	11.5583	0.26921	52.8515	38.5059	1.05456	0.0780269	0.16013	2.38877	255.392	0.318702	21.9149	1.21802	6.55	186.1	1.1588	6.254	0.772	1.8012	0.016	0.31536	0.8442
WS	2	WSM419	WSM419_WS	1.98415	1983.52	4265.95	789.343	13549.9	2238.74	265.128	27.9812	0.792954	19616.9	37.6405	23.4543	511.77	19820.3	7.72452	13.5925	17.6797	55.2072	11.0127	0.277796	54.3465	39.9478	1.16671	0.0719831	0.178929	2.49533	261.712	0.331593	23.1604	1.17931	7.01	67.7	1.1302	0.0845	0.661	0.1543	0.0242	0.07131	0.91562
WS	3	WSM419	WSM419_WS	0.599334	1976.45	4203.3	819.145	13204.4	2022.93	256.576	28.1032	0.660825	19228.4	35.7156	23.8184	486.266	19784.7	7.34481	13.5533	17.3703	54.9712	11.3799	0.270422	53.4001	38.0533	1.12116	0.0812433	0.177469	2.45834	254.606	0.323987	23.3	1.20498	6.89	65.3	0.9745	0.0401	0.7631	0.2358	0.0159	0.06696	0.85244
WS	4	WSM419	WSM419_WS	2.96161	1945.57	4169.83	778.717	12793.3	2288.68	266.424	27.6608	0.74812	18724.6	35.73	23.3378	464.394	21324.6	7.04342	13.7853	19.4922	55.7078	12.2899	0.268003	50.6052	37.092	1.2679	0.0793338	0.169537	2.36986	266.801	0.312898	23.3702	1.21373	6.99	61	1.1425	0.0748	0.7953	0.2122	0.0298	0.07271	0.92825
WS	1	WSM1022	WSM1022_WS	1.32252	2175.02	4606.64	896.643	14023	2753.91	300.087	30.218	0.855512	19932.1	38.7498	28.8247	539.117	22176.4	8.40395	17.4364	18.1672	139.475	12.394	0.298785	54.8912	40.0787	1.73821	0.0831133	0.191239	2.54546	268.966	0.345357	27.3187	1.45059	7.01	66.6	1.1983	0.0679	0.737	0.2465	0.0267	0.07369	0.93189
WS	2	WSM1022	WSM1022_WS	1.87794	2045.54	4184.44	819.961	12758.7	2203.26	252.374	28.1376	0.746464	19381.4	36.6176	23.0428	455.206	20953.6	7.25108	16.1167	17.4211	57.0333	12.6084	0.271531	51.866	41.846	1.11602	0.0941703	0.16338	2.34012	242.96	0.313336	23.4495	1.18177	6.91	59.1	0.9433	0.0891	0.7758	0.1587	0.0174	0.06794	0.88296
WS	3	WSM1022	WSM1022_WS	0.515974	1853.23	4004.35	841.542	12592.2	2021.38	245.221	28.2635	0.877655	18368.2	38.8285	24.2848	479.027	25930.9	7.49061	14.5214	14.7349	57.4091	13.6782	0.322414	49.9241	41.8415	1.29923	0.0961306	0.185798	2.30975	264.315	0.306597	23.2198	1.20599	6.84	71.7	0.9746	0.0548	0.6977	0.2443	0.0242	0.07432	0.97067
WS	4	WSM1022	WSM1022_WS	1.79613	1898.92	4114.62	786.678	13361	2130.53	256.763	25.6302	1.07376	18012.7	35.9383	23.4682	480.534	21230.7	7.33763	14.4564	15.28	55.3883	11.6572	0.300274	52.2935	38.0912	1.26734	0.0718635	0.201727	2.34401	251.222	0.318246	23.8758	1.18622	6.89	63.3	1.0696	0.1299	0.8605	0.2132	0.0329	0.07208	0.92378
SP	1	Mock	Mock_SP	-2.82213	6790.98	5513.39	939.889	14602.4	15529.9	348.306	23.2659	0.689203	24617.5	40.4382	28.2027	307.488	15178.8	5.28007	14.2657	30.2471	46.6973	15.6668	0.215945	49.9872	85.6	0.416435	0.0581328	0.20203	2.12886	350.484	0.333184	32.433	1.28101	7.75	114.6	0.1139	0.365	0.4702	0.2491	0.0205	0.05655	2.0121
SP	2	Mock	Mock_SP	0.401749	6894.7	5729.35	956.607	14889.6	16421.7	356.924	23.9497	0.792727	27056.9	42.0784	28.7413	323.764	15983.6	5.55004	14.542	35.0765	50.9773	16.997	0.222	50.6579	92.2133	0.443693	0.0589803	0.192676	2.21451	361.636	0.344612	25.2675	1.32195	7.77	120.3	0.2905	0.1886	0.3925	0.258	0.0296	0.16276	2.0236
SP	3	Mock	Mock_SP	1.03827	6760.86	5752.54	954.948	14672.3	17347	369.376	21.8088	0.985803	26783.5	43.8547	33.0415	425.358	15844.6	5.46429	14.1202	36.0388	50.2992	17.2872	0.232909	50.0068	99.754	0.392499	0.0700101	0.199503	2.1362	359.38	0.344844	24.5602	1.3668	7.81	119.8	0.1985	0.4853	0.4783	0.3127	0.0225	0.16353	2.0372
SP	4	Mock	Mock_SP	-1.11976	6756.14	5427.01	957.212	14651.4	16017.5	354.182	21.4702	0.986149	25825.3	40.506	28.6765	321.807	15292.6	5.38954	13.9522	33.0008	48.5018	16.5831	0.211569	49.7991	88.7501	0.401514	0.0588177	0.204734	2.12552	354.075	0.335326	25.2365	1.35056	7.72	135.3	0.3606	0.1783	0.4225	0.3777	0.0397	0.13988	1.9861
SP	1	Sm1021	Sm1021_SP	1.68147	6773.71	5176.32	933.707	14471	15505.1	354.137	21.3996	0.925547	25744.9	40.2306	28.4129	307.119	15288.5	5.29155	13.875	32.7385	47.9413	16.3275	0.2128	49.4917	88.4873	0.435144	0.0547374	0.175027	2.09593	352.789	0.331438	25.5601	1.3253	7.52	141.7	0.2009	0.2419	0.3328	0.405	0	0.13449	2.0695
SP	2	Sm1021	Sm1021_SP	-0.911575	6728.75	5418.55	893.313	14697.4	15685.6	354.46	22.3091	1.25713	25703.3	40.5093	28.3595	312.681	15245.1	5.34749	14.6945	35.6262	47.4451	16.6866	0.203484	50.0879	88.3447	0.394735	0.065712	0.201567	2.12283	365.248	0.337191	24.5119	1.31771	7.76	137.2	0.2833	0.2623	0.342	0.4339	0.0349	0.12854	2.0241
SP	3	Sm1021	Sm1021_SP	-0.212976	6939.5	5779.25	929.615	15052.3	16937.4	380.537	23.0208	1.19239	28214.8	43.0478	29.9721	327.811	16147.8	5.80281	16.1129	36.0242	51.6733	17.3863	0.216904	52.6387	95.2109	0.420191	0.0701313	0.213425	2.28095	368.875	0.348492	25.5133	1.44777	7.84	131	0.219	0.4854	0.3769	0.3382	0.0243	0.12653	2.0712
SP	4	Sm1021	Sm1021_SP	0.365845	6699.14	5519.09	1026.64	14559.7	16475.4	362.954	22.5439	1.25256	24947.8	41.0504	28.6976	306.569	15379.4	5.3234	13.8025	34.471	49.7799	16.7231	0.216671	50.2429	86.6613	0.390234	0.0601076	0.223869	2.15904	351.509	0.333052	30.2586	1.39328	7.77	122	0.2607	0.2199	0.341	0.2687	0.0295	0.12249	2.0193
SP	1	WSM419	WSM419_SP	1.53764	6820.31	5893.27	978.714	14782.9	16737.2	346.875	23.2821	1.10751	25787	40.7689	28.3158	316.293	15470.9	5.45532	14.2016	32.8742	48.1472	16.5004	0.207854	52.2828	88.5234	0.409358	0.0558463	0.19026	2.24199	367.986	0.343869	25.2598	1.25767	7.76	131.1	0.1998	0.2683	0.3193	0.2307	0.0358	0.11933	2.0349
SP	2	WSM419	WSM419_SP	2.75934	6820.73	5740.6	914.929	14785.4	16269	358.961	24.9814	0.84878	26416.7	40.9056	28.3299	316.822	15450.5	5.275	13.6317	38.7115	51.1789	16.3945	0.2129	50.815	89.708	0.380507	0.0579063	0.192848	2.19292	358.837	0.345499	25.356	1.34844	7.78	133.4	0.2503	0.3159	0.2992	0.2157	0.0308	0.11794	2.0006
SP	3	WSM419	WSM419_SP	-0.076902	7058.72	5776.31	1045.68	15326.6	17067.2	365.16	24.2842	1.11187	27430.7	42.4237	29.1968	325.615	16257.1	5.47553	14.0599	33.939	49.6117	17.0596	0.226949	52.5727	93.8924	0.40174	0.0589461	0.219455	2.25372	372.234	0.350864	25.936	1.39872	7.84	126.5	0.1872	0.4802	0.4	0.4026	0.0264	0.11492	2.003
SP	4	WSM419	WSM419_SP	-0.118552	6790.94	5746.17	1077.75	14856.9	17689.7	350.901	22.8934	0.812968	27638.5	42.3574	28.1788	332.242	18131.1	5.4745	15.299	30.8799	47.4295	18.3504	0.260056	51.0232	94.5935	0.624932	0.0604824	0.212544	2.18962	361.864	0.368322	88.9682	1.36896	7.8	131.1	0.2806	0.2397	0.301	0.2222	0.0348	0.12267	2.0519
SP	1	WSM1022	WSM1022_SP	-0.843365	6673.03	5363.85	953.031	14218.4	17294	355.927	23.1795	0.857082	25976.2	39.7784	28.126	311.734	14974.2	5.2708	13.8406	29.6196	45.2247	15.4284	0.21203	49.0303	91.4231	0.381132	0.0619085	0.21869	2.12448	346.264	0.326022	28.8734	1.37838	7.67	128.3	0.207	1.1623	0.4967	0.3494	0.0316	0.11528	2.0031
SP	2	WSM1022	WSM1022_SP	-0.529483	6808.32	5596.52	941.901	14844.5	15669.6	368.532	23.9079	0.959997	26203.1	41.1966	28.6959	320.425	15651.1	5.44939	14.0082	32.7894	48.3566	17.1763	0.214307	50.9745	89.2482	0.402449	0.0621142	0.209837	2.20114	360.493	0.345842	29.4783	1.32855	7.87	139.3	0.3114	0.3526	0.4721	0.2673	0.0374	0.11446	2.0331
SP	3	WSM1022	WSM1022_SP	2.49078	6968.86	5592.96	936.98	14580.8	16049.9	366.227	22.2829	0.833933	25699.2	41.1431	29.2382	317.514	15437.2	5.39414	13.9752	41.4839	51.4699	16.9971	0.219109	51.0136	90.7578	0.368181	0.063499	0.195809	2.18194	358.462	0.342224	24.7509	1.35749	7.98	119.1	0.1915	0.361	0.4374	0.2187	0.0217	0.11614	2.1684
SP	4	WSM1022	WSM1022_SP	-0.143979	6950.16	5977.67	919.677	14882.6	16204.2	365.038	21.0245	0.869775	26109.4	41.1326	28.9612	315.8	15443.8	5.49247	14.2337	37.875	51.03	16.1473	0.212443	51.8891	90.1692	0.397172	0.0600657	0.191432	2.19028	366.525	0.349711	25.2275	1.32766	7.81	128.6	0.2333	0.2621	0.3152	0.1316	0.033	0.1169	2.0932
WS	NA	Input	Input_WS	1.16486	1956.44	3957.8	738.967	12495.6	2003.84	265.775	24.3411	0.573728	16818.2	33.2242	22.2372	450.843	18126.1	6.98228	12.8566	41.0415	72.7649	11.0125	0.252329	48.5328	36.3259	1.036	0.0684917	0.162303	2.20501	245.29	0.298651	22.7519	1.13018	6.68	136.1	1.1633	1.5439	1.0337	0.3672	0.0165	0.07631	0.88013
WS	NA	Input	Input_WS	1.19773	2163.49	5030.69	902.234	14415	2482.85	324.431	30.794	1.25352	20555.7	40.8899	26.7511	546.116	23393.7	8.52965	16.1326	36.9955	75.5134	13.7697	0.343171	57.0903	52.6557	1.33537	0.0812456	0.207966	2.70346	280.917	0.348787	27.4493	1.47014	6.44	107.7	1.2507	1.0028	1.1111	0.2515	0.0092	0.07713	0.91294
WS	NA	Input	Input_WS	1.05031	2381.33	4736.98	913.739	14536.6	2474.02	322.605	29.015	0.461952	21258.5	40.4951	27.2463	552.962	21788.3	8.24431	15.1477	37.2954	75.2293	12.395	0.297194	57.5911	41.2885	1.19988	0.0769371	0.216179	2.69566	278.376	0.35056	26.9927	1.35424	6.55	123.5	1.4793	1.2534	1.2518	0.3404	0.0104	0.07333	0.86172
WG	NA	Input	Input_WG	1.4648	2054.94	3971.32	733.259	12816.3	2492.07	292.977	27.9493	0.896947	18707.2	39.373	25.9228	591.393	23071.1	7.01023	15.3957	31.6683	66.9265	12.0519	0.289568	52.1553	38.2885	1.14027	0.11499	0.194027	2.54714	265.542	0.340051	22.5495	1.2455	6.53	77.1	0.8389	0.4575	0.1698	0.1039	0.0125	0.09266	1.093
WG	NA	Input	Input_WG	1.90815	2038.83	4058.61	706.765	12862.5	2510.54	285.55	30.1584	0.770457	19807.9	40.1604	25.9229	676.981	23604	7.7837	15.9854	30.3079	67.0406	12.8137	0.303541	52.7698	39.207	1.17651	0.124579	0.207855	2.57854	283.587	0.344543	25.6135	1.22742	6.62	79.5	1.0138	0.4032	0.1562	0.122	0.0085	0.07624	0.86488
WG	NA	Input	Input_WG	-1.34133	2035.44	4038.7	727.052	13248.1	2501.71	287.437	28.1094	1.05491	19473.8	39.7729	25.9047	583.79	24941.7	7.41616	16.6186	44.3565	75.2622	13.7205	0.321018	53.765	43.4711	1.23696	0.113437	0.190295	2.55217	287.134	0.343126	22.6024	1.20489	6.67	80.1	0.8483	0.4177	0.2159	0.142	0.0074	0.07949	0.98046
SP	NA	Input	Input_SP	0.140242	7036.64	5907.07	912.477	14681.1	16871.6	369.494	20.6758	1.14509	28300.6	40.5303	28.424	326.899	15485.8	5.22482	13.2655	55.6573	65.8961	15.8655	0.223094	51.8601	94.8445	0.42867	0.0604948	0.206608	2.32624	425.383	0.338248	30.8966	1.39998	7.54	291.1	0.5809	3.6269	0.6225	0.566	0	0.10969	1.9547
SP	NA	Input	Input_SP	3.2071	7109.58	6030.82	911.524	14878.2	16047.4	385.815	22.9791	1.04734	27184.5	40.1792	28.5071	314.316	15345.3	5.19359	14.0934	43.5754	54.4353	15.9939	0.215229	51.7608	92.2346	0.409473	0.0594477	0.187483	2.29804	398.356	0.350332	22.8798	1.45267	7.57	336	0.4167	3.4169	0.4835	0.496	0	0.10923	1.9217
SP	NA	Input	Input_SP	-2.08873	7001.33	6025.29	886.783	15058.6	16024.2	371.86	22.1493	0.81627	27971.6	40.797	28.7956	317.012	15476.7	5.23544	13.4799	43.8026	56.0296	15.7863	0.21433	52.2316	97.3597	0.415661	0.0610995	0.191328	2.29188	368.339	0.347177	23.5442	1.32065	7.55	321	0.378	3.2312	0.4728	0.4767	0	0.10726	1.9027

## Sheet: Edaphic_factors_cluster_number
Soil_property	Cluster_number
B	4
Na	1
Mg	1
P	1
K	1
Ca	1
Ti_sq	1
Li	2
Be	1
Al	1
V	1
Cr	1
Mn	2
Fe	2
Co	2
Ni	3
Cu	1
Zn	3
As	1
Se	2
Rb	4
Sr	1
Mo	2
Ag	3
Cd	1
Cs	2
Ba	1
Tl	1
Pb	6
U	1
pH	1
conductivity	5
Fluoride	2
Nitrate	5
Phosphate	4
Sulphate	5
Nitrite	6
Nitrogen	1
Carbon	1

## Sheet: B
Data S1. Statistical tests performed for the Boron (B) values obtained in this study. ANOVA and TukeyHSD statistical test resullts for soil samples comparing all inoculations in all soil types. ANOVA results show degrees of freedom (Df), Sum of squares (Sum Sq), mean squares (Mean) test statistic value (F value) and the P-value (Pr(>F)). TukeyHSD results show the difference in means between the s…
Anova
	Df	Sum Sq	Mean Sq	F value	Pr(>F)
Soil	2	10.4	5.2	6.192	0.0044	**
inoculation	4	5.01	1.253	1.491	0.222
Soil:inoculation	8	5.32	0.665	0.792	0.6128
Residuals	42	35.27	0.84
Tukey HDS Soil
	diff	lwr	upr	padj
WS-WG	0.948868	0.226529	1.67121	0.00740254
WS-SP	0.85621	0.133871	1.57855	0.0168196
WG-SP	-0.0926583	-0.814997	0.629681	0.947938
Tukey HDS inoculation
	diff	lwr	upr	padj
Sm1021-Input	-0.888902	-2.0405	0.262694	0.199773
WSM1022-Sm1021	0.680262	-0.385908	1.74643	0.376947
Sm1021-Mock	-0.660631	-1.7268	0.405539	0.406497
WSM419-Sm1021	0.511017	-0.555153	1.57719	0.652276
WSM419-Input	-0.377884	-1.52948	0.773711	0.881563
Mock-Input	-0.22827	-1.37987	0.923325	0.979413
WSM1022-Input	-0.208639	-1.36023	0.942956	0.985254
WSM419-WSM1022	-0.169245	-1.23541	0.896925	0.991037
WSM419-Mock	-0.149614	-1.21578	0.916556	0.994402
WSM1022-Mock	0.0196309	-1.04654	1.0858	0.999998
Tukey HDS inoculation_Soil
	diff	lwr	upr	padj
WSM1022_WS-Sm1021_WG	2.01776	-0.314748	4.35027	0.154723
WSM419_WS-Sm1021_WG	2.01717	-0.315338	4.34968	0.155021
Sm1021_WG-Mock_WS	-2.006	-4.33851	0.326508	0.160752
Sm1021_WG-Input_WS	-2.01233	-4.53173	0.507062	0.249088
WSM1022_WG-Sm1021_WG	1.52928	-0.803225	3.86179	0.555265
WSM419_WG-WSM1022_WS	-1.50549	-3.838	0.82702	0.580176
WSM419_WS-WSM419_WG	1.5049	-0.82761	3.83741	0.580794
WSM1022_WS-WSM1022_SP	1.50154	-0.830973	3.83404	0.584316
WSM419_WS-WSM1022_SP	1.50095	-0.831563	3.83345	0.584933
WSM419_WG-Mock_WS	-1.49373	-3.82624	0.83878	0.592488
WSM1022_SP-Mock_WS	-1.48978	-3.82228	0.842733	0.596623
WSM419_WG-Input_WS	-1.50006	-4.01946	1.01933	0.70012
WSM1022_SP-Input_WS	-1.49611	-4.01551	1.02329	0.703739
Sm1021_WG-Input_WG	-1.35881	-3.8782	1.16059	0.818928
Sm1021_WG-Input_SP	-1.31804	-3.83744	1.20135	0.848106
WSM1022_WS-Mock_SP	1.03049	-1.30202	3.363	0.95156
WSM419_WS-Mock_SP	1.0299	-1.30261	3.36241	0.951769
Sm1021_WS-Sm1021_WG	1.02871	-1.3038	3.36122	0.95219
WSM419_SP-Sm1021_WG	1.02609	-1.30642	3.3586	0.953107
WSM1022_WS-Sm1021_SP	1.02399	-1.30852	3.3565	0.953834
WSM419_WS-Sm1021_SP	1.0234	-1.30911	3.35591	0.954036
Mock_WS-Mock_SP	1.01873	-1.31378	3.35124	0.955617
WSM419_WG-WSM1022_WG	-1.01701	-3.34952	1.3155	0.956189
WSM1022_WG-WSM1022_SP	1.01306	-1.31945	3.34557	0.957484
Sm1021_SP-Mock_WS	-1.01223	-3.34474	1.32028	0.957753
Sm1021_WG-Mock_WG	-1.0111	-3.34361	1.3214	0.958114
WSM1022_WS-Mock_WG	1.00666	-1.32585	3.33916	0.959524
WSM419_WS-Mock_WG	1.00607	-1.32644	3.33857	0.959708
Mock_WS-Mock_WG	0.994896	-1.33761	3.3274	0.963084
Sm1021_WG-Sm1021_SP	-0.993773	-3.32628	1.33874	0.963411
WSM419_SP-WSM1022_WS	-0.991669	-3.32418	1.34084	0.96402
WSM419_WS-WSM419_SP	0.99108	-1.34143	3.32359	0.964189
WSM1022_WS-Sm1021_WS	0.989052	-1.34346	3.32156	0.964766
WSM419_WS-Sm1021_WS	0.988462	-1.34405	3.32097	0.964932
Sm1021_WG-Mock_SP	-0.987271	-3.31978	1.34524	0.965267
WSM419_SP-Mock_WS	-0.979909	-3.31242	1.3526	0.967283
Sm1021_WS-Mock_WS	-0.977292	-3.3098	1.35522	0.967978
Mock_SP-Input_WS	-1.02506	-3.54446	1.49433	0.974808
Sm1021_SP-Input_WS	-1.01856	-3.53796	1.50083	0.976108
Mock_WG-Input_WS	-1.00123	-3.52063	1.51817	0.979325
WSM419_SP-Input_WS	-0.986244	-3.50564	1.53315	0.981829
Sm1021_WS-Input_WS	-0.983627	-3.50302	1.53577	0.982241
WSM419_WG-Input_WG	-0.846536	-3.36593	1.67286	0.995555
WSM1022_SP-Input_WG	-0.842583	-3.36198	1.67681	0.995754
WSM419_WG-Input_SP	-0.805771	-3.32517	1.71363	0.997279
WSM1022_SP-Input_SP	-0.801818	-3.32122	1.71758	0.997411
WSM1022_WS-Input_SP	0.699717	-1.81968	3.21911	0.999385
WSM419_WS-Input_SP	0.699127	-1.82027	3.21852	0.999391
Mock_WS-Input_SP	0.687957	-1.83144	3.20735	0.999489
WSM1022_WS-Input_WG	0.658952	-1.86044	3.17835	0.999684
WSM419_WS-Input_WG	0.658363	-1.86103	3.17776	0.999687
Input_WS-Input_SP	0.694292	-1.99906	3.38764	0.999732
Mock_WS-Input_WG	0.647192	-1.8722	3.16659	0.999742
Input_WS-Input_WG	0.653527	-2.03982	3.34688	0.999866
WSM1022_WG-Mock_SP	0.542012	-1.7905	2.87452	0.999919
WSM1022_WG-Sm1021_SP	0.535511	-1.797	2.86802	0.99993
WSM1022_WG-Mock_WG	0.518179	-1.81433	2.85069	0.999953
WSM419_WG-Sm1021_WS	-0.516436	-2.84894	1.81607	0.999954
WSM1022_SP-Sm1021_WG	0.516225	-1.81628	2.84873	0.999955
WSM419_WG-WSM419_SP	-0.513819	-2.84633	1.81869	0.999957
WSM1022_SP-Sm1021_WS	-0.512483	-2.84499	1.82003	0.999958
WSM419_WG-Sm1021_WG	0.512272	-1.82024	2.84478	0.999959
WSM419_SP-WSM1022_SP	0.509866	-1.82264	2.84237	0.999961
WSM419_SP-WSM1022_WG	-0.503192	-2.8357	1.82932	0.999967
WSM1022_WG-Sm1021_WS	0.500575	-1.83193	2.83308	0.999969
WSM419_WG-Mock_WG	-0.498832	-2.83134	1.83368	0.99997
WSM1022_SP-Mock_WG	-0.494879	-2.82739	1.83763	0.999973
WSM1022_WS-WSM1022_WG	0.488477	-1.84403	2.82098	0.999977
WSM419_WS-WSM1022_WG	0.487887	-1.84462	2.8204	0.999977
WSM419_WG-Sm1021_SP	-0.481501	-2.81401	1.85101	0.99998
WSM1022_SP-Sm1021_SP	-0.477548	-2.81006	1.85496	0.999982
WSM1022_WG-Mock_WS	-0.476717	-2.80922	1.85579	0.999983
WSM419_WG-Mock_SP	-0.474999	-2.80751	1.85751	0.999983
WSM1022_SP-Mock_SP	-0.471046	-2.80355	1.86146	0.999985
WSM1022_WG-Input_WS	-0.483052	-3.00245	2.03635	0.999992
Mock_SP-Input_WG	-0.371537	-2.89093	2.14786	1
Sm1021_SP-Input_WG	-0.365035	-2.88443	2.15436	1
Mock_SP-Input_SP	-0.330772	-2.85017	2.18863	1
Mock_WG-Input_WG	-0.347704	-2.8671	2.17169	1
Sm1021_WS-Input_WG	-0.3301	-2.8495	2.1893	1
WSM419_SP-Input_WG	-0.332717	-2.85211	2.18668	1
Input_WG-Input_SP	0.0407648	-2.65258	2.73411	1
Mock_WG-Input_SP	-0.306939	-2.82634	2.21246	1
Sm1021_SP-Input_SP	-0.32427	-2.84367	2.19513	1
Sm1021_WS-Input_SP	-0.289335	-2.80873	2.23006	1
WSM1022_WG-Input_SP	0.21124	-2.30816	2.73064	1
WSM419_SP-Input_SP	-0.291952	-2.81135	2.22744	1
WSM1022_WG-Input_WG	0.170476	-2.34892	2.68987	1
Mock_WS-Input_WS	-0.00633489	-2.52573	2.51306	1
WSM1022_WS-Input_WS	0.00542497	-2.51397	2.52482	1
WSM419_WS-Input_WS	0.00483547	-2.51456	2.52423	1
Mock_WG-Mock_SP	0.0238327	-2.30868	2.35634	1
Sm1021_SP-Mock_SP	0.00650162	-2.32601	2.33901	1
Sm1021_WS-Mock_SP	0.0414368	-2.29107	2.37394	1
WSM419_SP-Mock_SP	0.0388196	-2.29369	2.37133	1
Sm1021_SP-Mock_WG	-0.0173311	-2.34984	2.31518	1
Sm1021_WS-Mock_WG	0.0176041	-2.3149	2.35011	1
WSM419_SP-Mock_WG	0.0149869	-2.31752	2.3475	1
WSM1022_WS-Mock_WS	0.0117599	-2.32075	2.34427	1
WSM419_WS-Mock_WS	0.0111704	-2.32134	2.34368	1
Sm1021_WS-Sm1021_SP	0.0349352	-2.29757	2.36744	1
WSM419_SP-Sm1021_SP	0.032318	-2.30019	2.36483	1
WSM419_SP-Sm1021_WS	-0.00261714	-2.33513	2.32989	1
WSM419_WG-WSM1022_SP	-0.00395271	-2.33646	2.32856	1
WSM419_WS-WSM1022_WS	-0.000589497	-2.3331	2.33192	1

## Sheet: Na
Data S1. Statistical tests performed for the Sodium (Na) values obtained in this study. ANOVA and TukeyHSD statistical test resullts for soil samples comparing all inoculations in all soil types. ANOVA results show degrees of freedom (Df), Sum of squares (Sum Sq), mean squares (Mean) test statistic value (F value) and the P-value (Pr(>F)). TukeyHSD results show the difference in means between the…
Anova
	Df	Sum Sq	Mean Sq	F value	Pr(>F)
Soil	2	55.48	27.74	3082.26	2e-16	***
inoculation	4	0.1	0.024	2.646	0.0466	*
Soil:inoculation	8	0.05	0.006	0.636	0.7431
Residuals	42	0.38	0.009
Tukey HDS Soil
	diff	lwr	upr	p adj
WG-SP	-2.12931	-2.20409	-2.05453	1.05693e-12
WS-SP	-2.0544	-2.12918	-1.97963	1.05693e-12
WS-WG	0.0749062	0.000127775	0.149685	0.049529
Tukey HDS inoculation
	diff	lwr	upr	p adj
Sm1021-Input	-0.121845	-0.241061	-0.00262852	0.042994
WSM419-Input	-0.113192	-0.232408	0.00602395	0.0699361
WSM1022-Input	-0.0934333	-0.212649	0.0257829	0.187561
Mock-Input	-0.0674337	-0.18665	0.0517825	0.498324
Sm1021-Mock	-0.054411	-0.164784	0.0559617	0.628012
WSM419-Mock	-0.0457585	-0.156131	0.0646142	0.76175
WSM1022-Sm1021	0.0284114	-0.0819613	0.138784	0.947391
WSM1022-Mock	-0.0259996	-0.136372	0.0843731	0.961507
WSM419-WSM1022	-0.0197589	-0.130132	0.0906138	0.985898
WSM419-Sm1021	0.00865247	-0.10172	0.119025	0.999424
Tukey HDS inoculation_Soil
	diff	lwr	upr	p adj
Input_WG-Input_SP	-1.67694	-2.10974	-1.24413	1.06348e-12
Mock_WG-Input_SP	-1.97422	-2.37907	-1.56937	1.05693e-12
Mock_WS-Input_SP	-2.04143	-2.44628	-1.63658	1.05693e-12
Sm1021_WG-Input_SP	-2.09729	-2.50214	-1.69244	1.05693e-12
WSM1022_WG-Input_SP	-2.13498	-2.53983	-1.73013	1.05693e-12
WSM419_WG-Input_SP	-2.10245	-2.50731	-1.6976	1.05693e-12
WSM419_WS-Input_SP	-1.91727	-2.32212	-1.51242	1.05693e-12
Mock_SP-Input_WS	2.02687	1.62202	2.43172	1.05693e-12
Sm1021_SP-Input_WS	2.06474	1.65989	2.46959	1.05693e-12
WSM1022_SP-Input_WS	2.09776	1.69291	2.50261	1.05693e-12
WSM419_SP-Input_WS	2.03641	1.63156	2.44127	1.05693e-12
Mock_WG-Mock_SP	-2.08474	-2.45956	-1.70992	1.05693e-12
Mock_WS-Mock_SP	-2.15196	-2.52678	-1.77714	1.05693e-12
Sm1021_WG-Mock_SP	-2.20782	-2.58264	-1.833	1.05693e-12
Sm1021_WS-Mock_SP	-1.88171	-2.25652	-1.50689	1.05693e-12
WSM1022_WG-Mock_SP	-2.24551	-2.62033	-1.87069	1.05693e-12
WSM1022_WS-Mock_SP	-1.91231	-2.28713	-1.53749	1.05693e-12
WSM419_WG-Mock_SP	-2.21298	-2.5878	-1.83816	1.05693e-12
WSM419_WS-Mock_SP	-2.02779	-2.40261	-1.65297	1.05693e-12
Sm1021_SP-Mock_WG	2.12261	1.74779	2.49743	1.05693e-12
WSM1022_SP-Mock_WG	2.15563	1.78081	2.53045	1.05693e-12
WSM419_SP-Mock_WG	2.09429	1.71947	2.46911	1.05693e-12
Sm1021_SP-Mock_WS	2.18983	1.81501	2.56465	1.05693e-12
WSM1022_SP-Mock_WS	2.22285	1.84803	2.59767	1.05693e-12
WSM419_SP-Mock_WS	2.1615	1.78669	2.53632	1.05693e-12
Sm1021_WG-Sm1021_SP	-2.24569	-2.62051	-1.87087	1.05693e-12
Sm1021_WS-Sm1021_SP	-1.91957	-2.29439	-1.54476	1.05693e-12
WSM1022_WG-Sm1021_SP	-2.28338	-2.6582	-1.90856	1.05693e-12
WSM1022_WS-Sm1021_SP	-1.95018	-2.325	-1.57536	1.05693e-12
WSM419_WG-Sm1021_SP	-2.25085	-2.62567	-1.87603	1.05693e-12
WSM419_WS-Sm1021_SP	-2.06566	-2.44048	-1.69084	1.05693e-12
WSM1022_SP-Sm1021_WG	2.27871	1.90389	2.65353	1.05693e-12
WSM419_SP-Sm1021_WG	2.21736	1.84254	2.59218	1.05693e-12
WSM1022_SP-Sm1021_WS	1.9526	1.57778	2.32741	1.05693e-12
WSM419_SP-Sm1021_WS	1.89125	1.51643	2.26607	1.05693e-12
WSM1022_WG-WSM1022_SP	-2.3164	-2.69122	-1.94158	1.05693e-12
WSM1022_WS-WSM1022_SP	-1.9832	-2.35802	-1.60838	1.05693e-12
WSM419_WG-WSM1022_SP	-2.28387	-2.65869	-1.90905	1.05693e-12
WSM419_WS-WSM1022_SP	-2.09868	-2.4735	-1.72386	1.05693e-12
WSM419_SP-WSM1022_WG	2.25505	1.88024	2.62987	1.05693e-12
WSM419_SP-WSM1022_WS	1.92185	1.54704	2.29667	1.05693e-12
WSM419_WG-WSM419_SP	-2.22253	-2.59734	-1.84771	1.05693e-12
WSM419_WS-WSM419_SP	-2.03734	-2.41216	-1.66252	1.05693e-12
WSM1022_SP-Input_WG	1.85835	1.4535	2.2632	1.05704e-12
Input_WS-Input_SP	-1.91634	-2.34915	-1.48354	1.05726e-12
Sm1021_WS-Input_SP	-1.77118	-2.17603	-1.36633	1.05726e-12
WSM1022_WS-Input_SP	-1.80178	-2.20664	-1.39693	1.05726e-12
Mock_SP-Input_WG	1.78746	1.38261	2.19231	1.05726e-12
Sm1021_SP-Input_WG	1.82533	1.42048	2.23018	1.05726e-12
WSM419_SP-Input_WG	1.79701	1.39216	2.20186	1.05726e-12
WSM1022_WG-Input_WG	-0.458047	-0.862897	-0.053196	0.0141992
WSM419_WG-Input_WG	-0.425518	-0.830368	-0.020667	0.031148
Sm1021_WG-Input_WG	-0.420355	-0.825205	-0.015504	0.0351287
WSM1022_WG-Sm1021_WS	-0.363805	-0.738624	0.0110139	0.0649756
Mock_WS-Input_WG	-0.364497	-0.769348	0.0403539	0.117405
WSM1022_WS-WSM1022_WG	0.333199	-0.0416196	0.708018	0.128532
WSM419_WG-Sm1021_WS	-0.331276	-0.706095	0.0435428	0.133831
Sm1021_WS-Sm1021_WG	0.326113	-0.0487059	0.700932	0.148927
WSM419_WG-WSM1022_WS	-0.30067	-0.675489	0.0741485	0.243374
WSM1022_WS-Sm1021_WG	0.295507	-0.0793116	0.670326	0.266811
Mock_WG-Input_WG	-0.297279	-0.70213	0.107571	0.372431
Sm1021_WS-Mock_WS	0.270255	-0.104564	0.645074	0.401318
WSM1022_WS-Mock_WS	0.239649	-0.13517	0.614468	0.594981
WSM419_WS-Input_WG	-0.24033	-0.645181	0.164521	0.704224
WSM419_WS-WSM1022_WG	0.217717	-0.157102	0.592536	0.733138
Input_WS-Input_WG	-0.239407	-0.672211	0.193397	0.791995
Sm1021_WS-Mock_WG	0.203038	-0.171781	0.577857	0.81446
WSM1022_WG-Input_WS	-0.21864	-0.62349	0.186211	0.817585
WSM419_WS-WSM419_WG	0.185188	-0.189631	0.560007	0.893538
WSM419_WS-Sm1021_WG	0.180025	-0.194794	0.554844	0.911759
WSM1022_WS-Mock_WG	0.172432	-0.202387	0.547251	0.934695
WSM419_WG-Input_WS	-0.186111	-0.590961	0.21874	0.935041
WSM1022_SP-Input_SP	0.181416	-0.223434	0.586267	0.946118
Sm1021_WG-Input_WS	-0.180948	-0.585798	0.223903	0.947147
WSM1022_WG-Mock_WG	-0.160767	-0.535586	0.214052	0.961429
WSM419_WS-Sm1021_WS	-0.146088	-0.520907	0.228731	0.982501
Sm1021_SP-Input_SP	0.148396	-0.256455	0.553247	0.989872
Sm1021_WS-Input_WS	0.145165	-0.259685	0.550016	0.991733
WSM419_WG-Mock_WG	-0.128238	-0.503057	0.246581	0.994702
WSM419_WS-Mock_WS	0.124167	-0.250652	0.498986	0.996134
Sm1021_WG-Mock_WG	-0.123075	-0.497894	0.251744	0.996457
Mock_WS-Input_WS	-0.12509	-0.52994	0.279761	0.998088
WSM1022_WS-Input_WG	-0.124847	-0.529698	0.280003	0.998126
WSM419_WS-WSM1022_WS	-0.115483	-0.490301	0.259336	0.998143
WSM419_SP-Input_SP	0.12007	-0.28478	0.524921	0.998753
WSM1022_WS-Input_WS	0.11456	-0.290291	0.51941	0.999246
Mock_SP-Input_SP	0.110527	-0.294324	0.515378	0.999491
WSM1022_WG-Mock_WS	-0.0935499	-0.468369	0.281269	0.999814
Sm1021_WS-Input_WG	-0.0942416	-0.499092	0.310609	0.999917
WSM1022_SP-Mock_SP	0.0708896	-0.303929	0.445709	0.999993
Mock_WS-Mock_WG	-0.0672174	-0.442036	0.307602	0.999997
WSM419_SP-WSM1022_SP	-0.0613462	-0.436165	0.313473	0.999999
WSM419_WG-Mock_WS	-0.061021	-0.43584	0.313798	0.999999
WSM419_WS-Mock_WG	0.0569495	-0.317869	0.431768	1
Sm1021_WG-Mock_WS	-0.0558579	-0.430677	0.318961	1
Mock_WG-Input_WS	-0.0578723	-0.462723	0.346978	1
WSM419_WS-Input_WS	-0.000922815	-0.405774	0.403928	1
Sm1021_SP-Mock_SP	0.0378691	-0.33695	0.412688	1
WSM419_SP-Mock_SP	0.00954334	-0.365276	0.384362	1
WSM1022_SP-Sm1021_SP	0.0330204	-0.341799	0.407839	1
WSM419_SP-Sm1021_SP	-0.0283258	-0.403145	0.346493	1
WSM1022_WG-Sm1021_WG	-0.037692	-0.412511	0.337127	1
WSM419_WG-Sm1021_WG	-0.00516304	-0.379982	0.369656	1
WSM1022_WS-Sm1021_WS	-0.0306057	-0.405425	0.344213	1
WSM419_WG-WSM1022_WG	0.032529	-0.34229	0.407348	1

## Sheet: Mg
Data S1. Statistical tests performed for the Magnesium (Mg) values obtained in this study. ANOVA and TukeyHSD statistical test resullts for soil samples comparing all inoculations in all soil types. ANOVA results show degrees of freedom (Df), Sum of squares (Sum Sq), mean squares (Mean) test statistic value (F value) and the P-value (Pr(>F)). TukeyHSD results show the difference in means between …
Anova
	Df	Sum Sq	Mean Sq	F value	Pr(>F)
Soil	2	49.72	24.86	276.143	2e-16	***
inoculation	4	1.79	0.446	4.959	0.0023	**
Soil:inoculation	8	0.71	0.089	0.989	0.4582
Residuals	42	3.78	0.09
Tukey HDS Soil
	diff	lwr	upr	padj
WG-SP	-2.25101	-2.48752	-2.01451	1.05693e-12
WS-SP	-1.4791	-1.7156	-1.24259	1.05693e-12
WS-WG	0.771918	0.535412	1.00842	2.09722e-09
Tukey HDS inoculation
	diff	lwr	upr	padj
Sm1021-Input	-0.549953	-0.927004	-0.172903	0.00139422
WSM1022-Input	-0.459177	-0.836227	-0.0821262	0.0101238
WSM419-Input	-0.413778	-0.790828	-0.0367272	0.0251722
Mock-Input	-0.306374	-0.683424	0.0706768	0.160166
Sm1021-Mock	-0.24358	-0.592661	0.105501	0.289171
WSM1022-Mock	-0.152803	-0.501884	0.196278	0.723951
WSM419-Sm1021	0.136176	-0.212905	0.485256	0.799465
WSM419-Mock	-0.107404	-0.456485	0.241677	0.903809
WSM1022-Sm1021	0.0907766	-0.258304	0.439858	0.945498
WSM419-WSM1022	0.045399	-0.303682	0.39448	0.995823
Tukey HDS inoculation_Soil
	diff	lwr	upr	p adj
WSM419_SP-Sm1021_WG	2.66492	1.90122	3.42862	1.16618e-12
Sm1021_WG-Input_SP	-2.83865	-3.66354	-2.01376	1.21714e-12
WSM419_SP-WSM1022_WG	2.54498	1.78128	3.30868	1.48004e-12
WSM1022_SP-Sm1021_WG	2.52039	1.75669	3.28409	1.62959e-12
WSM1022_WG-Input_SP	-2.7187	-3.54359	-1.89381	1.65423e-12
Sm1021_WG-Mock_SP	-2.4978	-3.2615	-1.7341	1.81621e-12
WSM419_WG-WSM419_SP	-2.48671	-3.25041	-1.72301	1.92468e-12
WSM419_WG-Input_SP	-2.66044	-3.48533	-1.83555	2.22833e-12
WSM1022_WG-WSM1022_SP	-2.40045	-3.16415	-1.63675	3.66984e-12
WSM1022_WG-Mock_SP	-2.37786	-3.14156	-1.61416	4.56313e-12
Sm1021_WG-Sm1021_SP	-2.37245	-3.13615	-1.60875	4.82192e-12
WSM419_WG-WSM1022_SP	-2.34218	-3.10588	-1.57848	6.67011e-12
WSM419_WG-Mock_SP	-2.31959	-3.08329	-1.55589	8.64575e-12
WSM1022_WG-Sm1021_SP	-2.25251	-3.01621	-1.48881	1.98175e-11
WSM419_WG-Sm1021_SP	-2.19424	-2.95794	-1.43054	4.27716e-11
Mock_WG-Input_SP	-2.23808	-3.06297	-1.41319	2.31607e-10
WSM419_SP-Mock_WG	2.06435	1.30065	2.82805	2.58221e-10
WSM1022_SP-Mock_WG	1.91982	1.15612	2.68352	2.05761e-09
Mock_WG-Mock_SP	-1.89723	-2.66093	-1.13353	2.86134e-09
Input_WG-Input_SP	-2.0473	-2.92914	-1.16545	1.79326e-08
Sm1021_SP-Mock_WG	1.77188	1.00818	2.53558	1.82373e-08
WSM419_SP-Input_WG	1.87357	1.04868	2.69847	3.18581e-08
WSM419_WS-Input_SP	-1.86554	-2.69043	-1.04065	3.56207e-08
WSM419_WS-WSM419_SP	-1.69182	-2.45552	-0.928116	6.06227e-08
Sm1021_WS-Input_SP	-1.80338	-2.62828	-0.978494	8.47766e-08
WSM1022_WS-Input_SP	-1.79894	-2.62383	-0.97405	9.02204e-08
Mock_WS-Input_SP	-1.79856	-2.62345	-0.973674	9.06972e-08
WSM419_SP-Sm1021_WS	1.62966	0.865962	2.39336	1.55316e-07
WSM419_SP-WSM1022_WS	1.62522	0.861517	2.38892	1.66165e-07
WSM419_SP-Mock_WS	1.62484	0.861141	2.38854	1.67118e-07
WSM1022_SP-Input_WG	1.72904	0.904154	2.55393	2.40979e-07
Mock_SP-Input_WG	1.70645	0.881562	2.53134	3.31499e-07
WSM419_WS-WSM1022_SP	-1.54729	-2.31099	-0.783586	5.4541e-07
WSM419_WS-Mock_SP	-1.52469	-2.28839	-0.760993	7.70863e-07
WSM1022_SP-Sm1021_WS	1.48513	0.721431	2.24883	1.41449e-06
WSM1022_WS-WSM1022_SP	-1.48069	-2.24439	-0.716987	1.51443e-06
WSM1022_SP-Mock_WS	1.48031	0.71661	2.24401	1.52322e-06
Sm1021_SP-Input_WG	1.5811	0.756212	2.40599	1.96267e-06
Sm1021_WS-Mock_SP	-1.46254	-2.22624	-0.698839	2.0016e-06
WSM1022_WS-Mock_SP	-1.45809	-2.22179	-0.694394	2.14316e-06
Mock_WS-Mock_SP	-1.45772	-2.22142	-0.694018	2.1556e-06
WSM419_WS-Sm1021_SP	-1.39934	-2.16304	-0.635644	5.2924e-06
Sm1021_WS-Sm1021_SP	-1.33719	-2.10089	-0.573489	1.37722e-05
WSM1022_WS-Sm1021_SP	-1.33275	-2.09645	-0.569045	1.47462e-05
Sm1021_SP-Mock_WS	1.33237	0.568669	2.09607	1.48317e-05
Sm1021_WG-Input_WS	-1.42758	-2.25247	-0.602688	1.74796e-05
Input_WS-Input_SP	-1.41107	-2.29291	-0.529223	8.03582e-05
WSM1022_WG-Input_WS	-1.30763	-2.13252	-0.482744	9.55595e-05
WSM419_WG-Input_WS	-1.24937	-2.07426	-0.424479	0.000216202
WSM419_SP-Input_WS	1.23735	0.412455	2.06224	0.000255612
Sm1021_WG-Mock_WS	-1.04008	-1.80378	-0.276382	0.00121965
WSM1022_WS-Sm1021_WG	1.03971	0.276006	1.80341	0.00122635
Sm1021_WS-Sm1021_WG	1.03526	0.271562	1.79896	0.00130829
WSM1022_SP-Input_WS	1.09281	0.267925	1.91771	0.00183856
Mock_SP-Input_WS	1.07022	0.245332	1.89511	0.0024814
WSM419_WS-Sm1021_WG	0.973107	0.209407	1.73681	0.00319194
WSM1022_WG-Mock_WS	-0.920139	-1.68384	-0.156439	0.00667807
WSM1022_WS-WSM1022_WG	0.919763	0.156062	1.68346	0.00671262
WSM1022_WG-Sm1021_WS	-0.915318	-1.67902	-0.151618	0.00713382
Sm1021_SP-Input_WS	0.944873	0.119983	1.76976	0.0123205
WSM419_WG-Mock_WS	-0.861873	-1.62557	-0.0981733	0.0146111
WSM419_WG-WSM1022_WS	-0.861497	-1.6252	-0.097797	0.0146835
WSM419_WG-Sm1021_WS	-0.857053	-1.62075	-0.0933525	0.0155645
WSM419_WS-WSM1022_WG	0.853164	0.0894636	1.61686	0.0163756
WSM419_WS-WSM419_WG	0.794898	0.0311981	1.5586	0.0342957
Mock_WG-Input_WS	-0.827009	-1.6519	-0.00211898	0.0488494
Sm1021_WG-Input_WG	-0.791348	-1.61624	0.033542	0.0716919
WSM1022_WG-Input_WG	-0.671405	-1.4963	0.153486	0.224524
Sm1021_WG-Mock_WG	-0.600569	-1.36427	0.163131	0.270347
WSM419_WG-Input_WG	-0.613139	-1.43803	0.211751	0.353442
Input_WS-Input_WG	0.63623	-0.245615	1.51807	0.400328
WSM1022_WG-Mock_WG	-0.480625	-1.24433	0.283075	0.619414
Mock_WS-Mock_WG	0.439514	-0.324186	1.20321	0.744957
WSM1022_WS-Mock_WG	0.439137	-0.324563	1.20284	0.746035
Sm1021_WS-Mock_WG	0.434693	-0.329007	1.19839	0.758636
Sm1021_SP-Input_SP	-0.466195	-1.29109	0.358695	0.76722
WSM419_WG-Mock_WG	-0.42236	-1.18606	0.341341	0.792217
WSM419_WS-Input_WS	-0.454471	-1.27936	0.37042	0.796415
WSM419_WS-Mock_WG	0.372539	-0.391161	1.13624	0.902091
Sm1021_WS-Input_WS	-0.392316	-1.21721	0.432574	0.917487
WSM1022_WS-Input_WS	-0.387872	-1.21276	0.437018	0.923749
Mock_WS-Input_WS	-0.387496	-1.21239	0.437395	0.924265
Mock_SP-Input_SP	-0.340846	-1.16574	0.484045	0.971392
WSM1022_SP-Input_SP	-0.318253	-1.14314	0.506637	0.983983
WSM419_SP-Sm1021_SP	0.292472	-0.471228	1.05617	0.98499
Mock_WS-Input_WG	0.248734	-0.576156	1.07362	0.998516
WSM1022_WS-Input_WG	0.248358	-0.576533	1.07325	0.998539
Sm1021_WS-Input_WG	0.243913	-0.580977	1.0688	0.998792
WSM419_WG-Sm1021_WG	0.178209	-0.585491	0.941909	0.999915
Mock_WG-Input_WG	-0.19078	-1.01567	0.634111	0.999923
WSM419_WS-Input_WG	0.181759	-0.643131	1.00665	0.999957
WSM419_SP-Mock_SP	0.167123	-0.596577	0.930823	0.99996
WSM419_SP-Input_SP	-0.173723	-0.998613	0.651167	0.999975
WSM1022_SP-Sm1021_SP	0.147942	-0.615758	0.911642	0.999991
WSM419_SP-WSM1022_SP	0.14453	-0.61917	0.90823	0.999993
Sm1021_SP-Mock_SP	-0.125349	-0.88905	0.638351	0.999999
WSM1022_WG-Sm1021_WG	0.119944	-0.643757	0.883644	0.999999
WSM1022_SP-Mock_SP	0.0225924	-0.741108	0.786292	1
Sm1021_WS-Mock_WS	-0.00482074	-0.768521	0.758879	1
WSM1022_WS-Mock_WS	-0.000376304	-0.764076	0.763324	1
WSM419_WS-Mock_WS	-0.0669751	-0.830675	0.696725	1
WSM1022_WS-Sm1021_WS	0.00444444	-0.759256	0.768145	1
WSM419_WS-Sm1021_WS	-0.0621544	-0.825854	0.701546	1
WSM419_WG-WSM1022_WG	0.0582655	-0.705435	0.821966	1
WSM419_WS-WSM1022_WS	-0.0665988	-0.830299	0.697101	1

## Sheet: P
Data S1. Statistical tests performed for the Phosphorous (P) values obtained in this study. ANOVA and TukeyHSD statistical test resullts for soil samples comparing all inoculations in all soil types. ANOVA results show degrees of freedom (Df), Sum of squares (Sum Sq), mean squares (Mean) test statistic value (F value) and the P-value (Pr(>F)). TukeyHSD results show the difference in means between…
Anova
	Df	Sum Sq	Mean Sq	F value	Pr(>F)
Soil	2	43.36	21.679	107.14	2e-16	***
Soil:inoculation	8	3.21	0.401	1.98	0.0729
inoculation	4	0.94	0.235	1.16	0.3421	.
Residuals	42	8.5	0.202
Tukey HDS Soil
	diff	lwr	upr	padj
WG-SP	-2.13501	-2.48958	-1.78045	1.05738e-12
WS-WG	1.13267	0.778098	1.48724	3.61243e-09
WS-SP	-1.00235	-1.35692	-0.647779	6.68463e-08
Tukey HDS inoculation
	diff	lwr	upr	padj
WSM1022-Sm1021	0.364253	-0.159089	0.887596	0.291566
Sm1021-Input	-0.281051	-0.846325	0.284224	0.620486
Sm1021-Mock	-0.257317	-0.780659	0.266026	0.630321
WSM419-WSM1022	-0.220685	-0.744028	0.302657	0.750353
WSM419-Sm1021	0.143568	-0.379775	0.66691	0.934481
WSM419-Input	-0.137483	-0.702757	0.427792	0.956884
WSM419-Mock	-0.113749	-0.637091	0.409594	0.971171
WSM1022-Mock	0.106937	-0.416406	0.630279	0.976981
WSM1022-Input	0.0832026	-0.482072	0.648477	0.993278
Mock-Input	-0.0237341	-0.589009	0.54154	0.999952
Tukey HDS inoculation_Soil
	diff	lwr	upr	p adj
WSM419_SP-Sm1021_WG	3.02229	1.87735	4.16723	5.13951e-10
WSM419_WG-WSM419_SP	-2.84107	-3.98601	-1.69613	2.95386e-09
Sm1021_WG-Mock_SP	-2.6811	-3.82604	-1.53616	1.42684e-08
Sm1021_WG-Sm1021_SP	-2.62806	-3.773	-1.48312	2.41907e-08
WSM1022_SP-Sm1021_WG	2.58039	1.43545	3.72533	3.89672e-08
WSM419_WG-Mock_SP	-2.49988	-3.64482	-1.35494	8.75564e-08
WSM419_WG-Sm1021_SP	-2.44684	-3.59178	-1.3019	1.49674e-07
WSM419_WG-WSM1022_SP	-2.39917	-3.54411	-1.25423	2.42765e-07
WSM419_SP-Mock_WG	2.26151	1.11657	3.40645	9.88486e-07
Sm1021_WG-Input_SP	-2.33268	-3.56935	-1.096	2.80803e-06
WSM419_SP-WSM1022_WG	2.07754	0.932598	3.22248	6.52283e-06
WSM419_SP-Input_WG	2.17791	0.941236	3.41459	1.22224e-05
WSM419_WG-Input_SP	-2.15146	-3.38814	-0.914784	1.5712e-05
Mock_WG-Mock_SP	-1.92032	-3.06526	-0.775381	3.26849e-05
Sm1021_SP-Mock_WG	1.86728	0.722342	3.01222	5.61578e-05
WSM1022_SP-Mock_WG	1.81961	0.674669	2.96455	9.11804e-05
WSM1022_WS-Sm1021_WG	1.81053	0.665585	2.95547	9.99791e-05
Sm1021_WG-Input_WS	-1.909	-3.14568	-0.672325	0.000154651
WSM1022_WG-Mock_SP	-1.73635	-2.88129	-0.59141	0.000211395
Mock_SP-Input_WG	1.83672	0.600047	3.0734	0.000302867
WSM1022_WG-Sm1021_SP	-1.68331	-2.82825	-0.538371	0.000359474
Sm1021_SP-Input_WG	1.78369	0.547008	3.02036	0.000493816
WSM1022_WG-WSM1022_SP	-1.63564	-2.78058	-0.490698	0.00057703
WSM419_WG-WSM1022_WS	-1.62931	-2.77425	-0.484368	0.000614259
Sm1021_WS-Sm1021_WG	1.61484	0.469902	2.75978	0.000708395
WSM1022_SP-Input_WG	1.73601	0.499336	2.97269	0.000763417
WSM419_WG-Input_WS	-1.72778	-2.96446	-0.491108	0.000822695
Sm1021_WG-Mock_WS	-1.57297	-2.71791	-0.428034	0.00106759
WSM419_WS-WSM419_SP	-1.55219	-2.69713	-0.407246	0.00130676
WSM419_WS-Sm1021_WG	1.4701	0.325161	2.61504	0.00287085
Mock_WG-Input_SP	-1.5719	-2.80858	-0.335222	0.00330177
WSM419_SP-Mock_WS	1.44931	0.304374	2.59425	0.00349297
WSM419_WG-Sm1021_WS	-1.43363	-2.57857	-0.288685	0.00404649
WSM419_SP-Sm1021_WS	1.40745	0.262506	2.55239	0.00516236
WSM419_WG-Mock_WS	-1.39176	-2.5367	-0.246817	0.00596643
Input_WG-Input_SP	-1.4883	-2.81037	-0.166239	0.0150282
WSM419_WS-WSM419_WG	1.28888	0.143945	2.43383	0.0150311
WSM1022_WG-Input_SP	-1.38793	-2.6246	-0.151251	0.015554
WSM419_SP-WSM1022_WS	1.21176	0.0668228	2.3567	0.0290547
WSM419_WS-Mock_SP	-1.211	-2.35594	-0.0660579	0.0292405
WSM419_WS-Sm1021_SP	-1.15796	-2.3029	-0.013019	0.0450839
WSM419_WS-WSM1022_SP	-1.11029	-2.25523	0.0346539	0.0654806
Mock_WS-Mock_SP	-1.10813	-2.25307	0.0368144	0.0665719
Sm1021_WS-Mock_SP	-1.06626	-2.2112	0.0786824	0.0910623
Mock_WG-Input_WS	-1.14822	-2.3849	0.0884539	0.0932225
Sm1021_SP-Mock_WS	1.05509	-0.0898533	2.20003	0.0987676
WSM1022_WS-Mock_WG	1.04975	-0.0951939	2.19469	0.102641
WSM419_SP-Input_WS	1.11329	-0.12339	2.34996	0.117499
Sm1021_WS-Sm1021_SP	-1.01322	-2.15816	0.131721	0.132655
WSM1022_SP-Mock_WS	1.00741	-0.137526	2.15235	0.138024
WSM1022_SP-Sm1021_WS	0.965546	-0.179394	2.11049	0.182033
WSM1022_WG-Sm1021_WG	0.94475	-0.200191	2.08969	0.207526
Input_WS-Input_WG	1.06463	-0.257437	2.38669	0.238299
WSM1022_WS-Input_WG	0.966149	-0.270527	2.20283	0.279555
WSM1022_WG-Input_WS	-0.964252	-2.20093	0.272425	0.282338
WSM1022_WS-Mock_SP	-0.870575	-2.01552	0.274366	0.318933
WSM1022_WS-WSM1022_WG	0.865776	-0.279165	2.01072	0.327221
Sm1021_WS-Mock_WG	0.854063	-0.290877	1.999	0.347959
WSM1022_WS-Sm1021_SP	-0.817536	-1.96248	0.327404	0.416935
Mock_WS-Mock_WG	0.812195	-0.332745	1.95714	0.427506
WSM419_WS-Input_SP	-0.862576	-2.09925	0.374101	0.454905
Sm1021_WG-Input_WG	-0.844376	-2.08105	0.392301	0.489643
WSM1022_WS-WSM1022_SP	-0.769863	-1.9148	0.375077	0.514546
WSM419_WG-WSM1022_WG	-0.763533	-1.90847	0.381408	0.527923
Sm1021_WG-Mock_WG	-0.760779	-1.90572	0.384162	0.533762
Mock_SP-Input_WS	0.772098	-0.464579	2.00877	0.631537
Sm1021_WS-Input_WG	0.770466	-0.466211	2.00714	0.634725
WSM419_WS-Mock_WG	0.709323	-0.435617	1.85426	0.643124
Mock_WS-Input_SP	-0.759703	-1.99638	0.476973	0.655636
Mock_WS-Input_WG	0.728598	-0.508079	1.96528	0.71445
WSM1022_WG-Sm1021_WS	-0.670092	-1.81503	0.474848	0.723271
Sm1021_SP-Input_WS	0.719059	-0.517618	1.95574	0.731833
Sm1021_WS-Input_SP	-0.717836	-1.95451	0.518841	0.734036
WSM419_SP-Input_SP	0.689611	-0.547066	1.92629	0.782895
WSM1022_WG-Mock_WS	-0.628224	-1.77316	0.516716	0.800878
WSM1022_SP-Input_WS	0.671386	-0.565291	1.90806	0.812164
WSM419_WG-Input_WG	-0.663159	-1.89984	0.573518	0.824715
WSM419_WG-Mock_WG	-0.579562	-1.7245	0.565378	0.875738
WSM419_WS-Input_WG	0.625726	-0.610951	1.8624	0.876077
WSM419_WS-WSM1022_WG	0.525352	-0.619588	1.67029	0.935907
WSM1022_WS-Input_SP	-0.522152	-1.75883	0.714525	0.965943
WSM419_SP-WSM1022_SP	0.4419	-0.70304	1.58684	0.98393
WSM419_WS-Input_WS	-0.4389	-1.67558	0.797777	0.99249
WSM419_SP-Sm1021_SP	0.394227	-0.750713	1.53917	0.994367
Input_WS-Input_SP	-0.423676	-1.74574	0.898387	0.997224
WSM419_SP-Mock_SP	0.341188	-0.803752	1.48613	0.998689
WSM419_WS-WSM1022_WS	-0.340423	-1.48536	0.804517	0.99872
Mock_SP-Input_SP	0.348422	-0.888254	1.5851	0.999281
Mock_WS-Input_WS	-0.336028	-1.5727	0.900649	0.999517
Sm1021_SP-Input_SP	0.295384	-0.941293	1.53206	0.999888
Sm1021_WS-Input_WS	-0.29416	-1.53084	0.942517	0.999894
WSM1022_WS-Mock_WS	0.237551	-0.907389	1.38249	0.999979
WSM1022_SP-Input_SP	0.247711	-0.988966	1.48439	0.999987
WSM1022_WS-Sm1021_WS	0.195683	-0.949257	1.34062	0.999998
WSM1022_WG-Mock_WG	0.183971	-0.96097	1.32891	0.999999
WSM419_WG-Sm1021_WG	0.181217	-0.963724	1.32616	0.999999
Mock_WG-Input_WG	-0.0835969	-1.32027	1.15308	1
WSM1022_WG-Input_WG	0.100374	-1.1363	1.33705	1
WSM1022_WS-Input_WS	-0.0984766	-1.33515	1.1382	1
Sm1021_SP-Mock_SP	-0.0530389	-1.19798	1.0919	1
WSM1022_SP-Mock_SP	-0.100712	-1.24565	1.04423	1
Sm1021_WS-Mock_WS	0.041868	-1.10307	1.18681	1
WSM419_WS-Mock_WS	-0.102872	-1.24781	1.04207	1
WSM1022_SP-Sm1021_SP	-0.0476729	-1.19261	1.09727	1
WSM419_WS-Sm1021_WS	-0.14474	-1.28968	1.0002	1

## Sheet: K
Data S1. Statistical tests performed for the Potassium (K) values obtained in this study. ANOVA and TukeyHSD statistical test resullts for soil samples comparing all inoculations in all soil types. ANOVA results show degrees of freedom (Df), Sum of squares (Sum Sq), mean squares (Mean) test statistic value (F value) and the P-value (Pr(>F)). TukeyHSD results show the difference in means between t…
Anova
	Df	Sum Sq	Mean Sq	F value	Pr(>F)
Soil	2	41.81	20.903	82.305	2.95e-15	***
inoculation	4	1.71	0.428	1.685	0.171
Soil:inoculation	8	1.82	0.227	0.893	0.53
Residuals	42	10.67	0.254
Tukey HDS Soil
	diff	lwr	upr	padj
WG-SP	-2.13501	-2.48958	-1.78045	1.05738e-12
WS-WG	1.13267	0.778098	1.48724	3.61243e-09
WS-SP	-1.00235	-1.35692	-0.647779	6.68463e-08
Tukey HDS inoculation
	diff	lwr	upr	padj
Sm1021-Input	-0.545898	-1.17919	0.0873976	0.120476
WSM419-Input	-0.449677	-1.08297	0.183618	0.272808
WSM1022-Input	-0.405277	-1.03857	0.228018	0.373949
Mock-Input	-0.330316	-0.963611	0.302979	0.576781
Sm1021-Mock	-0.215582	-0.801899	0.370736	0.831549
WSM1022-Sm1021	0.14062	-0.445697	0.726938	0.958966
WSM419-Mock	-0.119361	-0.705678	0.466957	0.977293
WSM419-Sm1021	0.0962207	-0.490097	0.682538	0.989833
WSM1022-Mock	-0.0749611	-0.661279	0.511356	0.99609
WSM419-WSM1022	-0.0443997	-0.630717	0.541918	0.999497
Tukey HDS inoculation_Soil
	diff	lwr	upr	p adj
WSM419_SP-Sm1021_WG	2.75981	1.4771	4.04252	1.26596e-07
Sm1021_WG-Mock_SP	-2.58097	-3.86368	-1.29826	6.41796e-07
Sm1021_WG-Sm1021_SP	-2.57315	-3.85586	-1.29043	6.89255e-07
WSM1022_SP-Sm1021_WG	2.52321	1.24049	3.80592	1.08734e-06
Sm1021_WG-Input_SP	-2.71057	-4.09606	-1.32508	1.23241e-06
WSM419_WG-WSM419_SP	-2.4777	-3.76041	-1.19499	1.64842e-06
WSM419_WG-Mock_SP	-2.29886	-3.58157	-1.01615	8.48299e-06
WSM419_WG-Sm1021_SP	-2.29104	-3.57375	-1.00832	9.11336e-06
WSM419_WG-Input_SP	-2.42846	-3.81395	-1.04297	1.34766e-05
WSM419_WG-WSM1022_SP	-2.2411	-3.52381	-0.958382	1.43978e-05
WSM419_SP-WSM1022_WG	2.1157	0.83299	3.39842	4.52526e-05
WSM419_SP-Mock_WG	2.02649	0.743772	3.3092	0.000101716
WSM1022_WG-Mock_SP	-1.93686	-3.21958	-0.65415	0.000227981
WSM1022_WG-Sm1021_SP	-1.92904	-3.21175	-0.646326	0.000244528
WSM1022_WG-Input_SP	-2.06647	-3.45196	-0.680977	0.000281795
WSM1022_WG-WSM1022_SP	-1.8791	-3.16181	-0.596387	0.000381775
Mock_WG-Mock_SP	-1.84764	-3.13036	-0.564931	0.000504591
Sm1021_SP-Mock_WG	1.83982	0.557108	3.12253	0.000540718
Mock_WG-Input_SP	-1.97725	-3.36274	-0.591759	0.00058669
WSM1022_SP-Mock_WG	1.78988	0.507168	3.0726	0.000838852
Sm1021_WG-Input_WS	-1.84476	-3.23025	-0.459275	0.00170801
Sm1021_WS-Sm1021_WG	1.50056	0.217843	2.78327	0.00960529
WSM419_SP-Input_WG	1.60375	0.218264	2.98924	0.0108951
WSM419_WG-Input_WS	-1.56265	-2.94814	-0.177163	0.014711
WSM419_WS-WSM419_SP	-1.43937	-2.72208	-0.156656	0.0155814
WSM419_SP-WSM1022_WS	1.43156	0.148848	2.71428	0.0165564
Sm1021_WG-Mock_WS	-1.40615	-2.68886	-0.123438	0.0201379
WSM419_SP-Mock_WS	1.35366	0.0709465	2.63637	0.0299125
Input_WG-Input_SP	-1.55451	-3.03566	-0.0733649	0.0315987
WSM1022_WS-Sm1021_WG	1.32825	0.0455361	2.61096	0.0360608
WSM419_WS-Sm1021_WG	1.32044	0.0377287	2.60316	0.0381682
Mock_SP-Input_WG	1.42491	0.0394229	2.8104	0.0385102
Sm1021_SP-Input_WG	1.41709	0.0315993	2.80258	0.0405808
WSM419_WS-Input_SP	-1.39013	-2.77562	-0.00464276	0.0485038
WSM1022_WS-Input_SP	-1.38232	-2.76781	0.00316464	0.0510433
WSM1022_SP-Input_WG	1.36715	-0.0183402	2.75264	0.0563195
WSM419_WS-Mock_SP	-1.26053	-2.54324	0.0221849	0.0583934
WSM419_SP-Sm1021_WS	1.25926	-0.0234582	2.54197	0.0589109
WSM1022_WS-Mock_SP	-1.25272	-2.53543	0.0299923	0.0616302
WSM419_WS-Sm1021_SP	-1.2527	-2.53542	0.0300085	0.0616371
WSM1022_WS-Sm1021_SP	-1.2449	-2.52761	0.0378159	0.0650307
WSM419_WG-Sm1021_WS	-1.21844	-2.50116	0.0642692	0.07777
Mock_WS-Input_SP	-1.30442	-2.68991	0.0810665	0.0835507
WSM419_WS-WSM1022_SP	-1.20277	-2.48548	0.079948	0.0862938
WSM1022_WS-WSM1022_SP	-1.19496	-2.47767	0.0877554	0.0908277
Mock_WS-Mock_SP	-1.17482	-2.45753	0.107894	0.103463
Sm1021_SP-Mock_WS	1.167	-0.115718	2.44971	0.108753
WSM419_WG-Mock_WS	-1.12404	-2.40675	0.158674	0.141925
Sm1021_WS-Input_SP	-1.21002	-2.59551	0.175471	0.145197
WSM1022_SP-Mock_WS	1.11706	-0.165657	2.39977	0.148015
WSM1022_WG-Input_WS	-1.20066	-2.58615	0.184832	0.152924
Sm1021_WS-Mock_SP	-1.08041	-2.36313	0.202299	0.183409
Sm1021_WS-Sm1021_SP	-1.07259	-2.3553	0.210122	0.191739
Sm1021_WG-Input_WG	-1.15606	-2.54155	0.22943	0.194229
WSM419_WG-WSM1022_WS	-1.04614	-2.32885	0.236576	0.221988
WSM419_WS-WSM419_WG	1.03833	-0.244383	2.32104	0.231538
Mock_WG-Input_WS	-1.11144	-2.49693	0.274051	0.243334
WSM1022_SP-Sm1021_WS	1.02265	-0.260062	2.30536	0.251576
WSM1022_WG-Sm1021_WS	-0.856449	-2.13916	0.426265	0.525961
WSM419_SP-Input_WS	0.915047	-0.470441	2.30054	0.543536
WSM419_WG-Input_WG	-0.873947	-2.25944	0.511542	0.615896
Sm1021_WS-Mock_WG	0.76723	-0.515483	2.04994	0.693805
WSM1022_WG-Mock_WS	-0.762044	-2.04476	0.520669	0.703161
Input_WS-Input_SP	-0.86581	-2.34696	0.61534	0.724873
Sm1021_WG-Mock_WG	-0.733326	-2.01604	0.549388	0.753241
WSM1022_WS-WSM1022_WG	0.684142	-0.598571	1.96686	0.830026
Mock_SP-Input_WS	0.736207	-0.649282	2.1217	0.83363
WSM419_WS-WSM1022_WG	0.676335	-0.606379	1.95905	0.840947
Sm1021_SP-Input_WS	0.728383	-0.657106	2.11387	0.84366
Mock_WS-Mock_WG	0.672826	-0.609888	1.95554	0.845731
WSM1022_WG-Sm1021_WG	0.644107	-0.638606	1.92682	0.881868
WSM1022_SP-Input_WS	0.678444	-0.707045	2.06393	0.899583
Input_WS-Input_WG	0.688705	-0.792445	2.16985	0.929521
WSM1022_WS-Mock_WG	0.594924	-0.68779	1.87764	0.93078
WSM419_WS-Mock_WG	0.587116	-0.695597	1.86983	0.937041
WSM419_WS-Input_WS	-0.524322	-1.90981	0.861167	0.98649
WSM1022_WS-Input_WS	-0.516514	-1.902	0.868975	0.988189
WSM1022_WG-Input_WG	-0.511952	-1.89744	0.873537	0.9891
WSM419_WG-Mock_WG	-0.451214	-1.73393	0.831499	0.993093
Mock_WS-Input_WS	-0.438612	-1.8241	0.946876	0.997547
Mock_WG-Input_WG	-0.422733	-1.80822	0.962756	0.998321
WSM419_WG-WSM1022_WG	-0.361995	-1.64471	0.920718	0.999268
Sm1021_WS-Input_WG	0.344497	-1.04099	1.72999	0.999822
Sm1021_WS-Input_WS	-0.344208	-1.7297	1.04128	0.999824
WSM419_WG-Sm1021_WG	0.282112	-1.0006	1.56483	0.999958
WSM419_SP-WSM1022_SP	0.236604	-1.04611	1.51932	0.999995
Mock_WS-Input_WG	0.250092	-1.1354	1.63558	0.999996
WSM419_SP-Sm1021_SP	0.186664	-1.09605	1.46938	1
WSM1022_SP-Input_SP	-0.187366	-1.57285	1.19812	1
WSM419_SP-Mock_SP	0.178841	-1.10387	1.46155	1
WSM1022_WS-Sm1021_WS	-0.172307	-1.45502	1.11041	1
WSM419_WS-Sm1021_WS	-0.180114	-1.46283	1.1026	1
Mock_SP-Input_SP	-0.129603	-1.51509	1.25589	1
Sm1021_SP-Input_SP	-0.137427	-1.52292	1.24806	1
WSM419_SP-Input_SP	0.0492376	-1.33625	1.43473	1
WSM1022_WS-Input_WG	0.172191	-1.2133	1.55768	1
WSM419_WS-Input_WG	0.164383	-1.22111	1.54987	1
Sm1021_SP-Mock_SP	-0.00782362	-1.29054	1.27489	1
WSM1022_SP-Mock_SP	-0.0577631	-1.34048	1.22495	1
WSM1022_WG-Mock_WG	-0.0892184	-1.37193	1.19349	1
Sm1021_WS-Mock_WS	0.0944047	-1.18831	1.37712	1
WSM1022_WS-Mock_WS	-0.0779018	-1.36062	1.20481	1
WSM419_WS-Mock_WS	-0.0857092	-1.36842	1.197	1
WSM1022_SP-Sm1021_SP	-0.0499395	-1.33265	1.23277	1
WSM419_WS-WSM1022_WS	-0.0078074	-1.29052	1.27491	1

## Sheet: Ca
Data S1. Statistical tests performed for the Calcium (Ca) values obtained in this study. ANOVA and TukeyHSD statistical test resullts for soil samples comparing all inoculations in all soil types. ANOVA results show degrees of freedom (Df), Sum of squares (Sum Sq), mean squares (Mean) test statistic value (F value) and the P-value (Pr(>F)). TukeyHSD results show the difference in means between th…
Anova
	Df	Sum Sq	Mean Sq	F value	Pr(>F)
Soil	2	55.68	27.839	4749.09	2e-16	***
inoculation	4	0.03	0.009	1.486	0.224
Soil:inoculation	8	0.04	0.005	0.893	0.531
Residuals	42	0.25	0.006
Tukey HDS Soil
	diff	lwr	upr	padj
WG-SP	-2.07858	-2.13893	-2.01823	1.05693e-12
WS-SP	-2.11409	-2.17444	-2.05374	1.05693e-12
WS-WG	-0.0355138	-0.0958631	0.0248354	0.335125
Tukey HDS inoculation
	diff	lwr	upr	padj
Sm1021-Input	-0.069963	-0.166175	0.0262494	0.251028
Sm1021-Mock	-0.0540279	-0.143103	0.0350474	0.428113
WSM419-Input	-0.05468	-0.150892	0.0415324	0.493616
WSM1022-Sm1021	0.0390264	-0.050049	0.128102	0.723286
WSM419-Mock	-0.038745	-0.12782	0.0503304	0.728555
WSM1022-Input	-0.0309366	-0.127149	0.0652758	0.889012
WSM419-WSM1022	-0.0237434	-0.112819	0.065332	0.940634
WSM419-Sm1021	0.015283	-0.0737924	0.104358	0.987976
WSM1022-Mock	-0.0150016	-0.104077	0.0740738	0.988789
Mock-Input	-0.0159351	-0.112147	0.0802773	0.989474
Tukey HDS inoculation_Soil
	diff	lwr	upr	p adj
Input_WG-Input_SP	-1.99079	-2.21581	-1.76577	1.05693e-12
Input_WS-Input_SP	-2.07583	-2.30085	-1.85081	1.05693e-12
Mock_WG-Input_SP	-2.0288	-2.23929	-1.81831	1.05693e-12
Mock_WS-Input_SP	-2.086	-2.29649	-1.87551	1.05693e-12
Sm1021_WG-Input_SP	-2.14273	-2.35322	-1.93225	1.05693e-12
Sm1021_WS-Input_SP	-2.12269	-2.33318	-1.91221	1.05693e-12
WSM1022_WG-Input_SP	-2.06025	-2.27074	-1.84976	1.05693e-12
WSM1022_WS-Input_SP	-2.09812	-2.30861	-1.88763	1.05693e-12
WSM419_WG-Input_SP	-2.1203	-2.33079	-1.90981	1.05693e-12
WSM419_WS-Input_SP	-2.15018	-2.36066	-1.93969	1.05693e-12
Mock_SP-Input_WG	1.99117	1.78068	2.20166	1.05693e-12
Sm1021_SP-Input_WG	1.97971	1.76922	2.1902	1.05693e-12
WSM1022_SP-Input_WG	1.98973	1.77924	2.20022	1.05693e-12
WSM419_SP-Input_WG	2.03061	1.82012	2.24109	1.05693e-12
Mock_SP-Input_WS	2.07621	1.86572	2.2867	1.05693e-12
Sm1021_SP-Input_WS	2.06475	1.85426	2.27524	1.05693e-12
WSM1022_SP-Input_WS	2.07477	1.86428	2.28526	1.05693e-12
WSM419_SP-Input_WS	2.11565	1.90516	2.32613	1.05693e-12
Mock_WG-Mock_SP	-2.02918	-2.22405	-1.83431	1.05693e-12
Mock_WS-Mock_SP	-2.08638	-2.28126	-1.89151	1.05693e-12
Sm1021_WG-Mock_SP	-2.14311	-2.33799	-1.94824	1.05693e-12
Sm1021_WS-Mock_SP	-2.12307	-2.31795	-1.9282	1.05693e-12
WSM1022_WG-Mock_SP	-2.06063	-2.2555	-1.86576	1.05693e-12
WSM1022_WS-Mock_SP	-2.0985	-2.29337	-1.90363	1.05693e-12
WSM419_WG-Mock_SP	-2.12068	-2.31555	-1.9258	1.05693e-12
WSM419_WS-Mock_SP	-2.15056	-2.34543	-1.95568	1.05693e-12
Sm1021_SP-Mock_WG	2.01772	1.82285	2.2126	1.05693e-12
WSM1022_SP-Mock_WG	2.02774	1.83287	2.22262	1.05693e-12
WSM419_SP-Mock_WG	2.06862	1.87374	2.26349	1.05693e-12
Sm1021_SP-Mock_WS	2.07492	1.88005	2.2698	1.05693e-12
WSM1022_SP-Mock_WS	2.08495	1.89007	2.27982	1.05693e-12
WSM419_SP-Mock_WS	2.12582	1.93095	2.32069	1.05693e-12
Sm1021_WG-Sm1021_SP	-2.13166	-2.32653	-1.93678	1.05693e-12
Sm1021_WS-Sm1021_SP	-2.11162	-2.30649	-1.91674	1.05693e-12
WSM1022_WG-Sm1021_SP	-2.04917	-2.24405	-1.8543	1.05693e-12
WSM1022_WS-Sm1021_SP	-2.08704	-2.28192	-1.89217	1.05693e-12
WSM419_WG-Sm1021_SP	-2.10922	-2.30409	-1.91435	1.05693e-12
WSM419_WS-Sm1021_SP	-2.1391	-2.33397	-1.94422	1.05693e-12
WSM1022_SP-Sm1021_WG	2.14168	1.9468	2.33655	1.05693e-12
WSM419_SP-Sm1021_WG	2.18255	1.98768	2.37743	1.05693e-12
WSM1022_SP-Sm1021_WS	2.12164	1.92676	2.31651	1.05693e-12
WSM419_SP-Sm1021_WS	2.16251	1.96764	2.35739	1.05693e-12
WSM1022_WG-WSM1022_SP	-2.05919	-2.25407	-1.86432	1.05693e-12
WSM1022_WS-WSM1022_SP	-2.09706	-2.29194	-1.90219	1.05693e-12
WSM419_WG-WSM1022_SP	-2.11924	-2.31412	-1.92437	1.05693e-12
WSM419_WS-WSM1022_SP	-2.14912	-2.34399	-1.95425	1.05693e-12
WSM419_SP-WSM1022_WG	2.10007	1.90519	2.29494	1.05693e-12
WSM419_SP-WSM1022_WS	2.13794	1.94306	2.33281	1.05693e-12
WSM419_WG-WSM419_SP	-2.16012	-2.35499	-1.96524	1.05693e-12
WSM419_WS-WSM419_SP	-2.18999	-2.38487	-1.99512	1.05693e-12
WSM419_WS-Input_WG	-0.159388	-0.369876	0.0511001	0.325122
Sm1021_WG-Input_WG	-0.151946	-0.362434	0.0585423	0.399446
Sm1021_WS-Input_WG	-0.131905	-0.342393	0.078583	0.625899
WSM419_WS-Mock_WG	-0.121377	-0.316251	0.0734975	0.635129
WSM419_WG-Input_WG	-0.12951	-0.339999	0.0809779	0.653304
Sm1021_WG-Mock_WG	-0.113934	-0.308809	0.0809398	0.724639
WSM1022_WS-Input_WG	-0.107332	-0.31782	0.103156	0.869938
Sm1021_WS-Mock_WG	-0.0938937	-0.288768	0.10098	0.909854
WSM419_WG-Mock_WG	-0.0914989	-0.286373	0.103375	0.924519
WSM419_WS-WSM1022_WG	-0.0899263	-0.284801	0.104948	0.933237
Mock_WS-Input_WG	-0.0952145	-0.305703	0.115274	0.942229
WSM1022_WG-Sm1021_WG	0.0824841	-0.11239	0.277358	0.965265
Input_WS-Input_WG	-0.0850405	-0.310062	0.139981	0.986653
WSM1022_WS-Mock_WG	-0.0693207	-0.264195	0.125554	0.992326
WSM419_WS-Input_WS	-0.0743477	-0.284836	0.136141	0.992819
WSM1022_WG-Input_WG	-0.0694618	-0.27995	0.141026	0.996278
WSM419_WS-Mock_WS	-0.0641737	-0.259048	0.130701	0.996355
WSM1022_WG-Sm1021_WS	0.0624434	-0.132431	0.257318	0.997227
Sm1021_WG-Input_WS	-0.0669055	-0.277394	0.143583	0.997444
WSM419_WG-WSM1022_WG	-0.0600485	-0.254923	0.134826	0.99814
Mock_WS-Mock_WG	-0.057203	-0.252077	0.137671	0.998883
Sm1021_WG-Mock_WS	-0.0567315	-0.251606	0.138143	0.998977
WSM419_WS-WSM1022_WS	-0.052056	-0.24693	0.142818	0.9996
WSM419_SP-Sm1021_SP	0.0508963	-0.143978	0.245771	0.999689
WSM1022_WS-Sm1021_WG	0.0446138	-0.15026	0.239488	0.999932
Mock_WG-Input_WS	0.047029	-0.163459	0.257517	0.999949
Sm1021_WS-Input_WS	-0.0468648	-0.257353	0.163623	0.999951
WSM419_WG-Input_WS	-0.0444699	-0.254958	0.166018	0.999974
WSM419_SP-WSM1022_SP	0.0408744	-0.154	0.235749	0.999976
WSM419_SP-Mock_SP	0.0394377	-0.155437	0.234312	0.999985
WSM1022_WS-WSM1022_WG	-0.0378704	-0.232745	0.157004	0.999991
WSM419_SP-Input_SP	0.0398181	-0.17067	0.250306	0.999993
Sm1021_WS-Mock_WS	-0.0366907	-0.231565	0.158183	0.999994
Mock_WG-Input_WG	-0.0380115	-0.2485	0.172477	0.999996
WSM419_WG-Mock_WS	-0.0342959	-0.22917	0.160578	0.999997
WSM1022_WG-Mock_WG	-0.0314503	-0.226325	0.163424	0.999999
WSM419_WS-WSM419_WG	-0.0298778	-0.224752	0.164996	1
WSM419_WS-Sm1021_WS	-0.0274829	-0.222357	0.167391	1
WSM1022_WG-Mock_WS	0.0257527	-0.169122	0.220627	1
Mock_SP-Input_SP	0.000380353	-0.210108	0.210869	1
Sm1021_SP-Input_SP	-0.0110783	-0.221566	0.19941	1
WSM1022_SP-Input_SP	-0.00105636	-0.211545	0.209432	1
Mock_WS-Input_WS	-0.010174	-0.220662	0.200314	1
WSM1022_WG-Input_WS	0.0155786	-0.19491	0.226067	1
WSM1022_WS-Input_WS	-0.0222917	-0.23278	0.188196	1
Sm1021_SP-Mock_SP	-0.0114586	-0.206333	0.183416	1
WSM1022_SP-Mock_SP	-0.00143671	-0.196311	0.193438	1
WSM1022_WS-Mock_WS	-0.0121177	-0.206992	0.182757	1
WSM1022_SP-Sm1021_SP	0.0100219	-0.184852	0.204896	1
Sm1021_WS-Sm1021_WG	0.0200407	-0.174834	0.214915	1
WSM419_WG-Sm1021_WG	0.0224356	-0.172439	0.21731	1
WSM419_WS-Sm1021_WG	-0.00744221	-0.202316	0.187432	1
WSM1022_WS-Sm1021_WS	0.024573	-0.170301	0.219447	1
WSM419_WG-Sm1021_WS	0.00239486	-0.192479	0.197269	1
WSM419_WG-WSM1022_WS	-0.0221782	-0.217052	0.172696	1

## Sheet: Ti_sq
Data S1. Statistical tests performed for the Titanium semiquantitative (Ti_sq) values obtained in this study. ANOVA and TukeyHSD statistical test resullts for soil samples comparing all inoculations in all soil types. ANOVA results show degrees of freedom (Df), Sum of squares (Sum Sq), mean squares (Mean) test statistic value (F value) and the P-value (Pr(>F)). TukeyHSD results show the differenc…
Anova
	Df	Sum Sq	Mean Sq	F value	Pr(>F)
Soil	2	43.21	21.604	133.677	2e-16	***
inoculation	4	3.64	0.909	5.623	0.00102	**
Soil:inoculation	8	2.37	0.296	1.832	0.09794
Residuals	42	6.79	0.16
Tukey HDS Soil
	diff	lwr	upr	padj
WG-SP	-1.94127	-2.25815	-1.62439	1.05715e-12
WS-SP	-1.73537	-2.05225	-1.41849	1.05893e-12
WS-WG	0.205898	-0.110983	0.522779	0.265973
Tukey HDS inoculation
	diff	lwr	upr	padj
Sm1021-Input	-0.716531	-1.22172	-0.211341	0.00196578
WSM419-Input	-0.665444	-1.17063	-0.160254	0.00456821
WSM1022-Input	-0.599539	-1.10473	-0.0943488	0.0128813
Sm1021-Mock	-0.396585	-0.8643	0.0711304	0.130878
WSM419-Mock	-0.345497	-0.813213	0.122218	0.237041
Mock-Input	-0.319946	-0.825137	0.185244	0.384429
WSM1022-Mock	-0.279593	-0.747308	0.188123	0.442832
WSM1022-Sm1021	0.116992	-0.350723	0.584707	0.952407
WSM419-WSM1022	-0.0659047	-0.53362	0.401811	0.994313
WSM419-Sm1021	0.0510875	-0.416628	0.518803	0.997879
Tukey HDS inoculation_Soil
	diff	lwr	upr	p adj
WSM1022_SP-Sm1021_WG	2.55234	1.52909	3.57558	2.55634e-09
Sm1021_WG-Input_SP	-2.7436	-3.84882	-1.63837	2.92216e-09
Sm1021_WG-Sm1021_SP	-2.53524	-3.55848	-1.512	3.08066e-09
Sm1021_WG-Mock_SP	-2.43912	-3.46236	-1.41588	8.85976e-09
WSM419_SP-Sm1021_WG	2.41022	1.38698	3.43346	1.22008e-08
WSM419_WG-Input_SP	-2.4199	-3.52512	-1.31467	8.1618e-08
WSM419_WG-WSM1022_SP	-2.22864	-3.25188	-1.20539	9.31964e-08
WSM419_WG-Sm1021_SP	-2.21154	-3.23478	-1.1883	1.13063e-07
WSM1022_WG-Input_SP	-2.33592	-3.44114	-1.23069	1.96786e-07
WSM1022_WG-WSM1022_SP	-2.14466	-3.1679	-1.12142	2.41389e-07
WSM1022_WG-Sm1021_SP	-2.12756	-3.1508	-1.10432	2.93211e-07
WSM419_WG-Mock_SP	-2.11542	-3.13866	-1.09218	3.36678e-07
WSM419_WG-WSM419_SP	-2.08652	-3.10977	-1.06328	4.68067e-07
WSM1022_WG-Mock_SP	-2.03144	-3.05469	-1.0082	8.784e-07
WSM419_SP-WSM1022_WG	2.00255	0.979303	3.02579	1.22296e-06
WSM1022_WS-Input_SP	-2.14976	-3.25499	-1.04453	1.40732e-06
WSM419_WS-Input_SP	-2.12139	-3.22661	-1.01616	1.90215e-06
WSM1022_WS-WSM1022_SP	-1.9585	-2.98175	-0.935261	2.02648e-06
WSM1022_WS-Sm1021_SP	-1.94141	-2.96465	-0.918165	2.46581e-06
WSM419_WS-WSM1022_SP	-1.93013	-2.95337	-0.906884	2.80676e-06
Sm1021_WS-Input_SP	-2.07596	-3.18119	-0.970737	3.08234e-06
WSM419_WS-Sm1021_SP	-1.91303	-2.93627	-0.889788	3.41563e-06
WSM1022_SP-Sm1021_WS	1.88471	0.861463	2.90795	4.72903e-06
Sm1021_WS-Sm1021_SP	-1.86761	-2.89085	-0.844367	5.75535e-06
WSM1022_WS-Mock_SP	-1.84529	-2.86853	-0.822046	7.43755e-06
Mock_WS-Input_SP	-1.9635	-3.06873	-0.858274	1.01929e-05
WSM419_WS-Mock_SP	-1.81691	-2.84015	-0.793669	1.03032e-05
WSM419_SP-WSM1022_WS	1.81639	0.793149	2.83963	1.0365e-05
WSM419_WS-WSM419_SP	-1.78801	-2.81126	-0.764772	1.43559e-05
WSM1022_SP-Mock_WS	1.77224	0.749	2.79548	1.72029e-05
Sm1021_WS-Mock_SP	-1.77149	-2.79473	-0.748248	1.73518e-05
Sm1021_SP-Mock_WS	1.75515	0.731903	2.77839	2.09279e-05
WSM419_SP-Sm1021_WS	1.74259	0.719351	2.76583	2.41649e-05
Mock_WS-Mock_SP	-1.65903	-2.68227	-0.635785	6.27752e-05
WSM419_SP-Mock_WS	1.63013	0.606887	2.65337	8.72008e-05
Mock_WG-Input_SP	-1.57019	-2.67541	-0.464958	0.000630867
WSM1022_SP-Mock_WG	1.37893	0.355684	2.40217	0.00142939
Input_WG-Input_SP	-1.58519	-2.76672	-0.403648	0.00152713
Sm1021_SP-Mock_WG	1.36183	0.338587	2.38507	0.00171921
Sm1021_WG-Input_WS	-1.45046	-2.55569	-0.345231	0.0021075
WSM1022_SP-Input_WG	1.39393	0.288699	2.49915	0.00367133
Sm1021_SP-Input_WG	1.37683	0.271602	2.48206	0.00433286
Mock_WG-Mock_SP	-1.26571	-2.28895	-0.242469	0.00475782
WSM419_SP-Mock_WG	1.23681	0.213571	2.26006	0.00641204
Mock_SP-Input_WG	1.28071	0.175484	2.38594	0.0107579
Sm1021_WG-Mock_WG	-1.17341	-2.19665	-0.150168	0.0121587
WSM419_SP-Input_WG	1.25181	0.146586	2.35704	0.0140243
Input_WS-Input_SP	-1.29314	-2.47467	-0.111598	0.0204928
Sm1021_WG-Input_WG	-1.15841	-2.26364	-0.0531818	0.0320244
WSM419_WG-Input_WS	-1.12676	-2.23199	-0.0215316	0.0418466
WSM1022_SP-Input_WS	1.10188	-0.00335072	2.2071	0.0513889
Sm1021_SP-Input_WS	1.08478	-0.0204473	2.19001	0.0590222
WSM1022_WG-Input_WS	-1.04278	-2.14801	0.0624466	0.0821362
Mock_SP-Input_WS	0.988662	-0.116566	2.09389	0.122973
WSM419_SP-Input_WS	0.959764	-0.145463	2.06499	0.150844
WSM419_WG-Mock_WG	-0.84971	-1.87295	0.173532	0.19989
WSM1022_WS-Input_WS	-0.856626	-1.96185	0.248601	0.290872
Sm1021_WG-Mock_WS	-0.780094	-1.80334	0.243148	0.315008
WSM419_WG-Input_WG	-0.83471	-1.93994	0.270518	0.329091
WSM419_WS-Input_WS	-0.828249	-1.93348	0.276978	0.340891
WSM1022_WG-Mock_WG	-0.765732	-1.78897	0.25751	0.343042
Sm1021_WS-Input_WS	-0.782828	-1.88806	0.322399	0.429973
WSM1022_WG-Input_WG	-0.750732	-1.85596	0.354496	0.498067
Sm1021_WS-Sm1021_WG	0.66763	-0.355612	1.69087	0.563009
WSM419_WS-Sm1021_WG	0.622209	-0.401033	1.64545	0.670466
Mock_WS-Input_WS	-0.670365	-1.77559	0.434863	0.674099
WSM1022_WS-Sm1021_WG	0.593832	-0.429409	1.61707	0.734283
WSM1022_WS-Mock_WG	-0.579577	-1.60282	0.443665	0.764567
WSM419_WS-Mock_WG	-0.5512	-1.57444	0.472042	0.820166
WSM1022_WS-Input_WG	-0.564577	-1.6698	0.540651	0.868508
Sm1021_WS-Mock_WG	-0.505779	-1.52902	0.517463	0.893232
WSM419_WS-Input_WG	-0.5362	-1.64143	0.569028	0.905586
WSM419_WG-Mock_WS	-0.456394	-1.47964	0.566848	0.947955
Sm1021_WS-Input_WG	-0.490779	-1.59601	0.614449	0.94966
WSM1022_WG-Sm1021_WG	0.407678	-0.615564	1.43092	0.978875
Mock_WS-Mock_WG	-0.393316	-1.41656	0.629926	0.984496
WSM1022_WG-Mock_WS	-0.372416	-1.39566	0.650826	0.990509
Mock_WS-Input_WG	-0.378316	-1.48354	0.726912	0.994677
WSM419_WG-Sm1021_WS	-0.343931	-1.36717	0.679311	0.99554
WSM419_WG-Sm1021_WG	0.3237	-0.699542	1.34694	0.997565
WSM419_SP-Input_SP	-0.333372	-1.4386	0.771856	0.998511
WSM419_WS-WSM419_WG	0.29851	-0.724732	1.32175	0.998954
Mock_SP-Input_SP	-0.304474	-1.4097	0.800753	0.999437
WSM419_WG-WSM1022_WS	-0.270133	-1.29337	0.753109	0.999649
WSM1022_WG-Sm1021_WS	-0.259953	-1.28319	0.763289	0.999773
Mock_WG-Input_WS	-0.277049	-1.38228	0.828179	0.999805
Input_WS-Input_WG	0.292049	-0.889489	1.47359	0.999834
WSM419_WS-WSM1022_WG	0.214532	-0.80871	1.23777	0.999976
Sm1021_SP-Input_SP	-0.208356	-1.31358	0.896872	0.999994
WSM1022_WS-Mock_WS	-0.186261	-1.2095	0.836981	0.999996
WSM1022_WS-WSM1022_WG	0.186155	-0.837087	1.2094	0.999996
WSM1022_SP-Input_SP	-0.191259	-1.29649	0.913968	0.999998
WSM419_WS-Mock_WS	-0.157884	-1.18113	0.865358	1
WSM419_SP-WSM1022_SP	-0.142113	-1.16535	0.881129	1
Mock_WG-Input_WG	0.0150002	-1.09023	1.12023	1
Sm1021_SP-Mock_SP	0.0961182	-0.927124	1.11936	1
WSM1022_SP-Mock_SP	0.113215	-0.910027	1.13646	1
WSM419_SP-Mock_SP	-0.0288979	-1.05214	0.994344	1
Sm1021_WS-Mock_WS	-0.112463	-1.13571	0.910779	1
WSM1022_SP-Sm1021_SP	0.0170966	-1.00615	1.04034	1
WSM419_SP-Sm1021_SP	-0.125016	-1.14826	0.898226	1
WSM1022_WS-Sm1021_WS	-0.073798	-1.09704	0.949444	1
WSM419_WS-Sm1021_WS	-0.045421	-1.06866	0.977821	1
WSM419_WG-WSM1022_WG	-0.0839783	-1.10722	0.939264	1
WSM419_WS-WSM1022_WS	0.028377	-0.994865	1.05162	1

[truncated: 32 more sheets: Li, Be, Al, V, Cr, Mn, Fe, Co, Ni, Cu, Zn, As, Se, Rb, Sr, Mo, Ag, Cd, Cs, Ba …]
