# Supplementary material for: Rhizobial nitrogen fixation efficiency shapes endosphere bacterial communities and Medicago truncatula host growth
Source: Microbiome. 2023 Jul 3;11:146. doi: 10.1186/s40168-023-01592-0 (PMC10316601; doi:10.1186/s40168-023-01592-0)
Supplement: Supplementary file 11 — Additional file 10: Supplementary Data S2. Plant mineral analysis. [file 40168_2023_1592_MOESM10_ESM.xlsx]

## Sheet: PlantMineralsRaw
Data S2. Plant mineral analysis values of the plants grown in the three soil types used in this study and subjected to the different inoculations. Plant mineral analysis of Inductively Coupled Plasma Mass Spectrometry (ICPMS) of elements analysed in this study (in mg/kg), as well as nitrogen and carbon analysis (%w/w). These values were measured for plants grown in all soil types (WG, WS, SP) and…
Sample_name	Soil	BioRep	inoculation	inoculation_Soil	B	Na	Mg	P	S	K	Ca	Ti_sq	Li	Be	Al	V	Cr	Mn	Fe	Co	Ni	Cu	Zn	As	Se	Rb	Sr	Mo	Ag	Cd	Cs	Ba	Tl	Pb	U	Nitrogen_percentage	Carbon_percentage	Average_weight
BR1_WG_M	WG	1	Mock	Mock_WG	115.663	2051.54	4721.15	6442.48	9208.91	29000	37613.6	6.21	4.474	0.005	26.47	0.158	16.88	151.651	168.975	0.311	11.806	14.273	41.076	0.247	0.084	54.535	53.629	28.161	0.03	0.047	0.08	16.455	0.026	0.104	-0.001	1.6855	41.552	0.0351
BR2_WG_M	WG	2	Mock	Mock_WG	128.021	1441.64	5057.76	7171.7	9436.7	26201.1	39412.1	9.386	1.708	0.057	69.811	0.371	44.388	134.894	348.299	0.337	9.947	15.232	48.322	0.321	0.082	45.343	55.804	33.541	0.368	0.062	0.087	18.855	0.019	0.162	0.001	1.4354	41.103	0.0325125
BR3_WG_M	WG	3	Mock	Mock_WG	107.933	817.428	4136.22	6263.19	10113.7	21378.4	33478.7	5.363	2.78	0.026	31.825	0.501	78.771	113.309	535.982	0.365	25.146	13.186	40.591	0.29	0.077	37.03	46.935	32.983	0.081	0.048	0.063	15.221	0.012	0.22	-0.001	1.2262	44.945	0.0331375
BR4_WG_M	WG	4	Mock	Mock_WG	116.213	1834.16	4694.32	6605.48	8486.72	26276.9	37816.8	6.449	6.676	0.005	45.442	0.313	34.978	159.881	287.062	0.362	36.472	14.384	47.939	0.285	0.089	52.718	57.388	26.28	0.038	0.047	0.077	18.003	0.022	0.143	-0.001	1.8783	43.038	0.035875
BR1_WG_1021	WG	1	Sm1021	Sm1021_WG	85.754	8286.95	3017.86	4313.01	3308.03	18120.1	26544.7	5.07	1.379	0.036	74.091	0.124	4.589	104.771	138.271	0.191	2.107	9.469	21.555	0.16	0.031	39.7	37.535	5.207	0.012	0.027	0.077	12.769	0.025	0.107	0.001	2.6094	41.981	0.12345
BR2_WG_1021	WG	2	Sm1021	Sm1021_WG	87.886	7718.66	3441.8	4444.98	3186.45	19265.9	27952	7.33	1.424	0.003	102.327	0.175	3.064	110.941	150.447	0.189	1.41	9.356	21.996	0.174	0.035	43.767	41.944	4.902	0.016	0.044	0.092	16.687	0.028	0.177	0.002	2.3132	42.182	0.0868375
BR3_WG_1021	WG	3	Sm1021	Sm1021_WG	89.792	6129.16	3195.77	4864.52	3850.62	12397.1	29620.8	4.862	1.253	0.002	24.389	0.046	1.869	136.343	73.751	0.169	1.552	9.082	18.239	0.133	0.031	38.76	43.922	3.833	0.016	0.045	0.093	15.457	0.038	0.064	-0.001	2.3904	42.395	0.180638
BR4_WG_1021	WG	4	Sm1021	Sm1021_WG	90.651	4871.94	3270.84	5026.68	3996.52	20442.9	30624.7	5.404	1.798	0.013	46.459	0.06	1.185	130.429	93.177	0.242	1.211	9.873	24.256	0.197	0.043	42.271	44.267	6.743	0.013	0.037	0.076	15.282	0.028	0.104	-0.001	2.7024	42.398	0.164
BR1_WG_419	WG	1	WSM419	WSM419_WG	90.004	5678.9	2662.79	3028.15	2195.62	8564.02	25626.5	4.069	1.042	0.003	19.635	0.029	2.383	158.739	81.973	0.137	3.252	8.279	15.002	0.133	0.021	19.759	35.991	1.65	0.007	0.036	0.049	12.653	0.025	0.065	-0.001	3.5985	44.917	0.419375
BR2_WG_419	WG	2	WSM419	WSM419_WG	78.974	6704.99	3024.44	3255.23	2288.94	14112.1	25174.7	5.272	0.688	-0.008	39.803	0.053	1.915	123.609	105.03	0.179	2.208	8.912	18.858	0.14	0.018	31.299	38.606	1.596	0.009	0.05	0.055	17.174	0.025	0.107	-0.001	3.3688	43.532	0.203937
BR3_WG_419	WG	3	WSM419	WSM419_WG	75.314	3891.1	3009.32	3220.66	2138.81	9706.36	27434.8	4.465	0.648	0.003	19.552	0.032	1.877	185.482	89.566	0.178	6.824	8.149	16.947	0.138	0.018	26.74	39.505	1.252	0.009	0.045	0.056	18.64	0.013	0.094	-0.001	3.5362	44.435	0.445725
BR4_WG_419	WG	4	WSM419	WSM419_WG	76.332	4940.87	3114.91	3623.16	2101.28	10847.9	27366	5.2	0.668	0.003	45.889	0.08	4.378	152.536	117.211	0.176	1.717	9.608	22.031	0.123	0.021	24.36	39.893	2.084	0.008	0.049	0.056	15.456	0.02	0.115	-0.001	3.6659	44.263	0.44925
BR1_WG_1022	WG	1	WSM1022	WSM1022_WG	82.643	5915.56	2980.22	3568.53	2666.52	10321.1	25510	4.112	1.011	-0.008	17.119	0.027	2.388	134.752	78.25	0.137	4.849	9.21	17.4	0.116	0.022	23.591	36.959	1.35	0.007	0.044	0.053	13.573	0.021	0.078	-0.001	3.7732	44.983	0.418463
BR2_WG_1022	WG	2	WSM1022	WSM1022_WG	78.274	4260.47	2886.06	3305.98	1901.37	10348.4	24633.8	3.794	0.48	0.024	12.991	0.024	1.582	141.57	69.076	0.124	3.066	8.218	17.258	0.105	0.02	29.641	35.629	2.067	0.008	0.044	0.053	14.503	0.014	0.123	-0.001	3.7331	44.535	0.3776
BR3_WG_1022	WG	3	WSM1022	WSM1022_WG	73.676	3080.81	2760.4	3092.62	2002.92	8076.67	24039.7	3.783	0.718	0.002	9.918	0.02	1.802	149.556	74.844	0.15	3.49	7.683	16.504	0.109	0.018	22.913	34.675	0.936	0.007	0.043	0.056	16.05	0.012	0.061	-0.002	3.7466	44.862	0.541362
BR4_WG_1022	WG	4	WSM1022	WSM1022_WG	70.373	7072.58	2874.1	3371.67	2312.44	13116	28364	4.645	0.84	-0.009	28.634	0.052	1.824	112.232	89.831	0.141	2.273	8.663	19.482	0.137	0.027	23.596	41.798	4.044	0.006	0.033	0.036	14.36	0.017	0.097	-0.001	3.5633	43.52	0.240943
BR1_WS_M	WS	1	Mock	Mock_WS	76.517	196.377	3649.01	10791.4	6562.43	33254.5	27358.5	4.929	0.637	-0.008	75.073	0.337	5.574	78.178	100.958	0.353	3.811	12.974	40.867	0.63	0.124	2.637	47.821	93.63	0.013	0.066	0.008	14.209	0.003	0.139	0.011	1.452	39.902	0.104825
BR2_WS_M	WS	2	Mock	Mock_WS	81.406	316.759	4027.71	12858.7	6603.58	35423.2	28632.6	6.912	0.825	0.003	67.947	0.246	3.54	87.006	126.45	0.415	2.981	12.976	50.473	0.527	0.132	3.82	49.492	100.686	0.012	0.071	0.018	16.096	0.003	0.054	0.002	1.558	40.048	0.0904875
BR3_WS_M	WS	3	Mock	Mock_WS	80.812	251.929	3378.01	8554.73	4609.27	33641.7	27600.8	6.376	1.313	-0.008	92.901	0.241	3.642	99.139	157.017	0.373	4.83	9.463	25.187	0.719	0.071	3.048	44.822	74.532	0.008	0.054	0.023	13.351	0.003	0.053	0.002	2.0965	41	0.122725
BR4_WS_M	WS	4	Mock	Mock_WS	75.247	266.147	3820.69	12744.1	5849.11	32823.5	30178	6.406	1.625	-0.008	20.636	0.281	4.698	99.896	75.691	0.391	8.063	13.196	50.196	0.543	0.137	2.253	50.571	102.474	0.013	0.074	0.004	15.05	0.002	0.069	0.001	1.7518	40.369	0.0948143
BR1_WS_1021	WS	1	Sm1021	Sm1021_WS	60.009	234.243	2617	6398.75	3805.67	37192.8	22387	4.813	0.418	0.003	89.639	0.191	4.328	63.911	144.463	0.278	1.352	7.631	16.209	0.413	0.051	3.422	36.575	31.762	0.015	0.024	0.019	11.02	0.002	0.076	0.005	2.1211	41.384	0.222263
BR2_WS_1021	WS	2	Sm1021	Sm1021_WS	55.327	174.216	2242.25	6049.99	2282.73	36422.1	20280.5	3.254	0.266	0.003	10.452	0.074	2.481	42.016	52.81	0.11	1.823	7.008	17.922	0.293	0.058	2.555	34.758	21.385	0.006	0.028	0.001	10.926	0.001	0.072	-0.001	2.0315	42.282	0.326813
BR3_WS_1021	WS	3	Sm1021	Sm1021_WS	59.316	210.43	2362.91	6049.4	2833.41	35935.7	22757.5	3.838	0.356	-0.008	31.515	0.134	4.687	76.846	85.001	0.179	3.371	7.351	14.669	0.465	0.038	2.865	35.734	21.552	0.005	0.024	0.004	10.355	0.002	0.072	0.002	2.2106	42.077	0.393363
BR4_WS_1021	WS	4	Sm1021	Sm1021_WS	54.004	174.39	2265.55	7114.76	2376.67	32248.2	21096.9	4.883	0.427	0.015	22.134	0.119	4.073	59.843	77.001	0.145	2.811	7.618	22.568	0.399	0.059	3.77	34.637	20.604	0.005	0.023	0.003	11.611	0.001	0.096	0.001	2.5796	42.167	0.336863
BR1_WS_419	WS	1	WSM419	WSM419_WS	56.853	252.092	2731.51	4986.76	2119	37704	20644.9	4.922	0.519	0.015	70.112	0.116	11.039	61.154	192.67	0.219	4.263	6.712	15.485	0.363	0.039	3.444	32.082	7.356	0.004	0.025	0.018	11.407	0.002	0.125	0	3.2593	43.56	0.634
BR2_WS_419	WS	2	WSM419	WSM419_WS	57.512	219.503	2491.83	4579.18	1373.44	37701.3	19498.6	3.681	0.512	0.072	49.725	0.081	4.599	54.192	121.504	0.161	2.381	5.579	12.829	0.357	0.029	3.194	31.109	8.224	0.006	0.026	0.01	10.336	0.002	0.158	-0.001	2.8615	43.186	0.809662
BR3_WS_419	WS	3	WSM419	WSM419_WS	37.575	185.086	2347.85	3688.48	1091.13	29819.3	16713.1	4.196	0.662	0.014	116.206	0.2	14.594	64.101	232.203	0.255	2.962	5.23	14.09	0.323	0.024	5.158	28.227	4.594	0.006	0.04	0.029	10.607	0.003	0.179	0.001	2.8015	43.625	1.05429
BR4_WS_419	WS	4	WSM419	WSM419_WS	34.559	194.103	2512.15	4329.2	1342.24	30514.3	18539	3.087	0.201	0.024	23.153	0.05	2.066	62.316	74.487	0.107	1.86	6.02	20.674	0.284	0.028	3.07	29.453	5.816	0.004	0.028	0.003	9.649	0.001	0.148	0	3.162	43.646	1.04012
BR1_WS_1022	WS	1	WSM1022	WSM1022_WS	46.716	180.057	2408.55	3784.59	1851.24	33476.2	17524.7	2.928	0.303	0.003	20.091	0.03	1.618	57.094	73.517	0.117	2.398	5.918	15.19	0.227	0.029	2.875	27.542	4.881	0.004	0.022	0.006	8.855	0.001	0.096	-0.001	3.2971	43.782	0.969313
BR2_WS_1022	WS	2	WSM1022	WSM1022_WS	55.236	191.829	2429.62	4135.19	1389.97	34482.3	19715.2	3.232	0.199	0.003	22.182	0.035	1.675	57.432	76.173	0.108	2.515	5.285	13.566	0.299	0.03	3.394	29.237	4.039	0.004	0.029	0.005	10.175	0.001	0.1	-0.001	3.2011	43.772	0.782725
BR3_WS_1022	WS	3	WSM1022	WSM1022_WS	46.069	163.515	2363.29	3534.43	1235.79	30669	18385.3	3.09	0.211	0.014	24.193	0.048	1.747	60.563	81.465	0.113	2.096	5.338	15.551	0.246	0.023	2.983	28.155	3.665	0.005	0.033	0.004	9.266	0.001	0.115	-0.001	2.7823	43.714	0.988975
BR4_WS_1022	WS	4	WSM1022	WSM1022_WS	38.832	171.08	2642.7	4249.13	1404.51	32622	19497.9	2.98	0.191	0.003	19.803	0.035	1.374	68.713	71.697	0.099	2.219	6.052	20.755	0.258	0.032	2.755	31.267	6.628	0.005	0.033	0.002	10.564	0.001	0.152	-0.001	3.2595	43.552	1.0486
BR1_SP_M	SP	1	Mock	Mock_SP	77.586	484.933	2829.97	5675.7	2116.34	35698.9	24494.7	5.79	2.043	0.003	83.333	0.187	3.457	61.458	150.255	0.279	3.785	8.39	8.502	3.869	0.029	5.139	58.597	18.192	0.002	0.019	0.026	23.86	0.004	0.046	0.082	1.6855	40.938	0.488225
BR2_SP_M	SP	2	Mock	Mock_SP	65.403	371.735	2390.93	5280.93	2094.62	32065.2	21610.8	3.302	1.462	0.004	10.943	0.096	1.557	62.229	40.501	0.141	1.669	6.797	9.215	3.816	0.027	4.054	53.182	26.61	0.001	0.025	0.003	20.797	0.003	0.033	0.048	1.2256	41.021	0.435025
BR3_SP_M	SP	3	Mock	Mock_SP	75.573	285.047	2293.45	5246.66	2280.14	29829.1	23565.7	3.703	1.195	0.015	23.395	0.127	1.914	67.809	52.965	0.157	1.933	7.183	9.934	3.916	0.031	3.234	56.502	21.919	0.006	0.022	0.005	22.106	0.002	0.048	0.032	1.1344	40.872	0.514713
BR4_SP_M	SP	4	Mock	Mock_SP	79.538	305.742	2669.12	5580.23	2713.26	31456	25556	4.144	1.204	-0.008	29.157	0.155	1.656	88.485	65.126	0.206	1.83	8.46	14.705	4.178	0.05	3.951	60.033	22.417	0.003	0.025	0.006	23.242	0.002	0.071	0.048	1.7888	42.099	0.545371
BR1_SP_1021	SP	1	Sm1021	Sm1021_SP	88.014	875.036	3197.38	6182.08	3588.89	37805.2	28051.3	5.63	3.955	-0.008	150.668	0.385	16.24	68.769	265.666	0.279	5.104	8.416	10.085	4.271	0.031	5.177	70.528	28.572	0.003	0.029	0.026	28.593	0.006	0.163	0.128	1.4801	40.702	0.3546
BR2_SP_1021	SP	2	Sm1021	Sm1021_SP	74.058	464.973	2443.15	5709.84	2367.82	37753.7	23527.6	4.783	2.151	-0.009	52.682	0.145	4.36	82.211	102.915	0.196	2.505	6.695	9.109	4.086	0.027	4.947	56.264	21.443	0.001	0.019	0.01	22.122	0.004	0.07	0.056	1.5895	41.09	0.460386
BR3_SP_1021	SP	3	Sm1021	Sm1021_SP	74.488	496.515	2554.82	5598.24	2734.8	35794.9	25305.2	5.229	2.371	0.003	301.304	0.773	46.453	98.725	576.308	0.394	3.245	7.725	9.935	4.069	0.04	5.453	58.237	16.231	0.003	0.017	0.043	23.525	0.005	0.354	0.096	1.627	41.678	0.540362
BR4_SP_1021	SP	4	Sm1021	Sm1021_SP	64.16	402.209	2638.32	6140.07	1996.74	38918.9	24547.3	3.868	1.317	0.003	27.182	0.105	3.685	74.404	78.47	0.148	2.229	7.753	12.996	3.638	0.044	5.062	61.04	17.454	0.001	0.021	0.005	22.507	0.002	0.08	0.048	2.0986	42.34	0.7273
BR1_SP_419	SP	1	WSM419	WSM419_SP	79.204	751.822	2991.16	7767.19	3254.38	44210.7	28271.1	4.621	3.481	0.004	48.515	0.147	3.223	80.719	104.147	0.201	5.417	8.083	8.396	4.522	0.035	5.041	68.059	20.738	0.007	0.022	0.008	26.973	0.005	0.083	0.089	2.8058	41.839	0.377862
BR2_SP_419	SP	2	WSM419	WSM419_SP	70.625	618.865	2527.47	6834.77	2317.13	42437.8	25562.5	4.752	2.58	0.003	94.051	0.2	3.541	85.552	158.98	0.193	2.367	7.416	8.268	4.655	0.025	6.434	61.572	12.98	0	0.016	0.019	23.971	0.004	0.119	0.052	3.4415	42.062	0.477757
BR3_SP_419	SP	3	WSM419	WSM419_SP	73.458	547.676	2523.3	7256.9	2482.15	39749	26458.5	5.142	1.91	0.003	108.545	0.205	4.267	93.248	175.153	0.2	4.09	7.991	9.043	4.6	0.027	5.528	58.658	6.007	0.001	0.008	0.017	22.693	0.002	0.127	0.051	3.2797	42.916	0.870888
BR4_SP_419	SP	4	WSM419	WSM419_SP	67.955	575.648	2509.51	6312.82	1951.25	40015.4	24793.5	4.312	1.894	0.026	39.127	0.096	1.562	91.213	92.597	0.167	2.033	7.567	11.238	5.153	0.031	4.664	61.959	16.796	0	0.017	0.007	23.844	0.004	0.072	0.047	2.8201	42.524	0.537613
BR1_SP_1022	SP	1	WSM1022	WSM1022_SP	64.567	578.505	2592.99	6400.08	2376.84	42362	23607.7	4.374	1.874	0.015	38.735	0.084	2.401	74.103	97.951	0.517	1.809	8.049	8.125	4.088	0.025	5.259	57.193	13.848	0.008	0.015	0.013	21.72	0.004	0.051	0.054	3.105	42.422	0.886062
BR2_SP_1022	SP	2	WSM1022	WSM1022_SP	62.132	579.748	2257	5954.94	2096.34	39751.2	22947.9	4.283	1.877	-0.008	17.283	0.066	0.751	73.276	65.51	0.121	0.825	6.057	6.744	4.795	0.021	4.552	56.926	19.232	0.017	0.018	0.003	21.495	0.004	0.043	0.041	2.6193	42.523	0.495575
BR3_SP_1022	SP	3	WSM1022	WSM1022_SP	71.478	404.169	2510.49	6762.27	2068.68	40487.5	24636	4.247	1.199	0.004	35.894	0.069	1.713	76.37	91.954	0.122	1.49	8.855	8.817	3.99	0.032	5.121	55.64	8.043	0.002	0.009	0.009	21.07	0.002	0.057	0.028	3.279	43.19	0.797325
BR4_SP_1022	SP	4	WSM1022	WSM1022_SP	61.356	365.526	2409.85	6674.16	1692.92	35504.7	23294.6	3.591	1.173	0.014	25.245	0.078	1.464	92.415	73.766	0.109	1.3	7.416	11.648	4.668	0.036	4.807	52.233	10.806	0.001	0.012	0.004	19.92	0.002	0.081	0.032	3.266	42.549	0.706775

## Sheet: PlantMineralsCorrected
Data S2. Plant mineral analysis input-weight-corrrected values of the plants grown in the three soil types used in this study and subjected to the different inoculations. Plant mineral analysis of Inductively Coupled Plasma Mass Spectrometry (ICPMS) of all the different elements analysed in this study (in mg/kg), as well as nitrogen and carbon analysis (%w/w). These values were measured for plant…
Sample_name	Soil	BioRep	inoculation	inoculation_Soil	B (mg/kg)	Na (mg/kg)	Mg (mg/kg)	P (mg/kg)	S (mg/kg)	K (mg/kg)	Ca (mg/kg)	Ti_sq (mg/kg)	Li (mg/kg)	Be (mg/kg)	Al (mg/kg)	V (mg/kg)	Cr (mg/kg)	Mn (mg/kg)	Fe (mg/kg)	Co (mg/kg)	Ni (mg/kg)	Cu (mg/kg)	Zn (mg/kg)	As (mg/kg)	Se (mg/kg)	Rb (mg/kg)	Sr (mg/kg)	Mo (mg/kg)	Ag (mg/kg)	Cd (mg/kg)	Cs (mg/kg)	Ba (mg/kg)	Tl (mg/kg)	Pb (mg/kg)	U (mg/kg)	Nitrogen	Carbon
BR1_WG_M	WG	1	Mock	Mock_WG	4.05977	72.0089	165.712	226.131	323.233	1017.9	1320.24	0.217971	0.157037	0.0001755	0.929097	0.0055458	0.592488	5.32295	5.93102	0.0109161	0.414391	0.500982	1.44177	0.0086697	0.0029484	1.91418	1.88238	0.988451	0.001053	0.0016497	0.002808	0.57757	0.0009126	0.0036504	-3.51e-05	0.591611	14.5848
BR2_WG_M	WG	2	Mock	Mock_WG	4.16228	46.8712	164.44	233.17	306.811	851.864	1281.39	0.305162	0.0555314	0.00185321	2.26973	0.0120621	1.44316	4.38574	11.3241	0.0109567	0.323402	0.49523	1.57107	0.0104365	0.00266602	1.47421	1.81433	1.0905	0.0119646	0.00201578	0.00282859	0.613023	0.000617738	0.00526702	3.25e-05	0.466684	13.3636
BR3_WG_M	WG	3	Mock	Mock_WG	3.57663	27.0875	137.064	207.546	335.144	708.427	1109.4	0.177716	0.0921223	0.000861575	1.0546	0.0166019	2.61027	3.75478	17.7611	0.0120952	0.833276	0.436951	1.34508	0.00960988	0.00255159	1.22708	1.55531	1.09297	0.00268414	0.0015906	0.00208766	0.504386	0.00039765	0.00729025	-3.31e-05	0.406332	14.8936
BR4_WG_M	WG	4	Mock	Mock_WG	4.16914	65.8004	168.409	236.972	304.461	942.682	1356.68	0.231358	0.239502	0.000179375	1.63023	0.0112289	1.25484	5.73573	10.2983	0.0129868	1.30843	0.516026	1.71981	0.0102244	0.00319287	1.89126	2.05879	0.942795	0.00136325	0.00168612	0.00276238	0.645858	0.00078925	0.00513013	-3.5875e-05	0.67384	15.4399
BR1_WG_1021	WG	1	Sm1021	Sm1021_WG	10.5863	1023.02	372.555	532.44	408.376	2236.92	3276.95	0.625892	0.170238	0.0044442	9.14653	0.0153078	0.566512	12.934	17.0696	0.023579	0.260109	1.16895	2.66096	0.019752	0.00382695	4.90097	4.6337	0.642804	0.0014814	0.00333315	0.00950565	1.57633	0.00308625	0.0132091	0.00012345	3.2213	51.8255
BR2_WG_1021	WG	2	Sm1021	Sm1021_WG	7.6318	670.269	298.878	385.991	276.703	1673	2427.28	0.636519	0.123657	0.000260513	8.88582	0.0151966	0.26607	9.63384	13.0644	0.0164123	0.122441	0.812452	1.91008	0.0151097	0.00303931	3.80062	3.64231	0.425677	0.0013894	0.00382085	0.00798905	1.44906	0.00243145	0.0153702	0.000173675	2.00873	36.6298
BR3_WG_1021	WG	3	Sm1021	Sm1021_WG	16.2198	1107.16	577.276	878.715	695.567	2239.38	5350.63	0.87826	0.226339	0.000361275	4.40557	0.00830932	0.337611	24.6287	13.3222	0.0305277	0.280349	1.64055	3.29465	0.0240248	0.00559976	7.00151	7.93396	0.692384	0.0028902	0.00812869	0.0167993	2.79211	0.00686422	0.0115608	-0.000180638	4.31796	76.5813
BR4_WG_1021	WG	4	Sm1021	Sm1021_WG	14.8668	798.998	536.418	824.375	655.43	3352.64	5022.44	0.886256	0.294872	0.002132	7.61928	0.00984	0.19434	21.3904	15.281	0.039688	0.198604	1.61917	3.97798	0.032308	0.007052	6.93244	7.25979	1.10585	0.002132	0.006068	0.012464	2.50625	0.004592	0.017056	-0.000164	4.43194	69.5327
BR1_WG_419	WG	1	WSM419	WSM419_WG	37.7454	2381.59	1116.71	1269.93	920.789	3591.54	10747.1	1.70644	0.436989	0.00125812	8.23443	0.0121619	0.999371	66.5712	34.3774	0.0574544	1.36381	3.47201	6.29146	0.0557769	0.00880688	8.28643	15.0937	0.691969	0.00293562	0.0150975	0.0205494	5.30635	0.0104844	0.0272594	-0.000419375	15.0912	188.371
BR2_WG_419	WG	2	WSM419	WSM419_WG	16.1058	1367.4	616.797	663.864	466.801	2877.98	5134.07	1.07516	0.140309	-0.0016315	8.11732	0.0108087	0.39054	25.2085	21.4196	0.0365048	0.450294	1.81749	3.84585	0.0285513	0.00367088	6.38304	7.87321	0.325484	0.00183544	0.0101969	0.0112166	3.50242	0.00509844	0.0218213	-0.000203938	6.87025	88.7781
BR3_WG_419	WG	3	WSM419	WSM419_WG	33.5693	1734.36	1341.33	1435.53	953.321	4326.37	12228.4	1.99016	0.28883	0.00133717	8.71482	0.0142632	0.836626	82.674	39.9218	0.079339	3.04163	3.63221	7.5537	0.06151	0.00802305	11.9187	17.6084	0.558048	0.00401153	0.0200576	0.0249606	8.30831	0.00579442	0.0418982	-0.000445725	15.7617	198.058
BR4_WG_419	WG	4	WSM419	WSM419_WG	34.2922	2219.69	1399.37	1627.7	943.999	4873.43	12294.2	2.3361	0.300099	0.00134775	20.6156	0.03594	1.96682	68.5268	52.657	0.079068	0.771362	4.31639	9.89743	0.0552578	0.00943425	10.9437	17.9219	0.936237	0.003594	0.0220133	0.025158	6.94361	0.008985	0.0516638	-0.00044925	16.4691	198.852
BR1_WG_1022	WG	1	WSM1022	WSM1022_WG	34.583	2475.44	1247.11	1493.3	1115.84	4319.01	10675	1.72072	0.423066	-0.0033477	7.16366	0.0112985	0.999288	56.3887	32.7447	0.0573294	2.02912	3.85404	7.28125	0.0485416	0.00920618	9.87195	15.466	0.564924	0.00292924	0.0184124	0.0221785	5.67979	0.00878771	0.0326401	-0.000418463	15.7894	188.237
BR2_WG_1022	WG	2	WSM1022	WSM1022_WG	29.5563	1608.75	1089.77	1248.34	717.958	3907.55	9301.72	1.43261	0.181248	0.0090624	4.9054	0.0090624	0.597363	53.4568	26.0831	0.0468224	1.15772	3.10312	6.51662	0.039648	0.007552	11.1924	13.4535	0.780499	0.0030208	0.0166144	0.0200128	5.47633	0.0052864	0.0464448	-0.0003776	14.0962	168.164
BR3_WG_1022	WG	3	WSM1022	WSM1022_WG	39.8854	1667.84	1494.38	1674.23	1084.31	4372.41	13014.2	2.04797	0.388698	0.00108273	5.36923	0.0108273	0.975535	80.964	40.5177	0.0812044	1.88936	4.15929	8.93465	0.0590085	0.00974453	12.4042	18.7717	0.506715	0.00378954	0.0232786	0.0303163	8.68887	0.00649635	0.0330231	-0.00108273	20.2827	242.866
BR4_WG_1022	WG	4	WSM1022	WSM1022_WG	16.9559	1704.09	692.495	812.381	557.167	3160.21	6834.12	1.11918	0.202392	-0.00216849	6.89916	0.012529	0.43948	27.0415	21.6441	0.0339729	0.547663	2.08729	4.69405	0.0330092	0.00650546	5.68529	10.0709	0.974373	0.00144566	0.00795111	0.00867394	3.45994	0.00409603	0.0233715	-0.000240943	8.58552	104.858
BR1_WS_M	WS	1	Mock	Mock_WS	8.02089	20.5852	382.507	1131.21	687.907	3485.91	2867.86	0.516682	0.0667735	-0.0008386	7.86953	0.035326	0.584295	8.19501	10.5829	0.0370032	0.399488	1.36	4.28388	0.0660397	0.0129983	0.276424	5.01284	9.81476	0.00136272	0.00691845	0.0008386	1.48946	0.000314475	0.0145707	0.00115307	1.52206	41.8273
BR2_WS_M	WS	2	Mock	Mock_WS	7.36623	28.6627	364.458	1163.56	597.541	3205.35	2590.89	0.62545	0.0746522	0.000271463	6.14835	0.0222599	0.320326	7.87296	11.4421	0.0375523	0.269743	1.17417	4.56718	0.0476869	0.0119443	0.345662	4.47841	9.11082	0.00108585	0.00642461	0.00162878	1.45649	0.000271463	0.00488633	0.000180975	1.4098	36.2384
BR3_WS_M	WS	3	Mock	Mock_WS	9.91765	30.918	414.566	1049.88	565.673	4128.68	3387.31	0.782495	0.161138	-0.0009818	11.4013	0.0295767	0.446964	12.1668	19.2699	0.0457764	0.592762	1.16135	3.09107	0.0882393	0.00871348	0.374066	5.50078	9.14694	0.0009818	0.00662715	0.00282268	1.6385	0.000368175	0.00650443	0.00024545	2.57293	50.3173
BR4_WS_M	WS	4	Mock	Mock_WS	7.13449	25.2345	362.256	1208.32	554.579	3112.14	2861.31	0.60738	0.154073	-0.000758514	1.95659	0.0266428	0.445438	9.47157	7.17659	0.0370724	0.764488	1.25117	4.7593	0.0514842	0.0129896	0.213617	4.79485	9.716	0.00123259	0.00701626	0.000379257	1.42696	0.000189629	0.00654219	9.48e-05	1.66096	38.2756
BR1_WS_1021	WS	1	Sm1021	Sm1021_WS	13.3378	52.0634	581.66	1422.2	845.857	8266.57	4975.8	1.06975	0.0929057	0.000666788	19.9234	0.0424521	0.961952	14.205	32.1087	0.061789	0.300499	1.69609	3.60265	0.0917944	0.0113354	0.760582	8.12925	7.0595	0.00333394	0.0053343	0.00422299	2.44933	0.000444525	0.0168919	0.00111131	4.71441	91.9811
BR2_WS_1021	WS	2	Sm1021	Sm1021_WS	18.0816	56.936	732.794	1977.21	746.025	11903.2	6627.92	1.06345	0.0869321	0.000980438	3.41584	0.0241841	0.810822	13.7314	17.259	0.0359494	0.595779	2.2903	5.85713	0.0957561	0.0189551	0.835006	11.3593	6.98889	0.00196087	0.00915075	0.000326813	3.57075	0.000326813	0.0235305	-0.000326813	6.6392	138.183
BR3_WS_1021	WS	3	Sm1021	Sm1021_WS	23.3327	82.7753	929.479	2379.61	1114.56	14135.8	8951.94	1.50973	0.140037	-0.0031469	12.3968	0.0527106	1.84369	30.2283	33.4362	0.0704119	1.32602	2.89161	5.77023	0.182914	0.0149478	1.12698	14.0564	8.47775	0.00196681	0.0094407	0.00157345	4.07327	0.000786725	0.0283221	0.000786725	8.69567	165.515
BR4_WS_1021	WS	4	Sm1021	Sm1021_WS	18.1919	58.7455	763.178	2396.69	800.612	10863.2	7106.74	1.6449	0.14384	0.00505294	7.45611	0.0400866	1.37204	20.1589	25.9387	0.0488451	0.94692	2.56622	7.60231	0.134408	0.0198749	1.26997	11.6679	6.94071	0.00168431	0.00774784	0.00101059	3.91131	0.000336863	0.0323388	0.000336863	8.68971	142.045
BR1_WS_419	WS	1	WSM419	WSM419_WS	36.0448	159.826	1731.77	3161.61	1343.45	23904.3	13088.9	3.12055	0.329046	0.00951	44.451	0.073544	6.99873	38.7716	122.153	0.138846	2.70274	4.25541	9.81749	0.230142	0.024726	2.1835	20.34	4.6637	0.002536	0.01585	0.011412	7.23204	0.001268	0.07925	0	20.664	276.17
BR2_WS_419	WS	2	WSM419	WSM419_WS	46.5653	177.723	2017.54	3707.59	1112.02	30525.3	15787.3	2.98037	0.414547	0.0582957	40.2605	0.0655827	3.72364	43.8772	98.3772	0.130356	1.92781	4.51711	10.3872	0.28905	0.0234802	2.58606	25.1878	6.65866	0.00485797	0.0210512	0.00809662	8.36867	0.00161933	0.127927	-0.000809663	23.1685	349.661
BR3_WS_419	WS	3	WSM419	WSM419_WS	39.6149	195.134	2475.31	3888.72	1150.36	31438.1	17620.4	4.42379	0.697938	0.01476	122.515	0.210858	15.3863	67.5809	244.809	0.268843	3.1228	5.51392	14.8549	0.340535	0.0253029	5.43801	29.7594	4.8434	0.00632572	0.0421715	0.0305743	11.1828	0.00316286	0.188717	0.00105429	29.5359	459.933
BR4_WS_419	WS	4	WSM419	WSM419_WS	35.9457	201.891	2612.95	4502.91	1396.1	31738.7	19282.9	3.21087	0.209065	0.024963	24.082	0.0520062	2.1489	64.8164	77.4758	0.111293	1.93463	6.26155	21.5035	0.295395	0.0291235	3.19318	30.6348	6.04937	0.0041605	0.0291235	0.00312037	10.0362	0.00104013	0.153939	0	32.8888	453.973
BR1_WS_1022	WS	1	WSM1022	WSM1022_WS	45.2824	174.532	2334.64	3668.46	1794.43	32448.9	16986.9	2.83815	0.293702	0.00290794	19.4745	0.0290794	1.56835	55.3419	71.2609	0.11341	2.32441	5.73639	14.7239	0.220034	0.0281101	2.78677	26.6968	4.73121	0.00387725	0.0213249	0.00581587	8.58326	0.000969313	0.093054	-0.000969313	31.9592	424.384
BR2_WS_1022	WS	2	WSM1022	WSM1022_WS	43.2346	150.149	1901.72	3236.72	1087.97	26990.1	15431.6	2.52977	0.155762	0.00234818	17.3624	0.0273954	1.31106	44.9535	59.6225	0.0845343	1.96855	4.1367	10.6184	0.234035	0.0234817	2.65657	22.8845	3.16143	0.0031309	0.022699	0.00391362	7.96423	0.000782725	0.0782725	-0.000782725	25.0558	342.614
BR3_WS_1022	WS	3	WSM1022	WSM1022_WS	45.5611	161.712	2337.23	3495.46	1222.17	30330.8	18182.6	3.05593	0.208674	0.0138456	23.9263	0.0474708	1.72774	59.8953	80.5668	0.111754	2.07289	5.27915	15.3796	0.243288	0.0227464	2.95011	27.8446	3.62459	0.00494487	0.0326362	0.0039559	9.16384	0.000988975	0.113732	-0.000988975	27.5163	432.321
BR4_WS_1022	WS	4	WSM1022	WSM1022_WS	40.7192	179.394	2771.13	4455.64	1472.77	34207.4	20445.5	3.12483	0.200283	0.0031458	20.7654	0.036701	1.44078	72.0525	75.1815	0.103811	2.32684	6.34613	21.7637	0.270539	0.0335552	2.88889	32.7866	6.95012	0.005243	0.0346038	0.0020972	11.0774	0.0010486	0.159387	-0.0010486	34.1791	456.686
BR1_SP_M	SP	1	Mock	Mock_SP	37.8794	236.756	1381.66	2771.02	1033.25	17429.1	11958.9	2.82682	0.997444	0.00146467	40.6853	0.0912981	1.68779	30.0053	73.3582	0.136215	1.84793	4.09621	4.15089	1.88894	0.0141585	2.50899	28.6085	8.88179	0.00097645	0.00927628	0.0126938	11.649	0.0019529	0.0224583	0.0400344	8.22903	199.87
BR2_SP_M	SP	2	Mock	Mock_SP	28.4519	161.714	1040.11	2297.33	911.212	13949.2	9401.24	1.43645	0.636007	0.0017401	4.76048	0.0417624	0.677334	27.0712	17.6189	0.0613385	0.726057	2.95686	4.00876	1.66006	0.0117457	1.76359	23.1355	11.576	0.000435025	0.0108756	0.00130507	9.04721	0.00130507	0.0143558	0.0208812	5.33167	178.452
BR3_SP_M	SP	3	Mock	Mock_SP	38.8984	146.717	1180.46	2700.52	1173.62	15353.4	12129.5	1.90598	0.615081	0.00772069	12.0417	0.0653685	0.98516	34.9021	27.2617	0.0808099	0.994939	3.69718	5.11315	2.01561	0.0159561	1.66458	29.0823	11.282	0.00308828	0.0113237	0.00257356	11.3782	0.00102943	0.0247062	0.0164708	5.8389	210.373
BR4_SP_M	SP	4	Mock	Mock_SP	43.3778	166.743	1455.66	3043.3	1479.73	17155.2	13937.5	2.26002	0.656627	-0.00436297	15.9014	0.0845326	0.903135	48.2572	35.5179	0.112347	0.99803	4.61384	8.01969	2.27856	0.0272686	2.15476	32.7403	12.2256	0.00163611	0.0136343	0.00327223	12.6755	0.00109074	0.0387214	0.0261778	9.7556	229.596
BR1_SP_1021	SP	1	Sm1021	Sm1021_SP	31.2098	310.288	1133.79	2192.17	1272.62	13405.7	9947.01	1.9964	1.40244	-0.0028368	53.4269	0.136521	5.7587	24.3855	94.2052	0.0989334	1.80988	2.98431	3.57614	1.5145	0.0109926	1.83576	25.0092	10.1316	0.0010638	0.0102834	0.0092196	10.1391	0.0021276	0.0577998	0.0453888	5.24843	144.329
BR2_SP_1021	SP	2	Sm1021	Sm1021_SP	34.0952	214.067	1124.79	2628.73	1090.11	17381.3	10831.8	2.20202	0.99029	-0.00414347	24.254	0.0667559	2.00728	37.8488	47.3806	0.0902356	1.15327	3.08228	4.19365	1.88114	0.0124304	2.27753	25.9031	9.87205	0.000460386	0.00874733	0.00460386	10.1847	0.00184154	0.032227	0.0257816	7.31783	189.172
BR3_SP_1021	SP	3	Sm1021	Sm1021_SP	40.2505	268.298	1380.53	3025.08	1477.78	19342.2	13674	2.82556	1.2812	0.00162109	162.813	0.4177	25.1015	53.3473	311.415	0.212903	1.75348	4.1743	5.3685	2.19874	0.0216145	2.9466	31.4691	8.77062	0.00162109	0.00918616	0.0232356	12.712	0.00270181	0.191288	0.0518748	8.7917	225.212
BR4_SP_1021	SP	4	Sm1021	Sm1021_SP	46.6636	292.527	1918.85	4465.67	1452.23	28305.7	17853.2	2.8132	0.957854	0.0021819	19.7695	0.0763665	2.6801	54.114	57.0712	0.10764	1.62115	5.63876	9.45199	2.64592	0.0320012	3.68159	44.3944	12.6943	0.0007273	0.0152733	0.0036365	16.3693	0.0014546	0.058184	0.0349104	15.2631	307.939
BR1_SP_419	SP	1	WSM419	WSM419_SP	29.9282	284.085	1130.25	2934.93	1229.71	16705.5	10682.6	1.7461	1.31534	0.00151145	18.332	0.0555458	1.21785	30.5007	39.3532	0.0759504	2.04688	3.05426	3.17253	1.70869	0.0132252	1.9048	25.7169	7.83611	0.00264504	0.00831298	0.0030229	10.1921	0.00188931	0.0313626	0.0336298	10.6021	158.094
BR2_SP_419	SP	2	WSM419	WSM419_SP	33.7416	295.667	1207.52	3265.36	1107.02	20275	12212.7	2.2703	1.23261	0.00143327	44.9335	0.0955514	1.69174	40.8731	75.9538	0.0922071	1.13085	3.54305	3.9501	2.22396	0.0119439	3.07389	29.4165	6.20129	0	0.00764411	0.00907739	11.4523	0.00191103	0.0568531	0.0248434	16.442	200.954
BR3_SP_419	SP	3	WSM419	WSM419_SP	63.9737	476.964	2197.51	6319.94	2161.68	34616.9	23042.4	4.4781	1.6634	0.00261266	94.5305	0.178532	3.71608	81.2085	152.539	0.174178	3.56193	6.95926	7.87544	4.00608	0.023514	4.81427	51.0845	5.23142	0.000870888	0.0069671	0.0148051	19.7631	0.00174178	0.110603	0.0444153	28.5625	373.75
BR4_SP_419	SP	4	WSM419	WSM419_SP	36.5335	309.476	1349.14	3393.85	1049.01	21512.8	13329.3	2.31819	1.01824	0.0139779	21.0352	0.0516108	0.839751	49.0372	49.7813	0.0897813	1.09297	4.06811	6.04169	2.77032	0.016666	2.50742	33.3099	9.02974	0	0.00913941	0.00376329	12.8188	0.00215045	0.0387081	0.0252678	15.1612	228.614
BR1_SP_1022	SP	1	WSM1022	WSM1022_SP	57.2104	512.592	2297.56	5670.87	2106.03	37535.3	20917.9	3.87564	1.66048	0.0132909	34.3216	0.0744293	2.12744	65.6599	86.7907	0.458094	1.60289	7.13192	7.19926	3.62222	0.0221516	4.6598	50.6766	12.2702	0.0070885	0.0132909	0.0115188	19.2453	0.00354425	0.0451892	0.0478474	27.5122	375.885
BR2_SP_1022	SP	2	WSM1022	WSM1022_SP	30.7911	287.309	1118.51	2951.12	1038.89	19699.7	11372.4	2.12255	0.930194	-0.0039646	8.56502	0.0327079	0.372177	36.3138	32.4651	0.0599646	0.408849	3.0017	3.34216	2.37628	0.0104071	2.25586	28.2111	9.5309	0.00842478	0.00892035	0.00148672	10.6524	0.0019823	0.0213097	0.0203186	12.9806	210.733
BR3_SP_1022	SP	3	WSM1022	WSM1022_SP	56.9912	322.254	2001.67	5391.73	1649.41	32281.7	19642.9	3.38624	0.955993	0.0031893	28.6192	0.0550154	1.36582	60.8917	73.3172	0.0972737	1.18801	7.06031	7.03001	3.18133	0.0255144	4.0831	44.3632	6.41288	0.00159465	0.00717592	0.00717592	16.7996	0.00159465	0.0454475	0.0223251	26.1443	344.365
BR4_SP_1022	SP	4	WSM1022	WSM1022_SP	43.3649	258.345	1703.22	4717.13	1196.51	25093.8	16464	2.53803	0.829047	0.00989485	17.8425	0.0551285	1.03472	65.3166	52.136	0.0770385	0.918807	5.24144	8.23252	3.29923	0.0254439	3.39747	36.917	7.63741	0.000706775	0.0084813	0.0028271	14.079	0.00141355	0.0572488	0.0226168	23.0833	300.726

## Sheet: B
Data S2. Statistical tests performed for the Boron (B) values obtained in this study. ANOVA and TukeyHSD statistical test resullts for plant samples comparing all inoculations in all soil types. ANOVA results show degrees of freedom (Df), Sum of squares (Sum Sq), mean squares (Mean) test statistic value (F value) and the P-value (Pr(>F)). TukeyHSD results show the difference in means between the …
Anova
	Df	Sum Sq	Mean Sq	F value	Pr(>F)				Df	Sum Sq	Mean Sq	F value	Pr(>F)
inoculation	3	12.98	4.327	67.02	8.34e-15	***		inoculation_Soil	11	26.807	2.437	37.75	2e-16	***
Soil	2	8.617	4.309	66.74	7.76e-13	***		Residuals	36	2.324	0.064
Soil:inoculation	6	5.209	0.868	13.45	6.11e-08	***
Residuals	36	2.324	0.065
Tukey HDS Soil
	diff	lwr	upr	p adj
WG-SP	-1.03568	-1.25526	-0.816096	1.12355e-13
WS-SP	-0.575972	-0.795552	-0.356392	5.8219e-07
WS-WG	0.459704	0.240123	0.679284	3.07224e-05
Tukey HDS inoculation
	diff	lwr	upr	p adj
WSM1022-Mock	1.29642	1.01705	1.57579	0
WSM419-Mock	1.21155	0.932177	1.49092	2.51799e-13
WSM1022-Sm1021	0.659713	0.380342	0.939084	1.34683e-06
Sm1021-Mock	0.636708	0.357337	0.916079	2.65206e-06
WSM419-Sm1021	0.574841	0.295469	0.854212	1.64641e-05
WSM419-WSM1022	-0.0848724	-0.364243	0.194499	0.845476
Tukey HDS inoculation_Soil
	diff	lwr	upr	p adj
WSM1022_SP-Mock_WG	2.4393	1.8122	3.06639	0
WSM1022_WS-Mock_WG	2.394	1.7669	3.02109	0
WSM419_WS-Mock_WG	2.28938	1.66228	2.91647	1.78302e-13
WSM419_SP-Mock_WG	2.28623	1.65913	2.91332	1.96731e-13
Sm1021_SP-Mock_WG	2.24466	1.61757	2.87176	5.16476e-13
Mock_WG-Mock_SP	-2.22105	-2.84815	-1.59395	7.9714e-13
WSM419_WG-Mock_WG	1.98231	1.35522	2.60941	2.67579e-11
WSM1022_WG-Mock_WG	1.97924	1.35214	2.60634	2.79534e-11
WSM1022_SP-Mock_WS	1.73707	1.10998	2.36417	9.61921e-10
WSM1022_WS-Mock_WS	1.69178	1.06468	2.31887	1.91119e-09
WSM419_WS-Mock_WS	1.58715	0.960058	2.21425	9.61639e-09
WSM419_SP-Mock_WS	1.58401	0.956908	2.2111	1.01022e-08
Sm1021_SP-Mock_WS	1.54244	0.915344	2.16954	1.94234e-08
Mock_WS-Mock_SP	-1.51883	-2.14592	-0.891731	2.82372e-08
Sm1021_WS-Mock_WG	1.50175	0.874654	2.12885	3.7057e-08
WSM1022_SP-Sm1021_WG	1.35231	0.725218	1.97941	4.16459e-07
WSM1022_WS-Sm1021_WG	1.30702	0.67992	1.93411	8.78338e-07
WSM419_WG-Mock_WS	1.28009	0.652993	1.90719	1.37197e-06
WSM1022_WG-Mock_WS	1.27702	0.649921	1.90411	1.44372e-06
WSM419_WS-Sm1021_WG	1.2024	0.575299	1.82949	5.00886e-06
WSM419_SP-Sm1021_WG	1.19925	0.572149	1.82634	5.27995e-06
Sm1021_WG-Sm1021_SP	-1.15768	-1.78478	-0.530585	1.05973e-05
Sm1021_WG-Mock_SP	-1.13407	-1.76117	-0.506972	1.57538e-05
Sm1021_WG-Mock_WG	1.08698	0.459885	1.71408	3.47561e-05
WSM1022_SP-Sm1021_WS	0.937546	0.310449	1.56464	0.000422371
WSM419_WG-Sm1021_WG	0.895331	0.268234	1.52243	0.000845975
WSM1022_WG-Sm1021_WG	0.892259	0.265162	1.51936	0.000889558
WSM1022_WS-Sm1021_WS	0.892248	0.265151	1.51934	0.000889718
Sm1021_WS-Mock_WS	0.799528	0.172431	1.42662	0.00394518
WSM419_WS-Sm1021_WS	0.787627	0.16053	1.41472	0.00475416
WSM419_SP-Sm1021_WS	0.784477	0.157381	1.41157	0.00499367
Sm1021_WS-Sm1021_SP	-0.742913	-1.37001	-0.115816	0.00946518
Sm1021_WS-Mock_SP	-0.7193	-1.3464	-0.0922032	0.0134958
Mock_WS-Mock_WG	0.702223	0.075126	1.32932	0.017367
WSM419_WG-Sm1021_WS	0.480562	-0.146535	1.10766	0.278852
WSM1022_WG-Sm1021_WS	0.47749	-0.149607	1.10459	0.287232
WSM1022_WG-WSM1022_SP	-0.460056	-1.08715	0.167041	0.337753
WSM419_WG-WSM1022_SP	-0.456984	-1.08408	0.170113	0.34716
Sm1021_WS-Sm1021_WG	0.414769	-0.212328	1.04187	0.4891
WSM1022_WS-WSM1022_WG	0.414758	-0.212339	1.04185	0.48914
WSM419_WG-WSM1022_WS	-0.411686	-1.03878	0.215411	0.500179
Sm1021_WG-Mock_WS	0.384759	-0.242338	1.01186	0.598607
WSM419_WS-WSM1022_WG	0.310137	-0.31696	0.937234	0.84446
WSM419_WS-WSM419_WG	0.307065	-0.320032	0.934162	0.852451
WSM419_SP-WSM1022_WG	0.306988	-0.320109	0.934084	0.85265
WSM419_WG-WSM419_SP	-0.303916	-0.931012	0.323181	0.860408
WSM1022_WG-Sm1021_SP	-0.265423	-0.89252	0.361674	0.937371
WSM419_WG-Sm1021_SP	-0.262351	-0.889448	0.364746	0.941896
WSM1022_WG-Mock_SP	-0.24181	-0.868907	0.385287	0.966494
WSM419_WG-Mock_SP	-0.238738	-0.865835	0.388359	0.969383
WSM1022_SP-Mock_SP	0.218246	-0.408851	0.845343	0.984185
WSM1022_SP-Sm1021_SP	0.194633	-0.432464	0.82173	0.993614
WSM1022_WS-Mock_SP	0.172948	-0.454149	0.800044	0.997653
WSM419_SP-WSM1022_SP	-0.153068	-0.780165	0.474028	0.999213
WSM419_WS-WSM1022_SP	-0.149919	-0.777016	0.477178	0.99935
WSM1022_WS-Sm1021_SP	0.149335	-0.477762	0.776431	0.999373
WSM419_SP-WSM1022_WS	-0.10777	-0.734867	0.519326	0.999973
WSM419_WS-WSM1022_WS	-0.104621	-0.731717	0.522476	0.99998
WSM419_WS-Mock_SP	0.068327	-0.55877	0.695424	1
WSM419_SP-Mock_SP	0.0651774	-0.561919	0.692274	1
Sm1021_SP-Mock_SP	0.0236131	-0.603484	0.65071	1
WSM419_SP-Sm1021_SP	0.0415644	-0.585532	0.668661	1
WSM419_WS-Sm1021_SP	0.044714	-0.582383	0.671811	1
WSM1022_WS-WSM1022_SP	-0.0452982	-0.672395	0.581799	1
WSM419_WG-WSM1022_WG	0.00307196	-0.624025	0.630169	1
WSM419_WS-WSM419_SP	0.00314959	-0.623947	0.630246	1

## Sheet: Na
Data S2. Statistical tests performed for the Sodium (Na) values obtained in this study. ANOVA and TukeyHSD statistical test resullts for plant samples comparing all inoculations in all soil types. ANOVA results show degrees of freedom (Df), Sum of squares (Sum Sq), mean squares (Mean) test statistic value (F value) and the P-value (Pr(>F)). TukeyHSD results show the difference in means between th…
Anova
	Df	Sum Sq	Mean Sq	F value	Pr(>F)				Df	Sum Sq	Mean Sq	F value	Pr(>F)
Soil	2	32.59	16.293	294.94	2e-16	***		inoculation_Soil	11	79.52	7.229	130.9	<2e-16	***
inoculation	3	33.85	11.283	204.25	2e-16	***		Residuals	36	1.99	0.055
Soil:inoculation	6	13.09	2.181	39.48	2.13e-14	***
Residuals	36	1.99	0.055
Tukey HDS Soil
	diff	lwr	upr	padj
WS-SP	-1.1684	-1.37152	-0.965287	0
WS-WG	-2.00936	-2.21248	-1.80625	0
WG-SP	0.840962	0.637847	1.04408	1.32336e-11
Tukey HDS inoculation
	diff	lwr	upr	padj
Sm1021-Mock	1.39015	1.13173	1.64858	0
WSM1022-Mock	2.03574	1.77731	2.29416	0
WSM419-Mock	2.0774	1.81898	2.33582	0
WSM419-Sm1021	0.687248	0.428826	0.945671	1.18542e-07
WSM1022-Sm1021	0.645582	0.38716	0.904005	4.39274e-07
WSM419-WSM1022	0.0416663	-0.216756	0.300089	0.972174
Tukey HDS inoculation_Soil
	diff	lwr	upr	p adj
WSM1022_WG-Mock_SP	2.34991	1.76983	2.92998	0
WSM419_WG-Mock_SP	2.37547	1.7954	2.95554	0
Sm1021_WG-Mock_WG	2.8803	2.30023	3.46038	0
WSM1022_WG-Mock_WG	3.61189	3.03182	4.19196	0
WSM419_WG-Mock_WG	3.63745	3.05738	4.21753	0
Sm1021_SP-Mock_WS	2.33368	1.75361	2.91375	0
Sm1021_WG-Mock_WS	3.52285	2.94277	4.10292	0
WSM1022_SP-Mock_WS	2.54749	1.96741	3.12756	0
WSM1022_WG-Mock_WS	4.25443	3.67436	4.83451	0
WSM419_SP-Mock_WS	2.55028	1.9702	3.13035	0
WSM419_WG-Mock_WS	4.28	3.69992	4.86007	0
Sm1021_WS-Sm1021_WG	-2.66184	-3.24192	-2.08177	0
WSM1022_WG-Sm1021_WS	3.39343	2.81336	3.9735	0
WSM419_WG-Sm1021_WS	3.41899	2.83892	3.99907	0
WSM1022_WS-WSM1022_WG	-2.40208	-2.98215	-1.822	0
WSM419_WS-WSM1022_WG	-2.30543	-2.88551	-1.72536	0
WSM419_WG-WSM1022_WS	2.42764	1.84757	3.00771	0
WSM419_WS-WSM419_WG	-2.33099	-2.91107	-1.75092	0
WSM419_WS-Mock_WS	1.949	1.36893	2.52908	4.56768e-12
WSM419_WG-Sm1021_SP	1.94632	1.36624	2.52639	4.76375e-12
WSM1022_WG-Sm1021_SP	1.92075	1.34068	2.50083	7.05924e-12
WSM419_SP-Mock_WG	1.90773	1.32766	2.48781	8.61822e-12
WSM1022_SP-Mock_WG	1.90494	1.32487	2.48502	8.99592e-12
Mock_WS-Mock_SP	-1.90452	-2.4846	-1.32445	9.05387e-12
WSM1022_WS-Mock_WS	1.85235	1.27228	2.43243	2.00897e-11
WSM419_WG-WSM1022_SP	1.73251	1.15243	2.31258	1.28692e-10
WSM419_WG-WSM419_SP	1.72972	1.14964	2.30979	1.34463e-10
WSM1022_WG-WSM1022_SP	1.70695	1.12687	2.28702	1.92625e-10
WSM419_SP-WSM1022_WG	-1.70416	-2.28423	-1.12408	2.01329e-10
Sm1021_SP-Mock_WG	1.69114	1.11106	2.27121	2.4756e-10
WSM419_SP-Sm1021_WS	1.68927	1.1092	2.26935	2.55009e-10
WSM1022_SP-Sm1021_WS	1.68648	1.10641	2.26656	2.6659e-10
WSM1022_WS-Sm1021_WG	-1.67049	-2.25057	-1.09042	3.44121e-10
Sm1021_WG-Mock_SP	1.61832	1.03825	2.1984	7.97814e-10
WSM419_WS-Sm1021_WG	-1.57384	-2.15392	-0.99377	1.65005e-09
Sm1021_WS-Sm1021_SP	-1.47268	-2.05275	-0.892603	8.90692e-09
WSM419_WS-Mock_WG	1.30646	0.726386	1.88653	1.56212e-07
Mock_WG-Mock_SP	-1.26198	-1.84206	-0.681908	3.42247e-07
WSM1022_WS-Mock_WG	1.20981	0.629738	1.78989	8.65838e-07
Sm1021_WG-Sm1021_SP	1.18917	0.609092	1.76924	1.25288e-06
WSM419_WS-Sm1021_WS	1.088	0.507926	1.66807	7.76813e-06
Sm1021_WS-Mock_SP	-1.04352	-1.6236	-0.463448	1.74115e-05
WSM1022_WS-Sm1021_WS	0.991352	0.411278	1.57143	4.49198e-05
WSM1022_SP-Sm1021_WG	-0.975359	-1.55543	-0.395285	6.0053e-05
WSM419_SP-Sm1021_WG	-0.972569	-1.55264	-0.392495	6.31713e-05
Sm1021_WS-Mock_WS	0.861003	0.280929	1.44108	0.000472196
WSM419_WG-Sm1021_WG	0.757149	0.177075	1.33722	0.00292193
WSM1022_WG-Sm1021_WG	0.731587	0.151513	1.31166	0.00451754
WSM419_SP-WSM1022_WS	0.697922	0.117848	1.278	0.00793437
WSM1022_WS-WSM1022_SP	-0.695132	-1.27521	-0.115058	0.00830843
WSM419_SP-Mock_SP	0.645752	0.0656779	1.22583	0.0184468
WSM1022_SP-Mock_SP	0.642962	0.0628883	1.22304	0.0192757
Mock_WS-Mock_WG	-0.642543	-1.22262	-0.0624686	0.0194034
WSM419_WS-WSM419_SP	-0.601275	-1.18135	-0.0212005	0.0365742
WSM419_WS-WSM1022_SP	-0.598485	-1.17856	-0.0184109	0.0381308
WSM1022_WS-Sm1021_SP	-0.481325	-1.0614	0.0987486	0.185019
Sm1021_SP-Mock_SP	0.429155	-0.150919	1.00923	0.326059
WSM419_WS-Sm1021_SP	-0.384678	-0.964752	0.195396	0.485191
Sm1021_WS-Mock_WG	0.21846	-0.361614	0.798534	0.971655
WSM419_SP-Sm1021_SP	0.216597	-0.363477	0.796671	0.973347
WSM1022_SP-Sm1021_SP	0.213807	-0.366267	0.793881	0.975738
WSM419_WS-WSM1022_WS	0.0966475	-0.483426	0.676721	0.999981
WSM1022_WS-Mock_SP	-0.0521701	-0.632244	0.527904	1
WSM419_WS-Mock_SP	0.0444774	-0.535597	0.624551	1
WSM419_SP-WSM1022_SP	0.00278964	-0.577284	0.582864	1
WSM419_WG-WSM1022_WG	0.0255618	-0.554512	0.605636	1

## Sheet: Mg
Data S2. Statistical tests performed for the Magnesium (Mg) values obtained in this study. ANOVA and TukeyHSD statistical test resullts for plant samples comparing all inoculations in all soil types. ANOVA results show degrees of freedom (Df), Sum of squares (Sum Sq), mean squares (Mean) test statistic value (F value) and the P-value (Pr(>F)). TukeyHSD results show the difference in means between…
Anova
	Df	Sum Sq	Mean Sq	F value	Pr(>F)				Df	Sum Sq	Mean Sq	F value	Pr(>F)
inoculation	3	14.409	4.803	78.88	6.8e-16	***		inoculation_Soil	11	27.859	2.5326	41.59	2e-16	***
Soil	2	8.383	4.192	68.84	4.99e-13	***		Residuals	36	2.192	0.0609
Soil:inoculation	6	5.066	0.844	13.87	4.23e-08	***
Residuals	36	2.192	0.061
Tukey HDS Soil
	diff	lwr	upr	padj
WG-SP	-0.989395	-1.20264	-0.77615	3.32179e-13
WS-WG	0.722194	0.508949	0.93544	2.22972e-09
WS-SP	-0.267201	-0.480446	-0.0539554	0.0112515
Tukey HDS inoculation
	diff	lwr	upr	padj
WSM1022-Mock	1.35033	1.07902	1.62164	0
WSM419-Mock	1.25885	0.987537	1.53016	0
WSM1022-Sm1021	0.768034	0.496723	1.03935	2.99632e-08
WSM419-Sm1021	0.676557	0.405245	0.947869	4.55764e-07
Sm1021-Mock	0.582292	0.310981	0.853604	7.93141e-06
WSM419-WSM1022	-0.0914775	-0.362789	0.179834	0.800648
Tukey HDS inoculation_Soil
	diff	lwr	upr	p adj
WSM1022_SP-Mock_WG	2.38543	1.77643	2.99444	0
WSM1022_WS-Mock_WG	2.68255	2.07355	3.29156	0
WSM419_WS-Mock_WG	2.62231	2.01331	3.23132	0
WSM419_SP-Mock_WG	2.19229	1.58329	2.8013	4.01457e-13
Sm1021_SP-Mock_WG	2.14718	1.53818	2.75619	9.48575e-13
Mock_WG-Mock_SP	-2.06884	-2.67785	-1.45984	3.26361e-12
WSM1022_WG-Mock_WG	1.92811	1.3191	2.53711	2.56164e-11
WSM419_WG-Mock_WG	1.90706	1.29805	2.51606	3.4867e-11
WSM1022_WS-Mock_WS	1.80628	1.19727	2.41529	1.55557e-10
WSM419_WS-Mock_WS	1.74604	1.13703	2.35504	3.87435e-10
WSM1022_WS-Sm1021_WG	1.68155	1.07255	2.29056	1.04619e-09
WSM419_WS-Sm1021_WG	1.62131	1.0123	2.23032	2.68771e-09
Sm1021_WS-Mock_WG	1.54381	0.9348	2.15281	9.24616e-09
WSM1022_SP-Mock_WS	1.50916	0.900152	2.11816	1.61873e-08
WSM1022_SP-Sm1021_WG	1.38443	0.775424	1.99344	1.26126e-07
WSM419_SP-Mock_WS	1.31602	0.707013	1.92502	3.97776e-07
Sm1021_SP-Mock_WS	1.27091	0.661904	1.87992	8.54757e-07
Mock_WS-Mock_SP	-1.19257	-1.80157	-0.583561	3.26543e-06
WSM419_SP-Sm1021_WG	1.19129	0.582285	1.8003	3.33788e-06
Sm1021_WG-Sm1021_SP	-1.14618	-1.75519	-0.537176	7.26028e-06
WSM1022_WS-Sm1021_WS	1.13875	0.529743	1.74775	8.25426e-06
WSM419_WS-Sm1021_WS	1.07851	0.4695	1.68751	2.33915e-05
Sm1021_WG-Mock_SP	-1.06784	-1.67684	-0.458833	2.81337e-05
WSM1022_WG-Mock_WS	1.05183	0.442828	1.66084	3.71115e-05
WSM419_WG-Mock_WS	1.03078	0.421778	1.63979	5.34126e-05
Sm1021_WG-Mock_WG	1.001	0.391997	1.61001	8.93524e-05
WSM1022_WG-Sm1021_WG	0.927106	0.3181	1.53611	0.000318163
WSM419_WG-Sm1021_WG	0.906056	0.29705	1.51506	0.000455549
Mock_WS-Mock_WG	0.876274	0.267269	1.48528	0.000754665
WSM1022_SP-Sm1021_WS	0.841626	0.232621	1.45063	0.0013501
WSM419_WG-WSM1022_WS	-0.775496	-1.3845	-0.16649	0.00400738
WSM1022_WS-WSM1022_WG	0.754446	0.14544	1.36345	0.00562208
WSM419_WS-WSM419_WG	0.715253	0.106247	1.32426	0.0104293
WSM419_WS-WSM1022_WG	0.694203	0.0851973	1.30321	0.0144232
Sm1021_WS-Mock_WS	0.667531	0.0585256	1.27654	0.0215592
WSM419_SP-Sm1021_WS	0.648487	0.0394811	1.25749	0.0285347
WSM1022_WS-Mock_SP	0.613713	0.00470751	1.22272	0.0468379
Sm1021_WS-Sm1021_SP	-0.603378	-1.21238	0.00562758	0.0540298
WSM419_WS-Mock_SP	0.55347	-0.0555355	1.16248	0.10422
Sm1021_WS-Sm1021_WG	0.542804	-0.0662023	1.15181	0.119003
WSM1022_WS-Sm1021_SP	0.535371	-0.0736352	1.14438	0.130296
Sm1021_WS-Mock_SP	-0.525036	-1.13404	0.0839703	0.147431
WSM419_SP-WSM1022_WS	-0.490262	-1.09927	0.118744	0.218377
WSM419_WG-WSM1022_SP	-0.478374	-1.08738	0.130632	0.247614
WSM419_WS-Sm1021_SP	0.475128	-0.133878	1.08413	0.256049
WSM1022_WG-WSM1022_SP	-0.457324	-1.06633	0.151682	0.305717
WSM419_WS-WSM419_SP	0.430019	-0.178987	1.03902	0.392424
WSM1022_WG-Sm1021_WS	0.384303	-0.224703	0.993309	0.558349
WSM419_WG-Sm1021_WS	0.363253	-0.245753	0.972259	0.637761
WSM1022_SP-Mock_SP	0.316591	-0.292415	0.925597	0.799767
WSM1022_WS-WSM1022_SP	0.297122	-0.311883	0.906128	0.855299
WSM419_WG-WSM419_SP	-0.285234	-0.89424	0.323772	0.884504
WSM419_SP-WSM1022_WG	0.264184	-0.344822	0.87319	0.926843
WSM419_WG-Sm1021_SP	-0.240126	-0.849131	0.36888	0.960887
WSM1022_SP-Sm1021_SP	0.238248	-0.370758	0.847254	0.962948
WSM419_WS-WSM1022_SP	0.236879	-0.372126	0.845885	0.964401
WSM1022_WG-Sm1021_SP	-0.219076	-0.828081	0.38993	0.979716
WSM419_SP-WSM1022_SP	-0.193139	-0.802145	0.415866	0.992386
WSM419_WG-Mock_SP	-0.161783	-0.770789	0.447223	0.998312
WSM1022_WG-Mock_SP	-0.140733	-0.749739	0.468273	0.999526
Sm1021_WG-Mock_WS	0.124728	-0.484278	0.733734	0.99985
WSM419_SP-Mock_SP	0.123451	-0.485554	0.732457	0.999864
Sm1021_SP-Mock_SP	0.0783427	-0.530663	0.687349	0.999999
WSM419_WS-WSM1022_WS	-0.060243	-0.669249	0.548763	1
WSM419_SP-Sm1021_SP	0.0451087	-0.563897	0.654115	1
WSM419_WG-WSM1022_WG	-0.0210501	-0.630056	0.587956	1

## Sheet: P
Data S2. Statistical tests performed for the Phosphorous (P) values obtained in this study. ANOVA and TukeyHSD statistical test resullts for plant samples comparing all inoculations in all soil types. ANOVA results show degrees of freedom (Df), Sum of squares (Sum Sq), mean squares (Mean) test statistic value (F value) and the P-value (Pr(>F)). TukeyHSD results show the difference in means betwee…
Anova
	Df	Sum Sq	Mean Sq	F value	Pr(>F)				Df	Sum Sq	Mean Sq	F value	Pr(>F)
Soil	2	23.139	11.57	167.079	2e-16	***		inoculation_Soil	11	35.41	3.219	46.48	2e-16	***
inoculation	3	10.069	3.356	48.468	1e-12	***		Residuals	36	2.49	0.069
Soil:inoculation	6	2.199	0.366	5.292	0.000536	***
Residuals	36	2.493	0.069
Tukey HDS Soil
	diff	lwr	upr	padj
WG-SP	-1.62141	-1.84882	-1.394	0
WS-WG	1.25519	1.02778	1.48259	0
WS-SP	-0.366225	-0.593633	-0.138816	0.00103404
Tukey HDS inoculation
	diff	lwr	upr	padj
WSM1022-Mock	1.14073	0.851398	1.43006	7.03193e-12
WSM419-Mock	1.06773	0.778403	1.35706	4.32745e-11
WSM1022-Sm1021	0.581576	0.292245	0.870907	2.4353e-05
Sm1021-Mock	0.559153	0.269823	0.848484	4.60196e-05
WSM419-Sm1021	0.50858	0.219249	0.797911	0.000190963
WSM419-WSM1022	-0.0729955	-0.362326	0.216335	0.904206
Tukey HDS inoculation_Soil
	diff	lwr	upr	p adj
Mock_WG-Mock_SP	-2.47805	-3.1275	-1.8286	0
Sm1021_SP-Mock_WG	2.5774	1.92794	3.22685	0
WSM1022_SP-Mock_WG	3.00211	2.35266	3.65156	0
WSM1022_WS-Mock_WG	2.7937	2.14425	3.44316	0
WSM419_SP-Mock_WG	2.82014	2.17069	3.4696	0
WSM419_WS-Mock_WG	2.81978	2.17032	3.46923	0
Sm1021_WS-Mock_WG	2.18244	1.53299	2.83189	4.54636e-12
WSM1022_SP-Sm1021_WG	1.98956	1.34011	2.63901	6.4175e-11
WSM419_SP-Sm1021_WG	1.80759	1.15814	2.45705	8.48989e-10
WSM419_WS-Sm1021_WG	1.80723	1.15778	2.45668	8.53509e-10
WSM1022_WS-Sm1021_WG	1.78115	1.1317	2.43061	1.24785e-09
WSM1022_WG-Mock_WG	1.7213	1.07185	2.37076	3.01191e-09
WSM419_WG-Mock_WG	1.65821	1.00875	2.30766	7.73155e-09
Mock_WS-Mock_WG	1.61688	0.967426	2.26633	1.44448e-08
Sm1021_WG-Sm1021_SP	-1.56485	-2.2143	-0.915396	3.19892e-08
Sm1021_WG-Mock_SP	-1.4655	-2.11495	-0.816047	1.49544e-07
WSM1022_SP-Mock_WS	1.38523	0.735777	2.03468	5.30865e-07
WSM419_WG-WSM1022_SP	-1.3439	-1.99336	-0.694448	1.02571e-06
WSM1022_WG-WSM1022_SP	-1.28081	-1.93026	-0.631353	2.82309e-06
WSM419_SP-Mock_WS	1.20326	0.553811	1.85272	9.88243e-06
WSM419_WS-Mock_WS	1.2029	0.553445	1.85235	9.94115e-06
WSM1022_WS-Mock_WS	1.17682	0.52737	1.82628	1.5171e-05
Sm1021_WS-Sm1021_WG	1.16989	0.520439	1.81935	1.69761e-05
WSM419_WG-WSM419_SP	-1.16194	-1.81139	-0.512482	1.93153e-05
WSM419_WS-WSM419_WG	1.16157	0.512117	1.81102	1.94303e-05
WSM419_WG-WSM1022_WS	-1.13549	-1.78495	-0.486042	2.96646e-05
WSM419_SP-WSM1022_WG	1.09884	0.449387	1.74829	5.37635e-05
WSM419_WS-WSM1022_WG	1.09847	0.449021	1.74793	5.40832e-05
WSM1022_WS-WSM1022_WG	1.0724	0.422946	1.72185	8.25184e-05
Sm1021_WG-Mock_WG	1.01255	0.363095	1.662	0.000216873
Sm1021_SP-Mock_WS	0.960519	0.311066	1.60997	0.000498993
WSM419_WG-Sm1021_SP	-0.91919	-1.56864	-0.269737	0.000960694
Mock_WS-Mock_SP	-0.86117	-1.51062	-0.211716	0.00237543
WSM1022_WG-Sm1021_SP	-0.856095	-1.50555	-0.206642	0.00256864
WSM419_WG-Mock_SP	-0.819841	-1.46929	-0.170388	0.00446644
WSM1022_SP-Sm1021_WS	0.819668	0.170215	1.46912	0.00447812
WSM1022_WG-Mock_SP	-0.756746	-1.4062	-0.107292	0.0113817
WSM1022_WG-Sm1021_WG	0.708754	0.059301	1.35821	0.0225138
WSM419_WG-Sm1021_WG	0.645659	-0.00379416	1.29511	0.0525152
WSM419_SP-Sm1021_WS	0.637702	-0.0117513	1.28716	0.0581595
WSM419_WS-Sm1021_WS	0.637336	-0.012117	1.28679	0.0584313
WSM1022_WS-Sm1021_WS	0.611261	-0.0381919	1.26071	0.0809439
Sm1021_WG-Mock_WS	-0.60433	-1.25378	0.0451229	0.0880661
Sm1021_WS-Mock_WS	0.565562	-0.083891	1.21502	0.138424
WSM419_WG-Sm1021_WS	-0.524234	-1.17369	0.12522	0.215284
WSM1022_SP-Mock_SP	0.524061	-0.125392	1.17351	0.215662
WSM1022_WG-Sm1021_WS	-0.461138	-1.11059	0.188315	0.384337
WSM1022_SP-Sm1021_SP	0.424711	-0.224742	1.07416	0.505933
Sm1021_WS-Sm1021_SP	-0.394957	-1.04441	0.254497	0.611065
WSM419_SP-Mock_SP	0.342095	-0.307359	0.991548	0.786653
WSM419_WS-Mock_SP	0.341729	-0.307724	0.991182	0.787738
WSM1022_WS-Mock_SP	0.315654	-0.333799	0.965107	0.858228
Sm1021_WS-Mock_SP	-0.295607	-0.945061	0.353846	0.902095
WSM419_SP-Sm1021_SP	0.242745	-0.406708	0.892198	0.973154
WSM419_WS-Sm1021_SP	0.242379	-0.407074	0.891833	0.973445
WSM1022_WS-Sm1021_SP	0.216305	-0.433149	0.865758	0.988745
WSM1022_WS-WSM1022_SP	-0.208407	-0.85786	0.441046	0.991626
WSM419_WS-WSM1022_SP	-0.182332	-0.831785	0.467121	0.99726
WSM419_SP-WSM1022_SP	-0.181966	-0.831419	0.467487	0.997307
WSM1022_WG-Mock_WS	0.104424	-0.545029	0.753877	0.999986
Sm1021_SP-Mock_SP	0.0993494	-0.550104	0.748803	0.999992
WSM419_WG-WSM1022_WG	-0.0630952	-0.712548	0.586358	1
WSM419_WG-Mock_WS	0.0413287	-0.608125	0.690782	1
WSM419_SP-WSM1022_WS	0.0264406	-0.623013	0.675894	1
WSM419_WS-WSM1022_WS	0.0260749	-0.623378	0.675528	1
WSM419_WS-WSM419_SP	-0.000365711	-0.649819	0.649088	1

## Sheet: K
Data S2. Statistical tests performed for the Potassium (K) values obtained in this study. ANOVA and TukeyHSD statistical test resullts for plant samples comparing all inoculations in all soil types. ANOVA results show degrees of freedom (Df), Sum of squares (Sum Sq), mean squares (Mean) test statistic value (F value) and the P-value (Pr(>F)). TukeyHSD results show the difference in means between …
Anova
	Df	Sum Sq	Mean Sq	F value	Pr(>F)			Df	Sum Sq	Mean Sq	F value	Pr(>F)
Soil	2	42.93	21.465	460.08	2e-16	***	inoculation_Soil	11	62.23	5.657	121.3	2e-16	***
inoculation	3	15.2	5.066	108.59	2e-16	***	Residuals	36	1.68	0.047
Soil:inoculation	6	4.1	0.683	14.65	2.18e-08	***
Residuals	36	1.68	0.047
Tukey HDS Soil
	diff	lwr	upr	padj
WG-SP	-2.18371	-2.37037	-1.99704	0
WS-WG	1.7614	1.57474	1.94806	0
WS-SP	-0.422306	-0.60897	-0.235643	8.68936e-06
Tukey HDS inoculation
	diff	lwr	upr	padj
WSM1022-Mock	1.41558	1.17809	1.65307	0
WSM419-Mock	1.3194	1.08191	1.55689	0
Sm1021-Mock	0.768959	0.531468	1.00645	1.25123e-09
WSM1022-Sm1021	0.646619	0.409128	0.884111	7.11713e-08
WSM419-Sm1021	0.55044	0.312948	0.787931	1.9292e-06
WSM419-WSM1022	-0.0961792	-0.333671	0.141312	0.697383
Tukey HDS inoculation_Soil
	diff	lwr	upr	p adj
Mock_WG-Mock_SP	-2.90338	-3.43647	-2.37029	0
Sm1021_SP-Mock_WG	3.07569	2.5426	3.60878	0
Sm1021_WS-Mock_WG	2.54236	2.00927	3.07545	0
WSM1022_SP-Mock_WG	3.46233	2.92924	3.99542	0
WSM1022_WS-Mock_WG	3.56652	3.03343	4.09961	0
WSM419_SP-Mock_WG	3.24611	2.71302	3.7792	0
WSM419_WS-Mock_WG	3.51112	2.97803	4.04421	0
WSM1022_SP-Mock_WS	2.08405	1.55096	2.61714	0
WSM1022_WS-Mock_WS	2.18823	1.65514	2.72132	0
WSM419_WS-Mock_WS	2.13284	1.59975	2.66593	0
Sm1021_WG-Sm1021_SP	-2.10519	-2.63828	-1.5721	0
WSM1022_SP-Sm1021_WG	2.49183	1.95874	3.02493	0
WSM1022_WS-Sm1021_WG	2.59602	2.06293	3.12911	0
WSM419_SP-Sm1021_WG	2.27561	1.74252	2.8087	0
WSM419_WS-Sm1021_WG	2.54063	2.00754	3.07372	0
WSM1022_WS-WSM1022_WG	2.06696	1.53387	2.60006	0
WSM419_WS-WSM1022_WG	2.01157	1.47848	2.54466	0
WSM419_WG-WSM1022_WS	-2.08389	-2.61698	-1.5508	0
WSM419_WS-WSM419_WG	2.02849	1.4954	2.56159	0
WSM419_WG-WSM1022_SP	-1.9797	-2.51279	-1.44661	4.88498e-15
WSM1022_WG-WSM1022_SP	-1.96278	-2.49587	-1.42969	8.41549e-14
Sm1021_WG-Mock_SP	-1.93288	-2.46597	-1.39979	2.74447e-13
WSM419_SP-Mock_WS	1.86783	1.33473	2.40092	1.18949e-12
WSM419_WG-WSM419_SP	-1.76348	-2.29657	-1.23039	7.26286e-12
WSM419_SP-WSM1022_WG	1.74656	1.21347	2.27965	9.63052e-12
Sm1021_SP-Mock_WS	1.6974	1.16431	2.23049	2.181e-11
WSM419_WG-Sm1021_SP	-1.59306	-2.12615	-1.05997	1.2678e-10
WSM1022_WG-Sm1021_SP	-1.57614	-2.10923	-1.04304	1.6946e-10
Sm1021_WS-Sm1021_WG	1.57186	1.03877	2.10495	1.82392e-10
Mock_WS-Mock_SP	-1.5251	-2.05819	-0.992005	4.10346e-10
WSM1022_WG-Mock_WG	1.49955	0.966461	2.03264	6.4217e-10
WSM419_WG-Mock_WG	1.48263	0.949538	2.01572	8.6566e-10
WSM419_WG-Mock_SP	-1.42075	-1.95384	-0.88766	2.61391e-09
WSM1022_WG-Mock_SP	-1.40383	-1.93692	-0.870737	3.54893e-09
Mock_WS-Mock_WG	1.37828	0.845193	1.91137	5.64673e-09
Sm1021_WS-Mock_WS	1.16407	0.630983	1.69716	3.15003e-07
WSM419_WG-Sm1021_WS	-1.05973	-1.59282	-0.526639	2.39413e-06
WSM1022_WG-Sm1021_WS	-1.04281	-1.5759	-0.509716	3.33687e-06
WSM1022_WS-Sm1021_WS	1.02416	0.491067	1.55725	4.81462e-06
Sm1021_WG-Mock_WG	0.970497	0.437406	1.50359	1.38736e-05
WSM419_WS-Sm1021_WS	0.968765	0.435675	1.50186	1.43564e-05
WSM1022_SP-Sm1021_WS	0.919973	0.386882	1.45306	3.76624e-05
WSM419_SP-Sm1021_WS	0.703751	0.17066	1.23684	0.0025189
WSM1022_WS-Mock_SP	0.663137	0.130046	1.19623	0.00534793
WSM419_WS-Mock_SP	0.607744	0.0746534	1.14083	0.014404
WSM1022_SP-Mock_SP	0.558952	0.0258613	1.09204	0.0329494
Sm1021_WS-Sm1021_SP	-0.533329	-1.06642	-0.000237829	0.0498124
WSM1022_WG-Sm1021_WG	0.529055	-0.00403601	1.06215	0.0532809
WSM419_WG-Sm1021_WG	0.512132	-0.0209589	1.04522	0.0692143
WSM1022_WS-Sm1021_SP	0.49083	-0.0422611	1.02392	0.0950704
WSM419_WS-Sm1021_SP	0.435437	-0.097654	0.968527	0.201965
Sm1021_WG-Mock_WS	-0.407787	-0.940878	0.125304	0.281195
WSM1022_SP-Sm1021_SP	0.386645	-0.146446	0.919735	0.353854
Sm1021_WS-Mock_SP	-0.361021	-0.894112	0.17207	0.453975
WSM419_SP-Mock_SP	0.34273	-0.190361	0.875821	0.531082
WSM419_SP-WSM1022_WS	-0.320407	-0.853498	0.212684	0.627337
WSM419_WS-WSM419_SP	0.265014	-0.268077	0.798105	0.840182
WSM419_SP-WSM1022_SP	-0.216222	-0.749313	0.316869	0.952618
Sm1021_SP-Mock_SP	0.172307	-0.360783	0.705398	0.991126
WSM419_SP-Sm1021_SP	0.170423	-0.362668	0.703513	0.991877
WSM1022_WG-Mock_WS	0.121268	-0.411823	0.654358	0.999591
WSM419_WG-Mock_WS	0.104345	-0.428746	0.637435	0.999903
WSM1022_WS-WSM1022_SP	0.104185	-0.428906	0.637276	0.999905
WSM419_WS-WSM1022_WS	-0.0553928	-0.588484	0.477698	1
WSM419_WS-WSM1022_SP	0.0487922	-0.484299	0.581883	1
WSM419_WG-WSM1022_WG	-0.0169229	-0.550014	0.516168	1

## Sheet: Ca
Data S2. Statistical tests performed for the Calcium (Ca) values obtained in this study. ANOVA and TukeyHSD statistical test resullts for plant samples comparing all inoculations in all soil types. ANOVA results show degrees of freedom (Df), Sum of squares (Sum Sq), mean squares (Mean) test statistic value (F value) and the P-value (Pr(>F)). TukeyHSD results show the difference in means between t…
Anova
	Df	Sum Sq	Mean Sq	F value	Pr(>F)			Df	Sum Sq	Mean Sq	F value	Pr(>F)
inoculation	3	15.15	5.05	76.47	1.1e-15	***	inoculation_Soil	11	29.685	2.699	40.86	2e-16	***
Soil	2	9.623	4.811	72.86	2.21e-13	***	Residuals	36	2.377	0.066
Soil:inoculation	6	4.913	0.819	12.4	1.58e-07	***
Residuals	36	2.377	0.066
Tukey HDS Soil
	diff	lwr	upr	padj
WG-SP	-1.09188	-1.31396	-0.869803	0
WS-WG	0.635193	0.413112	0.857274	1.00136e-07
WS-SP	-0.456691	-0.678772	-0.23461	4.05103e-05
Tukey HDS inoculation
	diff	lwr	upr	padj
WSM1022-Mock	1.39665	1.1141	1.6792	0
WSM419-Mock	1.30975	1.0272	1.5923	0
WSM1022-Sm1021	0.719401	0.436848	1.00195	2.97224e-07
Sm1021-Mock	0.67725	0.394697	0.959803	1.00647e-06
WSM419-Sm1021	0.632501	0.349948	0.915054	3.70444e-06
WSM419-WSM1022	-0.0868996	-0.369453	0.195653	0.840678
Tukey HDS inoculation_Soil
	diff	lwr	upr	p adj
WSM1022_SP-Mock_WG	2.57902	1.94478	3.21326	0
WSM1022_WS-Mock_WG	2.63812	2.00388	3.27236	0
WSM419_SP-Mock_WG	2.41594	1.7817	3.05018	0
WSM419_WS-Mock_WG	2.55616	1.92192	3.1904	0
Sm1021_SP-Mock_WG	2.31071	1.67647	2.94495	2.06057e-13
Mock_WG-Mock_SP	-2.22948	-2.86372	-1.59524	1.05738e-12
WSM1022_WG-Mock_WG	2.03786	1.40363	2.6721	1.68576e-11
WSM419_WG-Mock_WG	2.0222	1.38796	2.65644	2.09879e-11
WSM1022_WS-Mock_WS	1.80255	1.16831	2.43679	4.88908e-10
WSM1022_SP-Mock_WS	1.74345	1.10921	2.37769	1.17499e-09
WSM419_WS-Mock_WS	1.72059	1.08635	2.35483	1.65538e-09
Sm1021_WS-Mock_WG	1.67854	1.04431	2.31278	3.12538e-09
WSM419_SP-Mock_WS	1.58038	0.946137	2.21461	1.41394e-08
WSM1022_WS-Sm1021_WG	1.53057	0.89633	2.16481	3.08148e-08
Sm1021_SP-Mock_WS	1.47514	0.840899	2.10938	7.40642e-08
WSM1022_SP-Sm1021_WG	1.47147	0.83723	2.10571	7.85182e-08
WSM419_WS-Sm1021_WG	1.44861	0.814368	2.08285	1.13092e-07
Mock_WS-Mock_SP	-1.39392	-2.02815	-0.759676	2.72469e-07
WSM419_SP-Sm1021_WG	1.30839	0.674155	1.94263	1.09559e-06
Sm1021_WG-Sm1021_SP	-1.20316	-1.83739	-0.568917	6.20474e-06
WSM1022_WG-Mock_WS	1.2023	0.568057	1.83654	6.29365e-06
WSM419_WG-Mock_WS	1.18663	0.552396	1.82087	8.15856e-06
Sm1021_WG-Mock_SP	-1.12193	-1.75617	-0.487694	2.38859e-05
Sm1021_WG-Mock_WG	1.10755	0.473311	1.74179	3.03348e-05
WSM1022_WS-Sm1021_WS	0.959574	0.325335	1.59381	0.000350748
WSM1022_WG-Sm1021_WG	0.930314	0.296075	1.56455	0.000565753
WSM419_WG-Sm1021_WG	0.914653	0.280413	1.54889	0.000729746
WSM1022_SP-Sm1021_WS	0.900474	0.266235	1.53471	0.000917981
WSM419_WS-Sm1021_WS	0.877612	0.243373	1.51185	0.00132621
Sm1021_WS-Mock_WS	0.842977	0.208738	1.47722	0.00230221
Mock_WS-Mock_WG	0.835568	0.201329	1.46981	0.00258782
WSM419_SP-Sm1021_WS	0.737399	0.10316	1.37164	0.0116585
Sm1021_WS-Sm1021_SP	-0.632161	-1.2664	0.00207808	0.051397
WSM419_WG-WSM1022_WS	-0.615916	-1.25016	0.018323	0.0635715
WSM1022_WS-WSM1022_WG	0.600254	-0.0339848	1.23449	0.0776432
Sm1021_WS-Sm1021_WG	0.570995	-0.0632445	1.20523	0.111213
WSM419_WG-WSM1022_SP	-0.556816	-1.19106	0.0774227	0.131415
Sm1021_WS-Mock_SP	-0.550939	-1.18518	0.0833003	0.140623
WSM1022_WG-WSM1022_SP	-0.541155	-1.17539	0.0930845	0.157096
WSM419_WS-WSM419_WG	0.533954	-0.100285	1.16819	0.170161
WSM419_WS-WSM1022_WG	0.518293	-0.115947	1.15253	0.201462
WSM1022_WS-Mock_SP	0.408635	-0.225604	1.04287	0.527924
WSM419_WG-WSM419_SP	-0.393741	-1.02798	0.240498	0.581902
WSM419_SP-WSM1022_WG	0.378079	-0.25616	1.01232	0.638567
WSM1022_WG-Sm1021_WS	0.35932	-0.274919	0.993559	0.704589
WSM1022_SP-Mock_SP	0.349536	-0.284704	0.983775	0.737548
WSM419_WG-Sm1021_WS	0.343658	-0.290581	0.977897	0.756693
WSM1022_WS-Sm1021_SP	0.327413	-0.306826	0.961652	0.806499
WSM419_WS-Mock_SP	0.326674	-0.307566	0.960913	0.808645
WSM419_WG-Sm1021_SP	-0.288503	-0.922742	0.345736	0.902453
WSM1022_WG-Sm1021_SP	-0.272841	-0.90708	0.361398	0.930572
Sm1021_WG-Mock_WS	0.271982	-0.362257	0.906221	0.931938
WSM1022_SP-Sm1021_SP	0.268313	-0.365926	0.902552	0.937569
WSM419_WS-Sm1021_SP	0.245451	-0.388788	0.87969	0.965633
WSM419_SP-WSM1022_WS	-0.222175	-0.856414	0.412064	0.983381
WSM419_WG-Mock_SP	-0.207281	-0.84152	0.426958	0.990307
WSM1022_WG-Mock_SP	-0.191619	-0.825858	0.44262	0.994889
WSM419_SP-Mock_SP	0.18646	-0.447779	0.820699	0.995935
WSM419_SP-WSM1022_SP	-0.163075	-0.797314	0.471164	0.998738
WSM419_WS-WSM419_SP	0.140213	-0.494026	0.774452	0.999688
WSM419_SP-Sm1021_SP	0.105238	-0.529001	0.739477	0.999981
WSM419_WS-WSM1022_WS	-0.0819617	-0.716201	0.552277	0.999999
Sm1021_SP-Mock_SP	0.0812222	-0.553017	0.715461	0.999999
WSM1022_WS-WSM1022_SP	0.0590998	-0.575139	0.693339	1
WSM419_WS-WSM1022_SP	-0.022862	-0.657101	0.611377	1
WSM419_WG-WSM1022_WG	-0.0156618	-0.649901	0.618577	1

## Sheet: Ti_sq
Data S2. Statistical tests performed for theTitanium semiquantive (Ti_sq) values obtained in this study. ANOVA and TukeyHSD statistical test resullts for plant samples comparing all inoculations in all soil types. ANOVA results show degrees of freedom (Df), Sum of squares (Sum Sq), mean squares (Mean) test statistic value (F value) and the P-value (Pr(>F)). TukeyHSD results show the difference in…
Anova
	Df	Sum Sq	Mean Sq	F value	Pr(>F)			Df	Sum Sq	Mean Sq	F value	Pr(>F)
inoculation	3	13.41	4.47	72.84	2.33e-15	***	inoculation_Soil	11	27.821	2.5292	41.22	2e-16	***
Soil	2	9.966	4.983	81.2	4.54e-14	***	Residuals	36	2.209	0.0614
Soil:inoculation	6	4.445	0.741	12.07	2.15e-07	***
Residuals	36	2.209	0.061
Tukey HDS Soil
	diff	lwr	upr	padj
WG-SP	-1.09928	-1.31336	-0.885197	0
WS-WG	0.717105	0.503024	0.931186	2.89626e-09
WS-SP	-0.382173	-0.596253	-0.168092	0.000297387
Tukey HDS inoculation
	diff	lwr	upr	padj
WSM1022-Mock	1.26094	0.988568	1.53332	0
WSM419-Mock	1.30482	1.03245	1.5772	0
Sm1021-Mock	0.694571	0.422197	0.966945	2.87725e-07
WSM419-Sm1021	0.610253	0.337879	0.882627	3.64465e-06
WSM1022-Sm1021	0.566371	0.293997	0.838745	1.37612e-05
WSM419-WSM1022	0.0438819	-0.228492	0.316256	0.972235
Tukey HDS inoculation_Soil
	diff	lwr	upr	p adj
Sm1021_SP-Mock_WG	2.36385	1.75246	2.97524	0
WSM1022_SP-Mock_WG	2.54002	1.92863	3.15141	0
WSM1022_WS-Mock_WG	2.53235	1.92096	3.14374	0
WSM419_SP-Mock_WG	2.40474	1.79335	3.01613	0
WSM419_WS-Mock_WG	2.69631	2.08492	3.3077	0
Mock_WG-Mock_SP	-2.19084	-2.80223	-1.57945	4.93161e-13
WSM419_WG-Mock_WG	2.01131	1.39992	2.6227	8.54583e-12
WSM1022_WG-Mock_WG	1.90834	1.29695	2.51973	3.81719e-11
Sm1021_WS-Mock_WG	1.73505	1.12366	2.34644	5.08429e-10
WSM419_WS-Mock_WS	1.68927	1.07788	2.30066	1.02805e-09
WSM1022_SP-Mock_WS	1.53298	0.921588	2.14437	1.21252e-08
WSM1022_WS-Mock_WS	1.52531	0.913915	2.1367	1.37209e-08
WSM419_WS-Sm1021_WG	1.51362	0.902228	2.12501	1.65712e-08
WSM419_SP-Mock_WS	1.39769	0.7863	2.00908	1.10735e-07
WSM1022_SP-Sm1021_WG	1.35733	0.745938	1.96872	2.16884e-07
Sm1021_SP-Mock_WS	1.35681	0.745416	1.9682	2.18787e-07
WSM1022_WS-Sm1021_WG	1.34966	0.738265	1.96105	2.46595e-07
WSM419_SP-Sm1021_WG	1.22204	0.61065	1.83343	2.13672e-06
Mock_WS-Mock_SP	-1.18379	-1.79519	-0.572404	4.11118e-06
Sm1021_WG-Mock_WG	1.18269	0.571304	1.79409	4.18948e-06
Sm1021_WG-Sm1021_SP	-1.18116	-1.79255	-0.569767	4.30136e-06
Sm1021_WG-Mock_SP	-1.00815	-1.61954	-0.396755	8.45356e-05
Mock_WS-Mock_WG	1.00705	0.395654	1.61844	8.61503e-05
WSM419_WG-Mock_WS	1.00426	0.392873	1.61565	9.03705e-05
WSM419_WS-Sm1021_WS	0.961261	0.34987	1.57265	0.000188969
WSM1022_WG-Mock_WS	0.901292	0.289901	1.51268	0.000524386
WSM419_WG-Sm1021_WG	0.828614	0.217223	1.44001	0.00176901
WSM1022_SP-Sm1021_WS	0.804972	0.193581	1.41636	0.00260886
WSM1022_WS-Sm1021_WS	0.797299	0.185908	1.40869	0.00295674
WSM419_WS-WSM1022_WG	0.787976	0.176585	1.39937	0.00344018
Sm1021_WS-Mock_WS	0.728007	0.116616	1.3394	0.00893509
WSM1022_WG-Sm1021_WG	0.725643	0.114252	1.33703	0.00927038
WSM419_WS-WSM419_WG	0.685005	0.0736137	1.2964	0.0172709
WSM419_SP-Sm1021_WS	0.669684	0.058293	1.28107	0.0217072
WSM1022_WG-WSM1022_SP	-0.631686	-1.24308	-0.0202954	0.0376531
Sm1021_WS-Sm1021_SP	-0.6288	-1.24019	-0.0174092	0.0392214
WSM1022_WS-WSM1022_WG	0.624013	0.0126224	1.2354	0.0419535
Sm1021_WS-Sm1021_WG	0.552357	-0.0590335	1.16375	0.108576
WSM419_WG-WSM1022_SP	-0.528715	-1.14011	0.0826758	0.144637
WSM419_WG-WSM1022_WS	-0.521042	-1.13243	0.0903489	0.158225
WSM419_WS-Mock_SP	0.505473	-0.105918	1.11686	0.188853
WSM419_SP-WSM1022_WG	0.496398	-0.114992	1.10779	0.208667
Sm1021_WS-Mock_SP	-0.455788	-1.06718	0.155603	0.315585
WSM1022_WG-Sm1021_SP	-0.455515	-1.06691	0.155876	0.316404
WSM419_WG-WSM419_SP	-0.393427	-1.00482	0.217964	0.529746
WSM419_WG-Sm1021_SP	-0.352543	-0.963934	0.258847	0.682419
WSM1022_SP-Mock_SP	0.349184	-0.262207	0.960575	0.694548
WSM1022_WS-Mock_SP	0.341511	-0.26988	0.952902	0.721745
WSM419_WS-Sm1021_SP	0.332461	-0.27893	0.943852	0.752739
WSM419_WS-WSM419_SP	0.291577	-0.319814	0.902968	0.872178
WSM1022_WG-Mock_SP	-0.282503	-0.893893	0.328888	0.893115
WSM419_WG-Sm1021_WS	0.276257	-0.335134	0.887648	0.906235
WSM419_SP-Mock_SP	0.213896	-0.397495	0.825287	0.983543
WSM419_WG-Mock_SP	-0.179531	-0.790922	0.43186	0.995976
WSM1022_SP-Sm1021_SP	0.176172	-0.435219	0.787563	0.996573
Sm1021_WG-Mock_WS	0.175649	-0.435741	0.78704	0.996659
WSM1022_WG-Sm1021_WS	0.173285	-0.438105	0.784676	0.997026
Sm1021_SP-Mock_SP	0.173012	-0.438379	0.784403	0.997066
WSM1022_WS-Sm1021_SP	0.168499	-0.442892	0.77989	0.997667
WSM419_WS-WSM1022_WS	0.163963	-0.447428	0.775353	0.998164
WSM419_WS-WSM1022_SP	0.156289	-0.455101	0.76768	0.998803
WSM419_SP-WSM1022_SP	-0.135288	-0.746679	0.476103	0.999685
WSM419_SP-WSM1022_WS	-0.127615	-0.739006	0.483776	0.999819
WSM419_WG-WSM1022_WG	0.102971	-0.50842	0.714362	0.999978
WSM419_SP-Sm1021_SP	0.0408838	-0.570507	0.652275	1
WSM1022_WS-WSM1022_SP	-0.00767306	-0.619064	0.603718	1

## Sheet: Li
Data S2. Statistical tests performed for the Lithium (Li) values obtained in this study. ANOVA and TukeyHSD statistical test resullts for plant samples comparing all inoculations in all soil types. ANOVA results show degrees of freedom (Df), Sum of squares (Sum Sq), mean squares (Mean) test statistic value (F value) and the P-value (Pr(>F)). TukeyHSD results show the difference in means between t…
Anova
	Df	Sum Sq	Mean Sq	F value	Pr(>F)			Df	Sum Sq	Mean Sq	F value	Pr(>F)
Soil	2	30.713	15.356	102.86	1.3e-15	***	inoculation_Soil	11	37.68	3.425	22.94	4.92e-13	***
inoculation	3	5.398	1.799	12.05	1.3e-05	***	Residuals	36	5.37	0.149
Soil:inoculation	6	1.568	0.261	1.75	0.138
Residuals	36	5.374	0.149
Tukey HDS Soil
	diff	lwr	upr	padj
WG-SP	-1.61597	-1.94987	-1.28206	0
WS-SP	-1.76758	-2.10148	-1.43368	0
WS-WG	-0.151611	-0.485513	0.182291	0.51432
Tukey HDS inoculation
	diff	lwr	upr	padj
WSM419-Mock	0.89757	0.472747	1.32239	1.0447e-05
WSM1022-Mock	0.645572	0.220749	1.07039	0.00126183
WSM419-Sm1021	0.551186	0.126363	0.976009	0.00670644
Sm1021-Mock	0.346383	-0.0784397	0.771206	0.143725
WSM1022-Sm1021	0.299189	-0.125634	0.724012	0.247406
WSM419-WSM1022	0.251997	-0.172825	0.67682	0.392754
Tukey HDS inoculation_Soil
	diff	lwr	upr	p adj
WSM419_SP-Mock_WS	2.50184	1.54825	3.45543	3.90039e-09
WSM419_SP-Sm1021_WS	2.43347	1.47988	3.38705	7.83296e-09
WSM419_SP-Mock_WG	2.39152	1.43793	3.34511	1.20594e-08
Sm1021_SP-Mock_WS	2.3826	1.42901	3.33618	1.32237e-08
Sm1021_WS-Sm1021_SP	-2.31422	-3.26781	-1.36063	2.69035e-08
WSM1022_SP-Mock_WS	2.29986	1.34627	3.25345	3.12604e-08
Sm1021_SP-Mock_WG	2.27228	1.31869	3.22587	4.17429e-08
WSM1022_SP-Sm1021_WS	2.23149	1.2779	3.18508	6.41465e-08
WSM1022_SP-Mock_WG	2.18954	1.23596	3.14313	1.00034e-07
Mock_WS-Mock_SP	-1.90886	-2.86245	-0.955272	2.07136e-06
WSM419_SP-Sm1021_WG	1.89448	0.940889	2.84807	2.42471e-06
Sm1021_WS-Mock_SP	-1.84049	-2.79408	-0.8869	4.38578e-06
WSM419_SP-WSM1022_WS	1.81745	0.863859	2.77104	5.6513e-06
Mock_WG-Mock_SP	-1.79854	-2.75213	-0.844953	6.95967e-06
Sm1021_WG-Sm1021_SP	-1.77523	-2.72882	-0.821646	8.99895e-06
WSM1022_WS-Sm1021_SP	-1.6982	-2.65179	-0.744616	2.10677e-05
WSM1022_SP-Sm1021_WG	1.6925	0.738913	2.64609	2.24383e-05
WSM1022_WS-WSM1022_SP	-1.61547	-2.56906	-0.661883	5.25596e-05
WSM419_WG-WSM419_SP	-1.56187	-2.51546	-0.608282	9.49473e-05
WSM419_SP-WSM1022_WG	1.5302	0.576607	2.48378	0.000134562
WSM419_WG-Sm1021_SP	-1.44263	-2.39622	-0.489039	0.000351157
WSM1022_WG-Sm1021_SP	-1.41095	-2.36454	-0.457365	0.000495601
WSM419_WG-WSM1022_SP	-1.35989	-2.31348	-0.406306	0.000860485
WSM1022_WG-WSM1022_SP	-1.32822	-2.28181	-0.374632	0.0012084
Sm1021_WG-Mock_SP	-1.3015	-2.25509	-0.347911	0.00160619
WSM419_WS-Mock_WS	1.27008	0.316493	2.22367	0.00223886
WSM419_WS-WSM419_SP	-1.23176	-2.18535	-0.278168	0.00334331
WSM1022_WS-Mock_SP	-1.22447	-2.17806	-0.270881	0.00360615
WSM419_WS-Sm1021_WS	1.20171	0.248121	2.1553	0.00456206
WSM419_WS-Mock_WG	1.15976	0.206175	2.11335	0.00699867
WSM419_WS-Sm1021_SP	-1.11251	-2.0661	-0.158925	0.0112266
WSM419_WS-WSM1022_SP	-1.02978	-1.98337	-0.0761921	0.024947
WSM1022_WG-Mock_WS	0.971642	0.0180535	1.92523	0.0425738
WSM419_WG-Mock_SP	-0.968893	-1.92248	-0.0153043	0.0436364
WSM419_WG-Mock_WS	0.939967	-0.0136211	1.89356	0.0563491
WSM1022_WG-Mock_SP	-0.937218	-1.89081	0.0163704	0.0577143
WSM1022_WG-Sm1021_WS	0.90327	-0.0503186	1.85686	0.0771382
WSM419_WG-Sm1021_WS	0.871595	-0.0819932	1.82518	0.100134
WSM1022_WG-Mock_WG	0.861324	-0.0922647	1.81491	0.10874
WSM419_WG-Mock_WG	0.829649	-0.123939	1.78324	0.139233
WSM1022_WS-Mock_WS	0.68439	-0.269198	1.63798	0.368861
WSM419_WS-Sm1021_WG	0.662721	-0.290868	1.61631	0.41568
WSM419_WS-Mock_SP	-0.638779	-1.59237	0.31481	0.470209
WSM1022_WS-Sm1021_WS	0.616018	-0.33757	1.56961	0.524022
Sm1021_WG-Mock_WS	0.607361	-0.346228	1.56095	0.544813
WSM419_SP-Mock_SP	0.592978	-0.360611	1.54657	0.57953
WSM419_WS-WSM1022_WS	0.585691	-0.367897	1.53928	0.597132
WSM1022_WS-Mock_WG	0.574072	-0.379516	1.52766	0.625105
Sm1021_WS-Sm1021_WG	-0.538988	-1.49258	0.4146	0.707447
Sm1021_WG-Mock_WG	0.497042	-0.456546	1.45063	0.797162
Sm1021_SP-Mock_SP	0.473735	-0.479853	1.42732	0.840745
WSM1022_SP-Mock_SP	0.391002	-0.562587	1.34459	0.949065
WSM1022_WG-Sm1021_WG	0.364281	-0.589307	1.31787	0.968631
WSM419_WG-Sm1021_WG	0.332607	-0.620982	1.2862	0.983916
WSM419_WS-WSM419_WG	0.330114	-0.623474	1.2837	0.984813
WSM419_WS-WSM1022_WG	0.298439	-0.655149	1.25203	0.993164
WSM1022_WS-WSM1022_WG	-0.287252	-1.24084	0.666337	0.995013
WSM419_WG-WSM1022_WS	0.255577	-0.698012	1.20917	0.998174
WSM419_SP-WSM1022_SP	0.201976	-0.751613	1.15556	0.999792
WSM419_SP-Sm1021_SP	0.119243	-0.834346	1.07283	0.999999
Mock_WS-Mock_WG	-0.110318	-1.06391	0.84327	1
Sm1021_WS-Mock_WG	-0.0419461	-0.995535	0.911642	1
Sm1021_WS-Mock_WS	0.0683721	-0.885216	1.02196	1
WSM1022_SP-Sm1021_SP	-0.0827332	-1.03632	0.870855	1
WSM1022_WS-Sm1021_WG	0.0770298	-0.876559	1.03062	1
WSM419_WG-WSM1022_WG	-0.0316747	-0.985263	0.921914	1

[truncated: 24 more sheets: Be, Al, V, Cr, Mn, Fe, Co, Ni, Cu, Zn, As, Se, Rb, Sr, Mo, Ag, Cd, Cs, Ba, Tl …]
