# Supplementary material for: Rhizobial nitrogen fixation efficiency shapes endosphere bacterial communities and Medicago truncatula host growth
Source: Microbiome. 2023 Jul 3;11:146. doi: 10.1186/s40168-023-01592-0 (PMC10316601; doi:10.1186/s40168-023-01592-0)
Supplement: Supplementary file 12 — Additional file 11: Supplementary Data S3. Microbiome community analysis. [file 40168_2023_1592_MOESM11_ESM.xlsx]

## Sheet: README
1	Sheets with the prefix Exp1 refer to the first sequencing run in which we analysed only Mock and WSM1022 inoculated sample from all three soil compartments: endosphere, rhizosphere and bulk soil.
2	Sheets with the prefix Exp2 refer to the second sequencing run where we analysed samples from all rhizobial strains only in the endsophere compartment.
3	AlphaStats include statistics associated with alpha diversity metrics.
4	BetaStats include statistics associated with the permutation analysis of PCoA and CAP analysis where conducted.
5	Diff sheets show the output of DEseq and statistically significant ASVs with P-values, log fold changes and base means.
6	CCA sheets give the details of the permutation analyses used to calcluate significance of nutrient clusters contributing to community structure.

## Sheet: Exp1BactAlphaStats
Data S3. Bacterial rhizosphere and bulk soil community alpha diversity statistical analysis. Alpha diversity (Shannon index) ANOVA and TukeyHSD statistical test resullts for bacterial community rhizosphere and bulk soil samples comparing mock inoculated and WSM1022 inoculated samples. ANOVA results show degrees of freedom (Df), Sum of squares (Sum Sq), mean squares (Mean) test statistic value (F …
ANOVA for Shannon diversity in rhizosphere
	Df	Sum Sq	Mean	F value	Pr(>F)
TREATMENT	1	0.1231	0.12314	3.717	0.0778	.
SOIL.TYPE	2	0.0439	0.02197	0.663	0.5331
TREATMENT:SOIL.TYPE	2	0.0503	0.02513	0.759	0.4895
Residuals	12	0.3975	0.03313
ANOVA for Shannon diversity in bulk soil
	Df	Sum Sq	Mean	F value	Pr(>F)
TREATMENT	2	0.0666	0.0333	1.824	0.19
SOIL.TYPE	2	0.0256	0.01279	0.701	0.509
TREATMENT:SOIL.TYPE	4	0.0388	0.0097	0.531	0.714
Residuals	18	0.3285	0.01825
TukeyHSD for rhizosphere
$TREATEMENT
	diff	lwr	upr	p adjusted
Sm1022-mock	-0.165425	-0.352365	0.0215139	0.0778429
$SOIL.TYPE
	diff	lwr	upr	p adjusted
WS-WG	-0.0873025	-0.367646	0.193041	0.691839
PD-WG	0.0289272	-0.251416	0.30927	0.959227
PD-WS	0.11623	-0.164113	0.396573	0.528555
$`TREATEMENT:SOIL.TYPE`
	diff	lwr	upr	p adjusted
Sm1022:WG-mock:WG	-0.186019	-0.68518	0.313142	0.804134
mock:WS-mock:WG	-0.0386484	-0.53781	0.460513	0.99979
Sm1022:WS-mock:WG	-0.321975	-0.821137	0.177186	0.318859
mock:PD-mock:WG	-0.0506172	-0.549778	0.448544	0.999222
Sm1022:PD-mock:WG	-0.0775473	-0.576709	0.421614	0.994167
mock:WS-Sm1022:WG	0.14737	-0.351791	0.646532	0.912032
Sm1022:WS-Sm1022:WG	-0.135957	-0.635118	0.363205	0.935216
mock:PD-Sm1022:WG	0.135402	-0.36376	0.634563	0.936235
1022:PD-Sm1022:WG	0.108472	-0.39069	0.607633	0.974159
Sm1022:WS-mock:WS	-0.283327	-0.782488	0.215834	0.442874
mock:PD-mock:WS	-0.0119688	-0.51113	0.487193	0.999999
Sm1022:PD-mock:WS	-0.0388989	-0.53806	0.460262	0.999784
mock:PD-Sm1022:WS	0.271358	-0.227803	0.77052	0.485864
Sm1022:PD-Sm1022:WS	0.244428	-0.254733	0.743589	0.587701
Sm1022:PD-mockPD	-0.0269301	-0.526091	0.472231	0.999965
TukeyHSD for bulk soil
$TREATEMENT
	diff	lwr	upr	p adjusted
mock-input soil	0.100976	-0.0615614	0.263512	0.277165
Sm 1022-input soil	0.109247	-0.0532896	0.271784	0.226757
Sm 1022-mock	0.00827186	-0.154265	0.170809	0.990747
$SOIL.TYPE
	diff	lwr	upr	p adjusted
WS-WG	0.0582704	-0.104267	0.220807	0.638079
PD-WG	0.070562	-0.0919749	0.233099	0.521572
PD-WS	0.0122916	-0.150245	0.174829	0.979697
$`TREATEMENT:SOIL.TYPE`
	diff	lwr	upr	p adjusted
mock:WG-input soil:WG	0.0616368	-0.324865	0.448138	0.999629
Sm 1022:WG-input soil:WG	0.099723	-0.286779	0.486225	0.989819
input soil:WS-input soil:WG	0.0947549	-0.291747	0.481256	0.992662
mock:WS-input soil:WG	0.112485	-0.274017	0.498987	0.978641
Sm 1022:WS-input soil:WG	0.128931	-0.25757	0.515433	0.953423
input soil:PD-input soil:WG	-0.0147856	-0.401287	0.371716	1
mock:PD-input soil:WG	0.208774	-0.177728	0.595276	0.626514
Sm 1022:PD-input soil:WG	0.179057	-0.207444	0.565559	0.78109
Sm 1022:WG-mock:WG	0.0380862	-0.348415	0.424588	0.99999
input soil:WS-mock:WG	0.033118	-0.353384	0.41962	0.999997
mock:WS-mock:WG	0.0508481	-0.335653	0.43735	0.999911
Sm 1022:WS-mock:WG	0.0672943	-0.319207	0.453796	0.999299
input soil:PD-mock:WG	-0.0764224	-0.462924	0.310079	0.998276
mock:PD-mock:WG	0.147137	-0.239364	0.533639	0.907753
Sm 1022:PD-mock:WG	0.117421	-0.269081	0.503922	0.972499
input soil:WS-Sm 1022:WG	-0.00496815	-0.39147	0.381534	1
mock:WS-Sm 1022:WG	0.012762	-0.37374	0.399264	1
Sm 1022:WS-Sm 1022:WG	0.0292081	-0.357293	0.41571	0.999999
input soil:PD-Sm 1022:WG	-0.114509	-0.50101	0.271993	0.976259
mock:PD-Sm 1022:WG	0.109051	-0.27745	0.495553	0.982272
Sm 1022:PD-Sm 1022:WG	0.0793343	-0.307167	0.465836	0.997766
mock:WS-input soil:WS	0.0177301	-0.368771	0.404232	1
Sm 1022:WS-input soil:WS	0.0341762	-0.352325	0.420678	0.999996
input soil:PD-input soil:WS	-0.10954	-0.496042	0.276961	0.981785
mock:PD-input soil:WS	0.114019	-0.272482	0.500521	0.976852
Sm 1022:PD-input soil:WS	0.0843025	-0.302199	0.470804	0.996617
Sm 1022:WS-mock:WS	0.0164461	-0.370055	0.402948	1
input soil:PD-mock:WS	-0.127271	-0.513772	0.259231	0.956616
mock:PD-mock:WS	0.0962891	-0.290212	0.482791	0.991861
Sm 1022:PD-mock:WS	0.0665724	-0.319929	0.453074	0.999351
input soil:PD-Sm 1022:WS	-0.143717	-0.530218	0.242785	0.917863
mock:PD-Sm 1022:WS	0.079843	-0.306659	0.466345	0.997665
Sm 1022:PD-Sm 1022:WS	0.0501262	-0.336375	0.436628	0.99992
mock:PD-input soil:PD	0.22356	-0.162942	0.610061	0.545714
Sm 1022:PD-input soil:PD	0.193843	-0.192659	0.580345	0.70678
Sm 1022:PD-mock:PD	-0.0297167	-0.416218	0.356785	0.999999

## Sheet: Exp1FungiAlphaStats
Data S3. Fungal rhizosphere and bulk soil community alpha diversity statistical analysis. Alpha diversity (Shannon index) ANOVA and TukeyHSD statistical test resullts for fungal community rhizosphere and bulk soil samples comparing mock inoculated and WSM1022 inoculated samples. ANOVA results show degrees of freedom (Df), Sum of squares (Sum Sq), mean squares (Mean) test statistic value (F value)…
ANOVA for Shannon diversity in bulk soil
	Df	SumSq	Mean	F value	Pr(>F)
TREATMENT	2	0.0045	0.0022	0.352	0.706
SOIL.TYPE	2	1.7266	0.8633	135.391	8.43e-15	***
TREATMENT:SOIL.TYPE	4	0.0213	0.0053	0.836	0.514
Residuals	27	0.1722	0.0064
TukeyHSD for bulk soil
$TREATMENT
	diff	lwr	upr	p adjusted
mock-input soil	0.0162298	-0.0645971	0.0970568	0.872936
Sm 1022-input soil	0.02718	-0.053647	0.108007	0.685672
Sm 1022-mock	0.0109502	-0.0698768	0.0917771	0.939837
$SOIL.TYPE
	diff	lwr	upr	p adjusted
WS-WG	-0.255834	-0.336661	-0.175007	1e-07
PD-WG	-0.536247	-0.617074	-0.45542	0
PD-WS	-0.280413	-0.36124	-0.199586	0
$`TREATMENT:SOIL.TYPE`
	diff	lwr	upr	p adjusted
mock:WG-input soil:WG	-0.0187731	-0.208755	0.171209	0.999994
Sm 1022:WG-input soil:WG	0.0339743	-0.156008	0.223957	0.99945
input soil:WS-input soil:WG	-0.242817	-0.432799	-0.0528346	0.0053002
mock:WS-input soil:WG	-0.269852	-0.459834	-0.0798694	0.0015607
Sm 1022:WS-input soil:WG	-0.239632	-0.429615	-0.0496502	0.0061077
input soil:PD-input soil:WG	-0.577473	-0.767455	-0.387491	0
mock:PD-input soil:WG	-0.482976	-0.672958	-0.292994	1e-07
Sm 1022:PD-input soil:WG	-0.533092	-0.723074	-0.34311	0
Sm 1022:WG-mock:WG	0.0527474	-0.137235	0.24273	0.988676
input soil:WS-mock:WG	-0.224044	-0.414026	-0.0340616	0.0121126
mock:WS-mock:WG	-0.251079	-0.441061	-0.0610963	0.0036595
Sm 1022:WS-mock:WG	-0.220859	-0.410842	-0.0308771	0.0138996
input soil:PD-mock:WG	-0.5587	-0.748682	-0.368718	0
mock:PD-mock:WG	-0.464203	-0.654185	-0.27422	3e-07
Sm 1022:PD-mock:WG	-0.514319	-0.704301	-0.324337	0
input soil:WS-Sm 1022:WG	-0.276791	-0.466773	-0.0868089	0.0011359
mock:WS-Sm 1022:WG	-0.303826	-0.493808	-0.113844	0.0003273
Sm 1022:WS-Sm 1022:WG	-0.273607	-0.463589	-0.0836245	0.0013144
input soil:PD-Sm 1022:WG	-0.611447	-0.80143	-0.421465	0
mock:PD-Sm 1022:WG	-0.51695	-0.706932	-0.326968	0
Sm 1022:PD-Sm 1022:WG	-0.567066	-0.757048	-0.377084	0
mock:WS-input soil:WS	-0.0270348	-0.217017	0.162948	0.999899
Sm 1022:WS-input soil:WS	0.00318442	-0.186798	0.193167	1
input soil:PD-input soil:WS	-0.334656	-0.524638	-0.144674	7.92e-05
mock:PD-input soil:WS	-0.240159	-0.430141	-0.0501766	0.0059665
Sm 1022:PD-input soil:WS	-0.290275	-0.480257	-0.100293	0.0006112
Sm 1022:WS-mock:WS	0.0302192	-0.159763	0.220201	0.999768
input soil:PD-mock:WS	-0.307621	-0.497604	-0.117639	0.0002748
mock:PD-mock:WS	-0.213124	-0.403106	-0.0231419	0.0193437
Sm 1022:PD-mock:WS	-0.26324	-0.453222	-0.0732579	0.0021099
input soil:PD-Sm 1022:WS	-0.337841	-0.527823	-0.147858	6.84e-05
mock:PD-Sm 1022:WS	-0.243343	-0.433326	-0.0533611	0.0051771
Sm 1022:PD-Sm 1022:WS	-0.293459	-0.483442	-0.103477	0.0005278
mock:PD-input soil:PD	0.0944973	-0.095485	0.28448	0.756452
Sm 1022:PD-input soil:PD	0.0443812	-0.145601	0.234363	0.996376
Sm 1022:PD-mock:PD	-0.0501161	-0.240098	0.139866	0.991856

## Sheet: Exp1BactBetaStats
Data S3. Bacterial rhizosphere and bulk soil community beta diversity statistical analysis. Beta diversity (Bray-Curtis distance) PERMANOVA statistical test with 100 permutations result for bacterial community rhizosphere and bulk soil samples comparing mock inoculated and WSM1022 inoculated samples. PERMANOVA results show degrees of freedom (Df), Sum of squares (Sum Sq), mean squares (Mean) test…
Bray-Curtis distance PERMANOVA bulk soil
	Df	SumsOfSqs	MeanSqs	F.Model	R2	Pr(>F)
SOIL.TYPE	2	4.0483	2.02413	18.6389	0.60494	0.009901	**
treatment	2	0.2458	0.12288	1.1315	0.03672	0.356436
Biorep	2	0.226	0.11301	1.0406	0.03377	0.435644
Residuals	20	2.1719	0.1086	0.32456
Total	26	6.692	1
Bray-Curtis distance PERMANOVA rhizosphere
	Df	SumsOfSqs	MeanSqs	F.Model	R2	Pr(>F)
SOIL.TYPE	2	2.539	1.2695	7.7314	0.47637	0.009901	**
treatment	1	0.4198	0.41979	2.5565	0.07876	0.029703	*
Biorep	2	0.4007	0.20036	1.2202	0.07518	0.267327
Residuals	12	1.9704	0.1642	0.36969
Total	17	5.3299	1

## Sheet: Exp1FungiBetaStats
Data S3. Fungal bulk soil community beta diversity statistical analysis. Beta diversity (Bray-Curtis distance) PERMANOVA statistical test with 100 permutations result for fungal community bulk soil samples comparing mock inoculated and WSM1022 inoculated samples. PERMANOVA results show degrees of freedom (Df), Sum of squares (Sum Sq), mean squares (Mean) test statistic value (F value) and the P-v…
Bray-Curtis distance PERMANOVA bulk soil
	Df	SumsOfSqs	MeanSqs	F.Model	R2	Pr(>F)
SOIL.TYPE	2	5.7507	2.87533	66.917	0.78665	0.009901	**
TREATMENT	2	0.1543	0.07714	1.795	0.0211	0.108911
Biorep	3	0.2023	0.06743	1.569	0.02767	0.207921
Residuals	28	1.2031	0.04297	0.16458
Total	35	7.3103	1

## Sheet: Exp1BactSoilCCA
Data S3. Bacterial bulk soil community CCA. Bacterial bulk soil community CCA (canonical correspondance analysis) permutation results for soil edaphic factor clusters and plant mineral clusters. For each cluster and CCA axis tables show degrees of freedom (Df), Chi squared value (ChiSquare), F statistic value (F), P-value (Pr(>F)) and the percentage of variation explained (% variation).
CCA permutation test soil community with soil nutrient data
	Df	ChiSquare	F	Pr(>F)		% variation
Cluster6	1	0.233	1.2449	0.082	.	4.1802
Cluster4	1	0.2495	1.3329	0.039	*	4.47622
Cluster1	1	0.7047	3.7652	0.001	***	12.6429
Cluster5	1	0.245	1.3093	0.05		4.39549
Cluster3	1	0.188	1.0047	0.404		3.37286
Cluster2	1	0.2105	1.1246	0.164		3.77653
Residual	20	3.7432
Total		5.5739
	Df	ChiSquare	F	Pr(>F)
CCA1	1	0.8045	4.2986	0.001	***
CCA2	1	0.2642	1.4117	0.003	**
CCA3	1	0.2481	1.3256	0.045	*
CCA4	1	0.1847	0.9869	0.99
CCA5	1	0.1733	0.926	0.973
CCA6	1	0.1559	0.8328	0.871
Residual	20	3.7432
CCA permutation test soil community with plant nutrient data
	Df	ChiSquare	F	Pr(>F)		% variation
Cluster6	1	0.21675	1.031	0.293		5.10417
Cluster4	1	0.22674	1.0785	0.24		5.33942
Cluster3	1	0.654	3.1109	0.001	***	15.4008
Cluster5	1	0.25863	1.2302	0.111		6.09038
Cluster1	1	0.33952	1.615	0.018	*	7.99523
Cluster2	1	0.23837	1.1339	0.204		5.61329
Residual	11	2.31252
Total		4.24653
	Df	ChiSquare	F	Pr(>F)
CCA1	1	0.79554	3.7842	0.001	***
CCA2	1	0.28243	1.3434	0.043	*
CCA3	1	0.23741	1.1293	0.906
CCA4	1	0.22089	1.0507	0.968
CCA5	1	0.20103	0.9562	0.924
CCA6	1	0.19671	0.9357	0.648
Residual	11	2.31252

## Sheet: Exp1FungiSoilCCA
Data S3. Fungal bulk soil community CCA. Fungal bulk soil community CCA (canonical correspondance analysis) permutation results for soil edaphic factor clusters and plant mineral clusters. For each cluster and CCA axis tables show degrees of freedom (Df), Chi squared value (ChiSquare), F statistic value (F), P-value (Pr(>F)) and the percentage of variation explained (% variation).
CCA permutation test soil community with soil nutrient data
	Df	ChiSquare	F	Pr(>F)		% variation
Cluster6	1	0.21219	3.0266	0.002	**	6.87854
Cluster4	1	0.21628	3.085	0.001	***	7.01113
Cluster1	1	0.49227	7.0216	0.001	***	15.9579
Cluster5	1	0.13479	1.9226	0.02	*	4.36947
Cluster3	1	0.11191	1.5962	0.042	*	3.62778
Cluster2	1	0.09455	1.3486	0.124		3.06502
Residual	26	1.82282
Total		3.08481
	Df	ChiSquare	F	Pr(>F)
CCA1	1	0.65145	9.2921	0.001	***
CCA2	1	0.28513	4.0669	0.001	***
CCA3	1	0.13025	1.8578	0.032	*
CCA4	1	0.06989	0.9969	0.956
CCA5	1	0.06493	0.9262	0.899
CCA6	1	0.06034	0.8606	0.63
Residual	26	1.82282
CCA permutation test soil community with plant nutrient data
	Df	ChiSquare	F	Pr(>F)		% variation
Cluster6	1	0.08675	1.0008	0.394		3.18629
Cluster4	1	0.11869	1.3693	0.131		4.35944
Cluster3	1	0.50927	5.8751	0.001	***	18.7053
Cluster5	1	0.24839	2.8655	0.002	**	9.12326
Cluster1	1	0.15973	1.8427	0.027	*	5.86682
Cluster2	1	0.12617	1.4556	0.112		4.63417
Residual	17	1.4736
Total		2.7226
	Df	ChiSquare	F	Pr(>F)
CCA1	1	0.63816	7.3621	0.001	***
CCA2	1	0.26248	3.028	0.009	**
CCA3	1	0.12101	1.396	0.426
CCA4	1	0.08488	0.9792	0.962
CCA5	1	0.0784	0.9044	0.934
CCA6	1	0.06408	0.7392	0.88
Residual	17	1.4736
---

## Sheet: Exp1BactRhizCCA
Data S3. Bacterial rhizosphere community CCA. Bacterial rhizosphere community CCA (canonical correspondance analysis) permutation results for soil edaphic factor clusters and plant mineral clusters. For each cluster and CCA axis tables show degrees of freedom (Df), Chi squared value (ChiSquare), F statistic value (F), P-value (Pr(>F)) and the percentage of variation explained (% variation).
CCA permutation test rhizosphere community with soil nutrient data
	Df	ChiSquare	F	Pr(>F)		%
Cluster6	1	0.4313	1.4771	0.01	**	7.78421
Cluster4	1	0.3791	1.2983	0.048	*	6.8421
Cluster1	1	0.6291	2.1546	0.001	***	11.3542
Cluster5	1	0.265	0.9075	0.724		4.78279
Cluster3	1	0.318	1.0891	0.287		5.73935
Cluster2	1	0.3064	1.0495	0.301		5.52999
Residual	11	3.2118
Total		5.5407
	Df	ChiSquare	F	Pr(>F)
CCA1	1	0.809	2.7708	0.001	***
CCA2	1	0.3771	1.2915	0.339
CCA3	1	0.313	1.072	0.966
CCA4	1	0.2874	0.9843	0.991
CCA5	1	0.2832	0.97	0.907
CCA6	1	0.2591	0.8873	0.694
Residual	11	3.2118
CCA permutation test rhizosphere community with plant nutrient data
	Df	ChiSquare	F	Pr(>F)		%
Cluster6	1	0.28449	1.0139	0.367		5.13457
Cluster4	1	0.41414	1.476	0.013	*	7.47453
Cluster3	1	0.66863	2.3831	0.001	***	12.0677
Cluster5	1	0.36758	1.3101	0.039	*	6.6342
Cluster1	1	0.38579	1.375	0.032	*	6.96286
Cluster2	1	0.33374	1.1895	0.105		6.02345
Residual	11	3.08631
Total		5.54068
	Df	ChiSquare	F	Pr(>F)
CCA1	1	0.79991	2.851	0.001	***
CCA2	1	0.43547	1.5521	0.019	*
CCA3	1	0.363	1.2938	0.169
CCA4	1	0.32116	1.1446	0.805
CCA5	1	0.27296	0.9729	0.927
CCA6	1	0.26186	0.9333	0.657
Residual	11	3.08631

## Sheet: Exp2BactAlphaStats (-ensifer)
Data S3. Bacterial endosphere community alpha diversity statistical analysis. Alpha diversity (Shannon index) ANOVA and TukeyHSD statistical test resullts for bacterial community endosphere samples comparing mock, Sm1021, WSM419 and WSM1022 inoculated samples. ANOVA results show degrees of freedom (Df), Sum of squares (Sum Sq), mean squares (Mean) test statistic value (F value) and the p value (P…
ANOVA for Shannon diversity
	Df	Sum sq	Mean	F value	Pr(>F)
Treatment	3	1.5565	0.5188	12.119	6.84e-05	***
Soil.type	2	2.2394	1.1197	26.153	1.53e-06	***
Treatment:Soil.type	6	0.2692	0.0449	1.048	0.422
Residuals	22	0.9419	0.0428
TukeyHSD for Shannon diversity
$Treatment
	diff	lwr	upr	p adj
1021-mock	0.0701451	-0.200705	0.340995	0.888412
419-mock	-0.300674	-0.571524	-0.0298243	0.0259263
1022-mock	-0.46971	-0.759261	-0.180159	0.0009415
419-1021	-0.370819	-0.641669	-0.0999693	0.0050123
1022-1021	-0.539855	-0.829406	-0.250304	0.0001885
1022-419	-0.169036	-0.458586	0.120515	0.387907
$Soil.type
	diff	lwr	upr	p adj
WS-WG	0.207185	-0.00978133	0.424151	0.0630539
PD-WG	-0.418368	-0.635334	-0.201401	0.000219
PD-WS	-0.625552	-0.847185	-0.40392	1.2e-06
$`Treatment:Soil.type`
	diff	lwr	upr	p adj
419:PD-mock:WS	-1.04671	-1.66126	-0.43217	0.0001571
419:PD-1021:WS	-1.01509	-1.62963	-0.400545	0.0002395
419:PD-1021:WG	-0.935984	-1.55053	-0.321441	0.0006952
mock:WS-1022:WG	0.895931	0.281388	1.51047	0.001197
1021:WS-1022:WG	0.864306	0.249763	1.47885	0.0018398
1022:PD-mock:WS	-0.93738	-1.62446	-0.2503	0.0026155
1022:PD-1021:WS	-0.905755	-1.59283	-0.218675	0.0038391
1022:WG-1021:WG	-0.785202	-1.39975	-0.170659	0.0053783
mock:PD-mock:WS	-0.742644	-1.35719	-0.128101	0.0095256
1022:PD-1021:WG	-0.826651	-1.51373	-0.139571	0.0099498
419:PD-mock:WG	-0.734897	-1.34944	-0.120354	0.0105625
mock:PD-1021:WS	-0.711018	-1.32556	-0.0964753	0.0144972
1021:PD-mock:WS	-0.701671	-1.31621	-0.0871275	0.0163963
1021:PD-1021:WS	-0.670045	-1.28459	-0.0555021	0.0247609
419:PD-419:WS	-0.651358	-1.2659	-0.0368145	0.0314749
mock:PD-1021:WG	-0.631915	-1.24646	-0.0173716	0.0402615
1021:PD-1021:WG	-0.590941	-1.20548	0.0236015	0.0667225
1022:WG-mock:WG	-0.584115	-1.19866	0.0304282	0.0724299
1022:PD-mock:WG	-0.625564	-1.31264	0.0615164	0.0967934
419:PD-419:WG	-0.532299	-1.14684	0.0822438	0.131866
1022:WS-mock:WS	-0.592911	-1.27999	0.0941689	0.134799
mock:WS-419:WG	0.514414	-0.100129	1.12896	0.160341
1022:WS-1021:WS	-0.561286	-1.24837	0.125794	0.182866
419:WS-1022:WG	0.500576	-0.113967	1.11512	0.185667
1022:PD-419:WS	-0.542024	-1.2291	0.145056	0.218284
1021:WS-419:WG	0.482788	-0.131755	1.09733	0.222743
1022:WS-1021:WG	-0.482182	-1.16926	0.204898	0.360128
mock:PD-mock:WG	-0.430827	-1.04537	0.183716	0.361518
419:PD-1022:WS	-0.453802	-1.14088	0.233278	0.443098
419:WG-1021:WG	-0.403685	-1.01823	0.210858	0.450703
419:WS-mock:WS	-0.395356	-1.0099	0.219187	0.479847
1021:PD-mock:WG	-0.389854	-1.0044	0.224689	0.499448
1022:WG-419:WG	-0.381517	-0.99606	0.233026	0.529577
1022:PD-419:WG	-0.422966	-1.11005	0.264114	0.541268
419:WS-1021:WS	-0.36373	-0.978273	0.250813	0.594881
mock:PD-419:WS	-0.347288	-0.961831	0.267255	0.65521
419:PD-1021:PD	-0.345043	-0.959586	0.2695	0.66336
mock:WS-mock:WG	0.311816	-0.302727	0.926359	0.777741
1021:PD-419:WS	-0.306315	-0.920858	0.308228	0.795053
419:PD-mock:PD	-0.304069	-0.918612	0.310474	0.801948
419:WS-1021:WG	-0.284627	-0.899169	0.329917	0.856986
1022:PD-1022:WS	-0.344469	-1.09713	0.40819	0.8656
1021:WS-mock:WG	0.280191	-0.334352	0.894734	0.868267
1022:WS-1022:WG	0.30302	-0.38406	0.9901	0.889951
1022:WS-mock:WG	-0.281095	-0.968175	0.405985	0.928797
mock:PD-419:WG	-0.22823	-0.842773	0.386313	0.961602
1022:PD-1021:PD	-0.235709	-0.922789	0.451371	0.977859
419:WG-mock:WG	-0.202597	-0.81714	0.411946	0.983438
1021:WG-mock:WG	0.201087	-0.413456	0.81563	0.984333
1021:PD-1022:WG	0.194261	-0.420282	0.808804	0.987927
1021:PD-419:WG	-0.187257	-0.8018	0.427286	0.990911
1022:WS-419:WS	-0.197556	-0.884636	0.489524	0.994278
1022:PD-mock:PD	-0.194736	-0.881816	0.492344	0.99491
mock:PD-1022:WG	0.153288	-0.461255	0.767831	0.998274
419:PD-1022:WG	-0.150782	-0.765325	0.463761	0.998506
mock:PD-1022:WS	-0.149733	-0.836813	0.537347	0.999486
419:WS-419:WG	0.119058	-0.495485	0.733601	0.99983
mock:WS-1021:WG	0.110729	-0.503814	0.725272	0.999915
1022:PD-419:PD	0.109333	-0.577747	0.796413	0.999975
1021:PD-1022:WS	-0.108759	-0.795839	0.578321	0.999976
419:WS-mock:WG	-0.0835391	-0.698082	0.531004	0.999995
1021:WS-1021:WG	0.0791036	-0.535439	0.693647	0.999997
1022:WS-419:WG	-0.0784972	-0.765577	0.608583	0.999999
1022:PD-1022:WG	-0.0414487	-0.728529	0.645631	1
1021:WS-mock:WS	-0.0316254	-0.646169	0.582918	1
1021:PD-mock:PD	0.0409732	-0.57357	0.655516	1

## Sheet: Exp2FungiAlphaStats
Data S3. Fungal endosphere community alpha diversity statistical analysis. Alpha diversity (Shannon index) ANOVA and TukeyHSD statistical test resullts for fungal community endosphere samples comparing mock, Sm1021, WSM419 and WSM1022 inoculated samples. ANOVA results show degrees of freedom (Df), Sum of squares (Sum Sq), mean squares (Mean) test statistic value (F value) and the p value (Pr(>F))…
ANOVA for Shannon diversity
	Df	Sum sq	Mean	F value	Pr(>F)
Treatment	3	0.488	0.1627	0.454	0.7165
Soil.type	2	1.922	0.9609	2.684	0.0887	.
Treatment:Soil.type	6	1.425	0.2376	0.664	0.6795
Residuals	24	8.591	0.3579
TukeyHSD for Shannon diversity
$Treatment
	diff	lwr	upr	p adjusted
1022-1021	-0.302847	-1.08087	0.475172	0.708388
419-1021	-0.233825	-1.01184	0.544195	0.840147
mock-1021	-0.107319	-0.885338	0.670701	0.980798
419-1022	0.0690224	-0.708997	0.847042	0.994708
mock-1022	0.195528	-0.582491	0.973548	0.898648
mock-419	0.126506	-0.651514	0.904525	0.969271
$Soil.type
	diff	lwr	upr	p adjusted
WG-PD	0.552481	-0.0574766	1.16244	0.0810113
WS-PD	0.382487	-0.227471	0.992444	0.279378
WS-WG	-0.169994	-0.779951	0.439963	0.768085
$`Treatment:Soil.type`
	diff	lwr	upr	p adjusted
1022:PD-1021:PD	0.0334268	-1.72791	1.79476	1
419:PD-1021:PD	-0.331487	-2.09282	1.42985	0.999888
mock:PD-1021:PD	-0.34554	-2.10688	1.41579	0.999833
1021:WG-1021:PD	0.659623	-1.10171	2.42096	0.96256
1022:WG-1021:PD	-0.146006	-1.90734	1.61533	1
419:WG-1021:PD	0.555388	-1.20595	2.31672	0.989281
mock:WG-1021:PD	0.497318	-1.26402	2.25865	0.995583
1021:WS-1021:PD	0.275638	-1.4857	2.03697	0.999982
1022:WS-1021:PD	0.139298	-1.62204	1.90063	1
419:WS-1021:PD	0.00988495	-1.75145	1.77122	1
mock:WS-1021:PD	0.461526	-1.29981	2.22286	0.997651
419:PD-1022:PD	-0.364914	-2.12625	1.39642	0.999719
mock:PD-1022:PD	-0.378967	-2.1403	1.38237	0.9996
1021:WG-1022:PD	0.626196	-1.13514	2.38753	0.973876
1022:WG-1022:PD	-0.179433	-1.94077	1.5819	1
419:WG-1022:PD	0.521961	-1.23937	2.2833	0.99344
mock:WG-1022:PD	0.463891	-1.29744	2.22523	0.997546
1021:WS-1022:PD	0.242211	-1.51912	2.00355	0.999995
1022:WS-1022:PD	0.105871	-1.65546	1.86721	1
419:WS-1022:PD	-0.0235419	-1.78488	1.73779	1
mock:WS-1022:PD	0.428099	-1.33324	2.18943	0.998785
mock:PD-419:PD	-0.0140535	-1.77539	1.74728	1
1021:WG-419:PD	0.99111	-0.770226	2.75244	0.671646
1022:WG-419:PD	0.185481	-1.57585	1.94682	1
419:WG-419:PD	0.886875	-0.874461	2.64821	0.79488
mock:WG-419:PD	0.828805	-0.93253	2.59014	0.853012
1021:WS-419:PD	0.607124	-1.15421	2.36846	0.979073
1022:WS-419:PD	0.470785	-1.29055	2.23212	0.997215
419:WS-419:PD	0.341372	-1.41996	2.10271	0.999851
mock:WS-419:PD	0.793013	-0.968323	2.55435	0.88388
1021:WG-mock:PD	1.00516	-0.756172	2.7665	0.653854
1022:WG-mock:PD	0.199534	-1.5618	1.96087	0.999999
419:WG-mock:PD	0.900928	-0.860407	2.66226	0.779485
mock:WG-mock:PD	0.842858	-0.918477	2.60419	0.839815
1021:WS-mock:PD	0.621178	-1.14016	2.38251	0.975327
1022:WS-mock:PD	0.484838	-1.2765	2.24617	0.996428
419:WS-mock:PD	0.355425	-1.40591	2.11676	0.999781
mock:WS-mock:PD	0.807066	-0.954269	2.5684	0.872241
1022:WG-1021:WG	-0.805629	-2.56696	0.955707	0.87346
419:WG-1021:WG	-0.104235	-1.86557	1.6571	1
mock:WG-1021:WG	-0.162305	-1.92364	1.59903	1
1021:WS-1021:WG	-0.383985	-2.14532	1.37735	0.999548
1022:WS-1021:WG	-0.520325	-2.28166	1.24101	0.993604
419:WS-1021:WG	-0.649738	-2.41107	1.1116	0.966216
mock:WS-1021:WG	-0.198097	-1.95943	1.56324	0.999999
419:WG-1022:WG	0.701394	-1.05994	2.46273	0.943983
mock:WG-1022:WG	0.643324	-1.11801	2.40466	0.968447
1021:WS-1022:WG	0.421643	-1.33969	2.18298	0.998939
1022:WS-1022:WG	0.285304	-1.47603	2.04664	0.999974
419:WS-1022:WG	0.155891	-1.60544	1.91723	1
mock:WS-1022:WG	0.607532	-1.1538	2.36887	0.97897
mock:WG-419:WG	-0.0580698	-1.81941	1.70327	1
1021:WS-419:WG	-0.27975	-2.04109	1.48158	0.999979
1022:WS-419:WG	-0.41609	-2.17743	1.34525	0.999058
419:WS-419:WG	-0.545503	-2.30684	1.21583	0.990681
mock:WS-419:WG	-0.093862	-1.8552	1.66747	1
1021:WS-mock:WG	-0.221681	-1.98302	1.53965	0.999998
1022:WS-mock:WG	-0.35802	-2.11936	1.40332	0.999765
419:WS-mock:WG	-0.487433	-2.24877	1.2739	0.996264
mock:WS-mock:WG	-0.0357922	-1.79713	1.72554	1
1022:WS-1021:WS	-0.13634	-1.89767	1.625	1
419:WS-1021:WS	-0.265753	-2.02709	1.49558	0.999988
mock:WS-1021:WS	0.185888	-1.57545	1.94722	1
419:WS-1022:WS	-0.129413	-1.89075	1.63192	1
mock:WS-1022:WS	0.322228	-1.43911	2.08356	0.999915
mock:WS-419:WS	0.451641	-1.30969	2.21298	0.998053

[truncated: 4 more sheets: Exp2BactBetaStats (-ensifer), Exp2FungiBetaStats, Exp2BactDiff (-ensifer), Exp2BactCCA (-ensifer)]
